# Supplementary material for: ﻿Morphological investigation of genital organs and first insights into the phylogeny of the genus Siciliaria Vest, 1867 as a basis for a taxonomic revision (Mollusca, Gastropoda, Clausiliidae)
Source: Zookeys. 2021 Dec 14;1077:1–175. doi: 10.3897/zookeys.1077.67081 (PMC8692307; doi:10.3897/zookeys.1077.67081)
Supplement: XML Treatment for Siciliaria grohmanniana addaurae [file zookeys.1077.67081-treatment3.xml]

<!DOCTYPE tp:taxon-treatment
  PUBLIC "-//TaxonX//DTD Taxonomic Treatment Publishing DTD v0 20100105//EN" "tax-treatment-NSO.dtd">
<tp:taxon-treatment xmlns:tp="http://www.plazi.org/taxpub"><tp:treatment-meta><kwd-group><label>Taxon classification</label><kwd>
                  <named-content content-type="kingdom">Animalia</named-content>
                </kwd><kwd>
                  <named-content content-type="order">Stylommatophora</named-content>
                </kwd><kwd>
                  <named-content content-type="family">Clausiliidae</named-content>
                </kwd></kwd-group><mixed-citation publication-type="journal"><person-group><name><surname>De Mattia</surname><given-names>Willy</given-names></name><name><surname>Reier</surname><given-names>Susanne</given-names></name><name><surname>Haring</surname><given-names>Elisabeth</given-names></name></person-group><article-title>﻿Morphological investigation of genital organs and first insights into the phylogeny of the genus <italic><tp:taxon-name><tp:taxon-name-part taxon-name-part-type="genus" reg="Siciliaria">Siciliaria</tp:taxon-name-part></tp:taxon-name></italic> Vest, 1867 as a basis for a taxonomic revision (<tp:taxon-name><tp:taxon-name-part taxon-name-part-type="phylum">Mollusca</tp:taxon-name-part></tp:taxon-name>, <tp:taxon-name><tp:taxon-name-part taxon-name-part-type="class">Gastropoda</tp:taxon-name-part></tp:taxon-name>, <tp:taxon-name><tp:taxon-name-part taxon-name-part-type="family">Clausiliidae</tp:taxon-name-part></tp:taxon-name>)</article-title><source>Zookeys</source><day>14</day><month>12</month><year>2021</year><volume>1077</volume><fpage>1</fpage><lpage>175</lpage><pub-id pub-id-type="doi">10.3897/zookeys.1077.67081</pub-id></mixed-citation></tp:treatment-meta><tp:nomenclature><label>﻿</label><tp:taxon-name>
                <object-id xmlns:xlink="http://www.w3.org/1999/xlink" content-type="arpha" xlink:type="simple">BD00F7E2-77DE-5647-84CB-BD9EEF2B9429</object-id>
                <tp:taxon-name-part taxon-name-part-type="genus" reg="Siciliaria">Siciliaria</tp:taxon-name-part>
                <tp:taxon-name-part taxon-name-part-type="species" reg="grohmanniana">grohmanniana</tp:taxon-name-part>
                <tp:taxon-name-part taxon-name-part-type="subspecies" reg="addaurae">addaurae</tp:taxon-name-part>
                <object-id xmlns:xlink="http://www.w3.org/1999/xlink" content-type="zoobank" xlink:type="simple">http://zoobank.org/47B512C7-4087-41F2-8781-EB2A56803C95</object-id>
              </tp:taxon-name><tp:taxon-status xmlns:xlink="http://www.w3.org/1999/xlink" xlink:type="simple">ssp. nov.</tp:taxon-status><xref ref-type="fig" rid="F1">Figs 1.F, 7.4–7.6, 8.5–8.9, 13.5–13.8</xref></tp:nomenclature><tp:treatment-sec sec-type="type locality" id="SECID0EI4HK"><title>Type locality.</title><p>Italy, Sicily, Palermo, N side of Monte Pellegrino, Punta Priola, Grotte dell’Addaura, 115 m asl, <named-content xmlns:xlink="http://www.w3.org/1999/xlink" content-type="dwc:verbatimCoordinates" xlink:type="simple"><named-content content-type="geo-json" specific-use="{&#34;type&#34;:&#34;Point&#34;,&#34;coordinates&#34;:[13.351919,38.186947]}" id="NCID0ER4HK" xlink:type="simple">38°11'13.01"N, 13°21'6.91"E</named-content></named-content>.</p></tp:treatment-sec><tp:treatment-sec sec-type="type material" id="SECID0EW4HK"><title>Type material.</title><p>1 <bold><italic>Holotype</italic></bold> (<named-content xmlns:xlink="http://www.w3.org/1999/xlink" content-type="dwc:institutional_code" xlink:type="simple">NHMW</named-content> 113611) [Lab ID 41_1, <abbrev xmlns:xlink="http://www.w3.org/1999/xlink" xlink:title="cytochrome c oxidase subunit 1 gene" id="ABBRID0EE5HK" xlink:type="simple">COI</abbrev>: <ext-link xmlns:xlink="http://www.w3.org/1999/xlink" ext-link-type="gen" xlink:href="MW758883" xlink:type="simple">MW758883</ext-link>, <abbrev xmlns:xlink="http://www.w3.org/1999/xlink" xlink:title="internal transcribed spacer 2" id="ABBRID0EN5HK" xlink:type="simple">ITS2</abbrev>: <ext-link xmlns:xlink="http://www.w3.org/1999/xlink" ext-link-type="gen" xlink:href="MW757093" xlink:type="simple">MW757093</ext-link>, <ext-link xmlns:xlink="http://www.w3.org/1999/xlink" ext-link-type="gen" xlink:href="MW757094" xlink:type="simple">MW757094</ext-link>] and 8 <bold><italic>Paratypes</italic></bold> (<named-content xmlns:xlink="http://www.w3.org/1999/xlink" content-type="dwc:institutional_code" xlink:type="simple">NHMW</named-content> 113612): Italy, Sicily, Palermo, N side of Monte Pellegrino, Punta Priola, Grotte dell’Addaura, 115 m asl, <named-content xmlns:xlink="http://www.w3.org/1999/xlink" content-type="dwc:verbatimCoordinates" xlink:type="simple"><named-content content-type="geo-json" specific-use="{&#34;type&#34;:&#34;Point&#34;,&#34;coordinates&#34;:[13.351919,38.186947]}" id="NCID0EG6HK" xlink:type="simple">38°11'13.01"N, 13°21'6.91"E</named-content></named-content>, [Lab ID 41_2, <abbrev xmlns:xlink="http://www.w3.org/1999/xlink" xlink:title="cytochrome c oxidase subunit 1 gene" id="ABBRID0EL6HK" xlink:type="simple">COI</abbrev>: <ext-link xmlns:xlink="http://www.w3.org/1999/xlink" ext-link-type="gen" xlink:href="MW758884" xlink:type="simple">MW758884</ext-link>; Lab ID 41_3 <abbrev xmlns:xlink="http://www.w3.org/1999/xlink" xlink:title="cytochrome c oxidase subunit 1 gene" id="ABBRID0EU6HK" xlink:type="simple">COI</abbrev>: <ext-link xmlns:xlink="http://www.w3.org/1999/xlink" ext-link-type="gen" xlink:href="MW758929" xlink:type="simple">MW758929</ext-link>], W. De Mattia and J. Macor leg., 15.iv.2017. 3 dissected <abbrev xmlns:xlink="http://www.w3.org/1999/xlink" xlink:title="specimen" id="ABBRID0E46HK" xlink:type="simple">spm</abbrev>. 10 <bold><italic>Paratypes</italic></bold> (<abbrev xmlns:xlink="http://www.w3.org/1999/xlink" xlink:title="malacological collection of Willy De Mattia" id="ABBRID0EFAAM" xlink:type="simple">CWDM</abbrev> 18222): same locality.</p></tp:treatment-sec><tp:treatment-sec sec-type="Shell diagnosis" id="SECID0EJAAM"><title>Shell diagnosis.</title><p>Shell decollate; whorls ribbed; dorsal keel weak but distinguishable; inferior lamella very high; two anterior upper palatal plicae present, both of them separated from the lunella; parietalis short ends before the beginning of the spiralis; palatal edge of clausilium plate distally receding, plate gutter-like narrowed, palatal edge against distal end bent upwards and more or less pointed.</p></tp:treatment-sec><tp:treatment-sec sec-type="description" id="SECID0EOAAM"><title>Shell description (Figs <xref ref-type="fig" rid="F8">8</xref>.5–8.9, 13.5–13.8).</title><p>The shell is elongated, fusiform, sinistral and decollate, rarely not decollate. It is brown to reddish brown in colour. The external surface has small raised ribs almost equally arranged in all whorls of the teleoconch. The spire slowly and regularly grows with eight or nine whorls that are only slightly convex. The sutures are moderately shallow with very rare whitish papillae present towards the apex. The basal and the cervical keels are weak but distinguishable. The umbilicus is closed. The aperture width is ~ <sup>1</sup>⁄<sub>4</sub> of shell height and subovoid in shape. The <abbrev xmlns:xlink="http://www.w3.org/1999/xlink" xlink:title="principalis" id="ABBRID0E4AAM" xlink:type="simple">PRI</abbrev> is long and raised, wider along its posterior part and not fused with the L. The <abbrev xmlns:xlink="http://www.w3.org/1999/xlink" xlink:title="principalis" id="ABBRID0EBBAM" xlink:type="simple">PRI</abbrev> is not visible from the aperture. The L is antero-lateral, with a reduced, knob-like <abbrev xmlns:xlink="http://www.w3.org/1999/xlink" xlink:title="posterior upper palatal plica" id="ABBRID0EFBAM" xlink:type="simple">PUPP</abbrev> connected to it. There are two <abbrev xmlns:xlink="http://www.w3.org/1999/xlink" xlink:title="anterior upper palatal plica" id="ABBRID0EJBAM" xlink:type="simple">AUPP</abbrev>, both of them detached from the L and barely visible from the aperture. The upper <abbrev xmlns:xlink="http://www.w3.org/1999/xlink" xlink:title="anterior upper palatal plica" id="ABBRID0ENBAM" xlink:type="simple">AUPP</abbrev> is stronger and longer than the lower one. The <abbrev xmlns:xlink="http://www.w3.org/1999/xlink" xlink:title="anterior lower palatal plica" id="ABBRID0ERBAM" xlink:type="simple">ALPP</abbrev> (BAS) starts directly from the L and it is long and strong, clearly visible from the aperture. The <abbrev xmlns:xlink="http://www.w3.org/1999/xlink" xlink:title="subclaustralis" id="ABBRID0EVBAM" xlink:type="simple">SCL</abbrev> is present and robust. It is connected to the L. The <abbrev xmlns:xlink="http://www.w3.org/1999/xlink" xlink:title="columellaris or inferior lamella" id="ABBRID0EZBAM" xlink:type="simple">IL</abbrev> is high to very high. The <abbrev xmlns:xlink="http://www.w3.org/1999/xlink" xlink:title="sulcalis or parietalis" id="ABBRID0E4BAM" xlink:type="simple">SUL</abbrev> is short, tooth-like and ends before the beginning of the <abbrev xmlns:xlink="http://www.w3.org/1999/xlink" xlink:title="spiralis" id="ABBRID0EBCAM" xlink:type="simple">SPL</abbrev> that is wider along its posterior part. The <abbrev xmlns:xlink="http://www.w3.org/1999/xlink" xlink:title="subcolumellatis" id="ABBRID0EFCAM" xlink:type="simple">SCOL</abbrev> is not emergent. The peristome is continuous, markedly thickened and reflected. It is not superiorly fused to the wall of the first whorl. The palatal edge of the clausilium is distally receding and bent upwards. The plate is narrow and gutter-like.</p><fig id="F7" position="float" orientation="portrait"><object-id xmlns:xlink="http://www.w3.org/1999/xlink" content-type="doi" xlink:type="simple">10.3897/zookeys.1077.67081.figure7</object-id><object-id xmlns:xlink="http://www.w3.org/1999/xlink" content-type="arpha" xlink:type="simple">0ECC1691-44D3-532D-A233-78BF8E050912</object-id><label>Figure 7.</label><caption><p><italic><tp:taxon-name><tp:taxon-name-part taxon-name-part-type="genus" reg="Siciliaria">Siciliaria</tp:taxon-name-part><tp:taxon-name-part taxon-name-part-type="species" reg="grohmanniana">grohmanniana</tp:taxon-name-part><tp:taxon-name-part taxon-name-part-type="subspecies" reg="grohmanniana">grohmanniana</tp:taxon-name-part></tp:taxon-name></italic> (Rossmässler, 1836), Monte Pellegrino, Palermo <bold>7.1</bold> whole distal genital organs <bold>7.2</bold> internal distal part of genital organs <bold>7.3</bold> penial pseudopapilla detail. <italic><tp:taxon-name><tp:taxon-name-part taxon-name-part-type="genus" reg="Siciliaria">Siciliaria</tp:taxon-name-part><tp:taxon-name-part taxon-name-part-type="species" reg="grohmanniana">grohmanniana</tp:taxon-name-part><tp:taxon-name-part taxon-name-part-type="subspecies" reg="addaurae">addaurae</tp:taxon-name-part></tp:taxon-name></italic> ssp. nov. Grotta dell’Addaura, Punta Priola <bold>7.4</bold> whole distal genital organs <bold>7.5</bold> internal distal part of genital organs <bold>7.6</bold> penial pseudopapilla detail.</p></caption><graphic xmlns:xlink="http://www.w3.org/1999/xlink" xlink:href="zookeys-1077-001-g007.jpg" position="float" orientation="portrait" xlink:type="simple" id="oo_622799.jpg"><uri content-type="original_file" xlink:type="simple">https://binary.pensoft.net/fig/622799</uri></graphic></fig><fig id="F8" position="float" orientation="portrait"><object-id xmlns:xlink="http://www.w3.org/1999/xlink" content-type="doi" xlink:type="simple">10.3897/zookeys.1077.67081.figure8</object-id><object-id xmlns:xlink="http://www.w3.org/1999/xlink" content-type="arpha" xlink:type="simple">FE295817-07F5-5A83-BF5C-3EB9EE145597</object-id><label>Figure 8.</label><caption><p><italic><tp:taxon-name><tp:taxon-name-part taxon-name-part-type="genus" reg="Siciliaria">Siciliaria</tp:taxon-name-part><tp:taxon-name-part taxon-name-part-type="species" reg="grohmanniana">grohmanniana</tp:taxon-name-part><tp:taxon-name-part taxon-name-part-type="subspecies" reg="grohmanniana">grohmanniana</tp:taxon-name-part></tp:taxon-name></italic> (Rossmässler, 1836), Monte Pellegrino, Palermo <bold>8.1</bold> shell <bold>8.2</bold> shell <bold>8.3</bold> detail of the aperture <bold>8.4</bold> clausiliar plate double side. <italic><tp:taxon-name><tp:taxon-name-part taxon-name-part-type="genus" reg="Siciliaria">Siciliaria</tp:taxon-name-part><tp:taxon-name-part taxon-name-part-type="species" reg="grohmanniana">grohmanniana</tp:taxon-name-part><tp:taxon-name-part taxon-name-part-type="subspecies" reg="addaurae">addaurae</tp:taxon-name-part></tp:taxon-name></italic> ssp. nov. Grotta dell’Addaura, Punta Priola <bold>8.5</bold> shell <bold>8.6</bold> shell <bold>8.7</bold> detail of the aperture <bold>8.8</bold> detail of the columellar side of last whorl <bold>8.9</bold> clausiliar plate double side.</p></caption><graphic xmlns:xlink="http://www.w3.org/1999/xlink" xlink:href="zookeys-1077-001-g008.jpg" position="float" orientation="portrait" xlink:type="simple" id="oo_622800.jpg"><uri content-type="original_file" xlink:type="simple">https://binary.pensoft.net/fig/622800</uri></graphic></fig></tp:treatment-sec><tp:treatment-sec sec-type="description" id="SECID0E4FAM"><title>Measurements</title><p><bold><italic>Holotype</italic></bold>: decollate shell height 17.3, whorl width 4.5, aperture height 4, aperture width 2.5. <bold><italic>Paratypes</italic></bold> (n = 20, decollate): shell height 17.2 ± 0.6, whorl width 4.4 ± 0.1, aperture height 3.9 ± 0.3, aperture width 2.9 ± 0.3.</p></tp:treatment-sec><tp:treatment-sec sec-type="External morphology of the genital organs (Fig. 7.4)" id="SECID0ELGAM"><title>External morphology of the genital organs (Fig. <xref ref-type="fig" rid="F7">7</xref>.4).</title><p>The <abbrev xmlns:xlink="http://www.w3.org/1999/xlink" xlink:title="free oviduct" id="ABBRID0EWGAM" xlink:type="simple">FO</abbrev> is longer than the V (<abbrev xmlns:xlink="http://www.w3.org/1999/xlink" xlink:title="free oviduct" id="ABBRID0E1GAM" xlink:type="simple">FO</abbrev>/V range 1.5–1.7). The <abbrev xmlns:xlink="http://www.w3.org/1999/xlink" xlink:title="vas deferens" id="ABBRID0E5GAM" xlink:type="simple">VD</abbrev> is thin along its whole course. The <abbrev xmlns:xlink="http://www.w3.org/1999/xlink" xlink:title="first duct of the bursa copulatrix" id="ABBRID0ECHAM" xlink:type="simple">FDBC</abbrev> is longer than the <abbrev xmlns:xlink="http://www.w3.org/1999/xlink" xlink:title="actual bursa copulatrix" id="ABBRID0EGHAM" xlink:type="simple">BC</abbrev>+<abbrev xmlns:xlink="http://www.w3.org/1999/xlink" xlink:title="second duct of the bursa copulatrix" id="ABBRID0EKHAM" xlink:type="simple">SDBC</abbrev> (<abbrev xmlns:xlink="http://www.w3.org/1999/xlink" xlink:title="first duct of the bursa copulatrix" id="ABBRID0EOHAM" xlink:type="simple">FDBC</abbrev>/<abbrev xmlns:xlink="http://www.w3.org/1999/xlink" xlink:title="actual bursa copulatrix" id="ABBRID0ESHAM" xlink:type="simple">BC</abbrev>+<abbrev xmlns:xlink="http://www.w3.org/1999/xlink" xlink:title="second duct of the bursa copulatrix" id="ABBRID0EWHAM" xlink:type="simple">SDBC</abbrev> range 1.0–1.3). The <abbrev xmlns:xlink="http://www.w3.org/1999/xlink" xlink:title="actual bursa copulatrix" id="ABBRID0E1HAM" xlink:type="simple">BC</abbrev>+<abbrev xmlns:xlink="http://www.w3.org/1999/xlink" xlink:title="second duct of the bursa copulatrix" id="ABBRID0E5HAM" xlink:type="simple">SDBC</abbrev> is cylindrical or club-like and slightly longer than the V (<abbrev xmlns:xlink="http://www.w3.org/1999/xlink" xlink:title="actual bursa copulatrix" id="ABBRID0ECIAM" xlink:type="simple">BC</abbrev>+<abbrev xmlns:xlink="http://www.w3.org/1999/xlink" xlink:title="second duct of the bursa copulatrix" id="ABBRID0EGIAM" xlink:type="simple">SDBC</abbrev>/V = 1.1), with no clear distinction between the <abbrev xmlns:xlink="http://www.w3.org/1999/xlink" xlink:title="second duct of the bursa copulatrix" id="ABBRID0EKIAM" xlink:type="simple">SDBC</abbrev> and the <abbrev xmlns:xlink="http://www.w3.org/1999/xlink" xlink:title="actual bursa copulatrix" id="ABBRID0EOIAM" xlink:type="simple">BC</abbrev>. The apex is wide and round. The D is longer than the V (D/V range 1.3–1.5) and longer that the <abbrev xmlns:xlink="http://www.w3.org/1999/xlink" xlink:title="actual bursa copulatrix" id="ABBRID0ESIAM" xlink:type="simple">BC</abbrev>+<abbrev xmlns:xlink="http://www.w3.org/1999/xlink" xlink:title="second duct of the bursa copulatrix" id="ABBRID0EWIAM" xlink:type="simple">SDBC</abbrev> (D/<abbrev xmlns:xlink="http://www.w3.org/1999/xlink" xlink:title="actual bursa copulatrix" id="ABBRID0E1IAM" xlink:type="simple">BC</abbrev>+<abbrev xmlns:xlink="http://www.w3.org/1999/xlink" xlink:title="second duct of the bursa copulatrix" id="ABBRID0E5IAM" xlink:type="simple">SDBC</abbrev> range 1.1–1.3), thinner than the <abbrev xmlns:xlink="http://www.w3.org/1999/xlink" xlink:title="actual bursa copulatrix" id="ABBRID0ECJAM" xlink:type="simple">BC</abbrev>+<abbrev xmlns:xlink="http://www.w3.org/1999/xlink" xlink:title="second duct of the bursa copulatrix" id="ABBRID0EGJAM" xlink:type="simple">SDBC</abbrev> and with a small apex. The V is long and cylindrical and thin in diameter. The A is small. The <abbrev xmlns:xlink="http://www.w3.org/1999/xlink" xlink:title="penial complex" id="ABBRID0EKJAM" xlink:type="simple">PC</abbrev> is longer than the V (P+E/V range 1.6–1.8). The <abbrev xmlns:xlink="http://www.w3.org/1999/xlink" xlink:title="penial retractor muscle" id="ABBRID0EOJAM" xlink:type="simple">PR</abbrev> is long and thin. There is a clear distinction between P and E as there is a visible <abbrev xmlns:xlink="http://www.w3.org/1999/xlink" xlink:title="epiphallar ring" id="ABBRID0ESJAM" xlink:type="simple">ER</abbrev> and a proximal narrowing. The E is much thinner but longer than the P (E/P range 1.2–1.5), gradually shrinking and turning into the vas deferens.</p></tp:treatment-sec><tp:treatment-sec sec-type="Internal morphology of the genital organs (Figs 7.5, 7.6)" id="SECID0EWJAM"><title>Internal morphology of the genital organs (Figs <xref ref-type="fig" rid="F7">7</xref>.5, 7.6).</title><p>The A is smooth. The P presents very smooth and scarcely elevated weak transverse pleats. The fine structure of the wall is smooth. The <abbrev xmlns:xlink="http://www.w3.org/1999/xlink" xlink:title="penial pseudopapilla" id="ABBRID0EBKAM" xlink:type="simple">PP</abbrev> is big, rounded and smooth. It originates from the big epiphallar ring. The P-E transition presents one <abbrev xmlns:xlink="http://www.w3.org/1999/xlink" xlink:title="epiphallar ring" id="ABBRID0EFKAM" xlink:type="simple">ER</abbrev> with the <abbrev xmlns:xlink="http://www.w3.org/1999/xlink" xlink:title="penial pseudopapilla" id="ABBRID0EJKAM" xlink:type="simple">PP</abbrev> originating from it. The <abbrev xmlns:xlink="http://www.w3.org/1999/xlink" xlink:title="epiphallar longitudinal pleats" id="ABBRID0ENKAM" xlink:type="simple">ELP</abbrev> are not connected with the <abbrev xmlns:xlink="http://www.w3.org/1999/xlink" xlink:title="epiphallar ring" id="ABBRID0ERKAM" xlink:type="simple">ER</abbrev>. The epiphallar formula is: 1ER(<abbrev xmlns:xlink="http://www.w3.org/1999/xlink" xlink:title="penial pseudopapilla" id="ABBRID0EVKAM" xlink:type="simple">PP</abbrev>)+<abbrev xmlns:xlink="http://www.w3.org/1999/xlink" xlink:title="epiphallar longitudinal pleats" id="ABBRID0EZKAM" xlink:type="simple">ELP</abbrev>. The E shows three or four main smooth longitudinal pleats. The proximal V shows an irregular set of smooth longitudinal pleats that, distally, turn into a smooth fold that goes as far as the atrium.</p></tp:treatment-sec><tp:treatment-sec sec-type="Comparative analysis" id="SECID0E4KAM"><title>Comparative analysis.</title><p><italic><tp:taxon-name><tp:taxon-name-part taxon-name-part-type="genus" reg="Siciliaria">Siciliaria</tp:taxon-name-part><tp:taxon-name-part taxon-name-part-type="species" reg="grohmanniana">grohmanniana</tp:taxon-name-part><tp:taxon-name-part taxon-name-part-type="subspecies" reg="addaurae">addaurae</tp:taxon-name-part></tp:taxon-name></italic> ssp. nov. differs from <italic><tp:taxon-name><tp:taxon-name-part taxon-name-part-type="genus" reg="Siciliaria">Siciliaria</tp:taxon-name-part><tp:taxon-name-part taxon-name-part-type="species" reg="grohmanniana">grohmanniana</tp:taxon-name-part><tp:taxon-name-part taxon-name-part-type="subspecies" reg="grohmanniana">grohmanniana</tp:taxon-name-part></tp:taxon-name></italic> by its slender shape and darker shell colour and its denser ribbing (Fig. <xref ref-type="fig" rid="F8">8</xref>.5, 8.6). The two <abbrev xmlns:xlink="http://www.w3.org/1999/xlink" xlink:title="anterior upper palatal plica" id="ABBRID0EFMAM" xlink:type="simple">AUPP</abbrev> are longer and stronger. The basal and the cervical keels are more prominent. The internal wall of the P presents different sculpturing: smooth and scarcely elevated weak transverse pleats versus 4 to 6 longitudinal and very irregular pleats (Fig. <xref ref-type="fig" rid="F7">7</xref>.5). <italic><tp:taxon-name><tp:taxon-name-part taxon-name-part-type="genus" reg="Siciliaria">Siciliaria</tp:taxon-name-part><tp:taxon-name-part taxon-name-part-type="species" reg="grohmanniana">grohmanniana</tp:taxon-name-part><tp:taxon-name-part taxon-name-part-type="subspecies" reg="addaurae">addaurae</tp:taxon-name-part></tp:taxon-name></italic> ssp. nov. differs from <italic><tp:taxon-name><tp:taxon-name-part taxon-name-part-type="genus" reg="Siciliaria">Siciliaria</tp:taxon-name-part><tp:taxon-name-part taxon-name-part-type="species" reg="septemplicata">septemplicata</tp:taxon-name-part></tp:taxon-name></italic> by its more ribbed surface and the stronger <abbrev xmlns:xlink="http://www.w3.org/1999/xlink" xlink:title="anterior lower palatal plica" id="ABBRID0EHNAM" xlink:type="simple">ALPP</abbrev>. The <abbrev xmlns:xlink="http://www.w3.org/1999/xlink" xlink:title="subclaustralis" id="ABBRID0ELNAM" xlink:type="simple">SCL</abbrev> is much longer and more robust. The internal wall of the P presents different sculpturing: smooth and scarcely elevated weak transverse wrinkles versus four to five smooth longitudinal or fringed pleats. (Fig. <xref ref-type="fig" rid="F7">7</xref>.5).</p></tp:treatment-sec><tp:treatment-sec sec-type="distribution" id="SECID0ETNAM"><title>Distribution.</title><p><italic><tp:taxon-name><tp:taxon-name-part taxon-name-part-type="genus" reg="Siciliaria">Siciliaria</tp:taxon-name-part><tp:taxon-name-part taxon-name-part-type="species" reg="grohmanniana">grohmanniana</tp:taxon-name-part><tp:taxon-name-part taxon-name-part-type="subspecies" reg="addaurae">addaurae</tp:taxon-name-part></tp:taxon-name></italic> ssp. nov. is exclusively known from the type locality, along the limestone cliffs around the Addaura caves near Punta Priola, Palermo. It is likely to be present in other spots along the northeastern limestone cliffs of the Monte Pellegrino, but more research is needed to define its distribution.</p></tp:treatment-sec><tp:treatment-sec sec-type="ecology" id="SECID0EIOAM"><title>Ecology.</title><p><italic><tp:taxon-name><tp:taxon-name-part taxon-name-part-type="genus" reg="Siciliaria">Siciliaria</tp:taxon-name-part><tp:taxon-name-part taxon-name-part-type="species" reg="grohmanniana">grohmanniana</tp:taxon-name-part><tp:taxon-name-part taxon-name-part-type="subspecies" reg="addaurae">addaurae</tp:taxon-name-part></tp:taxon-name></italic> ssp. nov. is an obligate rock-dweller and inhabits the limestone cliffs, on open walls or hiding in cracks in humid spots, around the Addaura caves. This subspecies has a very limited distribution range with an area of much less than 1 km<sup>2</sup>. Although, the area is included in the Riserva Naturale Orientata Monte Pellegrino and the Addaura caves are fenced, the habitat quality is inferred to be declining due to no access regulation nor restriction, resulting in dumping, littering and murals on the limestone walls (<xref ref-type="bibr" rid="B28">Ferrante 2011</xref>).</p></tp:treatment-sec><tp:treatment-sec sec-type="etymology" id="SECID0EDPAM"><title>Etymology.</title><p>The taxon is named after the Addaura caves, a complex of three natural caverns where wall engravings dated to the Paleolithic and the Mesolithic were discovered.</p></tp:treatment-sec><tp:treatment-sec><!--Section generated to contain objects referenced in tp:taxon-treatment.--><fig id="F1" position="float" orientation="portrait"><object-id xmlns:xlink="http://www.w3.org/1999/xlink" content-type="doi" xlink:type="simple">10.3897/zookeys.1077.67081.figure1</object-id><object-id xmlns:xlink="http://www.w3.org/1999/xlink" content-type="arpha" xlink:type="simple">E0BBC528-6D1C-5398-8FA2-974F59E6665E</object-id><label>Figure 1.</label><caption><p>Wagner’s (1913, <xref ref-type="bibr" rid="B100">1925</xref>) and <xref ref-type="bibr" rid="B10">Brandt’s (1961)</xref><italic><tp:taxon-name><tp:taxon-name-part taxon-name-part-type="genus" reg="Siciliaria">Siciliaria</tp:taxon-name-part></tp:taxon-name></italic> genital drawings <bold>A</bold><italic><tp:taxon-name><tp:taxon-name-part taxon-name-part-type="genus" reg="Siciliaria">Siciliaria</tp:taxon-name-part><tp:taxon-name-part taxon-name-part-type="species" reg="septemplicata">septemplicata</tp:taxon-name-part></tp:taxon-name></italic>, Wagner, 1913: plate 572, fig. 14 <bold>B</bold><italic><tp:taxon-name><tp:taxon-name-part taxon-name-part-type="genus" reg="Siciliaria">Siciliaria</tp:taxon-name-part><tp:taxon-name-part taxon-name-part-type="species" reg="grohmanniana">grohmanniana</tp:taxon-name-part><tp:taxon-name-part taxon-name-part-type="subspecies" reg="grohmanniana">grohmanniana</tp:taxon-name-part></tp:taxon-name></italic>, Wagner, 1925: plate 1, fig. 8 <bold>C</bold><italic><tp:taxon-name><tp:taxon-name-part taxon-name-part-type="genus" reg="Siciliaria">Siciliaria</tp:taxon-name-part><tp:taxon-name-part taxon-name-part-type="species" reg="calcarae">calcarae</tp:taxon-name-part><tp:taxon-name-part taxon-name-part-type="subspecies" reg="calcarae">calcarae</tp:taxon-name-part></tp:taxon-name></italic>, 1925: plate 3, fig. 25 <bold>D</bold><italic><tp:taxon-name><tp:taxon-name-part taxon-name-part-type="genus" reg="Siciliaria">Siciliaria</tp:taxon-name-part><tp:taxon-name-part taxon-name-part-type="species" reg="ferrox">ferrox</tp:taxon-name-part></tp:taxon-name></italic>, Brandt, 1961: fig. 1 <bold>E</bold> overall <italic><tp:taxon-name><tp:taxon-name-part taxon-name-part-type="genus" reg="Siciliaria">Siciliaria</tp:taxon-name-part></tp:taxon-name>/<tp:taxon-name><tp:taxon-name-part taxon-name-part-type="genus" reg="Sicania">Sicania</tp:taxon-name-part></tp:taxon-name></italic> and Sicilian <italic><tp:taxon-name><tp:taxon-name-part taxon-name-part-type="genus" reg="Mauritanica">Mauritanica</tp:taxon-name-part></tp:taxon-name></italic> distribution <bold>F</bold><italic><tp:taxon-name><tp:taxon-name-part taxon-name-part-type="genus" reg="Siciliaria">Siciliaria</tp:taxon-name-part></tp:taxon-name>/<tp:taxon-name><tp:taxon-name-part taxon-name-part-type="genus" reg="Sicania">Sicania</tp:taxon-name-part></tp:taxon-name></italic> and Sicilian <italic><tp:taxon-name><tp:taxon-name-part taxon-name-part-type="genus" reg="Mauritanica">Mauritanica</tp:taxon-name-part></tp:taxon-name></italic> distribution of taxa.</p></caption><graphic xmlns:xlink="http://www.w3.org/1999/xlink" xlink:href="zookeys-1077-001-g001.jpg" position="float" orientation="portrait" xlink:type="simple" id="oo_622793.jpg"><uri content-type="original_file" xlink:type="simple">https://binary.pensoft.net/fig/622793</uri></graphic></fig></tp:treatment-sec><ref-list><ref id="B100"><mixed-citation xmlns:xlink="http://www.w3.org/1999/xlink" xlink:type="simple"><person-group><name name-style="western"><surname>Wagner</surname><given-names>AJ</given-names></name></person-group> (<year>1925</year>) <article-title>Studien über die Systematik, Stammesgeschichte und geographische Verbreitung des Genus <italic><tp:taxon-name><tp:taxon-name-part taxon-name-part-type="genus">Delima</tp:taxon-name-part></tp:taxon-name></italic> (Hartmann) A. J. Wagner.</article-title><source>Annales Zoologici Musei Polonici Historiae Naturalis</source><volume>4</volume>(<issue>1</issue>): <fpage>1</fpage>–<lpage>73</lpage>.</mixed-citation></ref><ref id="B10"><mixed-citation xmlns:xlink="http://www.w3.org/1999/xlink" xlink:type="simple"><person-group><name name-style="western"><surname>Brandt</surname><given-names>R</given-names></name></person-group> (<year>1961</year>) Diagnosen neuer Clausiliiden. Archiv für Molluskenkunde 90(1/3): 1–20.</mixed-citation></ref><ref id="B28"><mixed-citation xmlns:xlink="http://www.w3.org/1999/xlink" xlink:type="simple"><person-group><name name-style="western"><surname>Ferrante</surname><given-names>V</given-names></name></person-group> (<year>2011</year>) Nell’abbandono i graffiti dell’Addaura, vernice spray e rifiuti nel sito preistorico. <ext-link xlink:type="simple" ext-link-type="uri" xlink:href="https://palermo.repubblica.it/">https://palermo.repubblica.it/</ext-link></mixed-citation></ref></ref-list></tp:taxon-treatment>
