# Supplementary material for: ﻿Morphological investigation of genital organs and first insights into the phylogeny of the genus Siciliaria Vest, 1867 as a basis for a taxonomic revision (Mollusca, Gastropoda, Clausiliidae)
Source: Zookeys. 2021 Dec 14;1077:1–175. doi: 10.3897/zookeys.1077.67081 (PMC8692307; doi:10.3897/zookeys.1077.67081)
Supplement: XML Treatment for Siciliaria leucophryna [file zookeys.1077.67081-treatment5.xml]

<!DOCTYPE tp:taxon-treatment
  PUBLIC "-//TaxonX//DTD Taxonomic Treatment Publishing DTD v0 20100105//EN" "tax-treatment-NSO.dtd">
<tp:taxon-treatment xmlns:tp="http://www.plazi.org/taxpub"><tp:treatment-meta><kwd-group><label>Taxon classification</label><kwd>
                  <named-content content-type="kingdom">Animalia</named-content>
                </kwd><kwd>
                  <named-content content-type="order">Stylommatophora</named-content>
                </kwd><kwd>
                  <named-content content-type="family">Clausiliidae</named-content>
                </kwd></kwd-group><mixed-citation publication-type="journal"><person-group><name><surname>De Mattia</surname><given-names>Willy</given-names></name><name><surname>Reier</surname><given-names>Susanne</given-names></name><name><surname>Haring</surname><given-names>Elisabeth</given-names></name></person-group><article-title>﻿Morphological investigation of genital organs and first insights into the phylogeny of the genus <italic><tp:taxon-name><tp:taxon-name-part taxon-name-part-type="genus" reg="Siciliaria">Siciliaria</tp:taxon-name-part></tp:taxon-name></italic> Vest, 1867 as a basis for a taxonomic revision (<tp:taxon-name><tp:taxon-name-part taxon-name-part-type="phylum">Mollusca</tp:taxon-name-part></tp:taxon-name>, <tp:taxon-name><tp:taxon-name-part taxon-name-part-type="class">Gastropoda</tp:taxon-name-part></tp:taxon-name>, <tp:taxon-name><tp:taxon-name-part taxon-name-part-type="family">Clausiliidae</tp:taxon-name-part></tp:taxon-name>)</article-title><source>Zookeys</source><day>14</day><month>12</month><year>2021</year><volume>1077</volume><fpage>1</fpage><lpage>175</lpage><pub-id pub-id-type="doi">10.3897/zookeys.1077.67081</pub-id></mixed-citation></tp:treatment-meta><tp:nomenclature><label>﻿</label><tp:taxon-name>
                <object-id xmlns:xlink="http://www.w3.org/1999/xlink" content-type="arpha" xlink:type="simple">8D9A0FAF-EA71-520C-A06C-C1BCF4FC7D89</object-id>
                <tp:taxon-name-part taxon-name-part-type="genus" reg="Siciliaria">Siciliaria</tp:taxon-name-part>
                <tp:taxon-name-part taxon-name-part-type="species" reg="leucophryna">leucophryna</tp:taxon-name-part>
              </tp:taxon-name><tp:taxon-authority>(L. Pfeiffer, 1862)</tp:taxon-authority><xref ref-type="fig" rid="F1">Figs 1.F, 11.1–11.5, 12.1–12.6, 13.12–13.14</xref><tp:nomenclature-citation-list><tp:nomenclature-citation><tp:taxon-name>
                    <tp:taxon-name-part taxon-name-part-type="genus" reg="Clausilia">Clausilia</tp:taxon-name-part>
                    <tp:taxon-name-part taxon-name-part-type="species" reg="leucophryna">leucophryna</tp:taxon-name-part>
                  </tp:taxon-name><comment><xref ref-type="bibr" rid="B76">Pfeiffer 1862</xref>: 204.</comment></tp:nomenclature-citation><tp:nomenclature-citation><tp:taxon-name>
                    <tp:taxon-name-part taxon-name-part-type="genus" reg="Siciliaria">Siciliaria</tp:taxon-name-part>
                    <tp:taxon-name-part taxon-name-part-type="species" reg="leucophryne">leucophryne</tp:taxon-name-part>
                  </tp:taxon-name><comment>[sic!] – <xref ref-type="bibr" rid="B8">Boettger 1877</xref>: 34.</comment></tp:nomenclature-citation><tp:nomenclature-citation><tp:taxon-name>
                    <tp:taxon-name-part taxon-name-part-type="genus" reg="Clausilia">Clausilia</tp:taxon-name-part>
                    <tp:taxon-name-part taxon-name-part-type="species" reg="leucophryne">leucophryne</tp:taxon-name-part>
                    <tp:taxon-name-part taxon-name-part-type="infraspecific-rank">var.</tp:taxon-name-part>
                    <tp:taxon-name-part taxon-name-part-type="variety" reg="laudabilis">laudabilis</tp:taxon-name-part>
                  </tp:taxon-name><comment>[sic!] <xref ref-type="bibr" rid="B9">Boettger 1879</xref>: 34.</comment></tp:nomenclature-citation><tp:nomenclature-citation><tp:taxon-name>
                    <tp:taxon-name-part taxon-name-part-type="genus" reg="Clausilia">Clausilia</tp:taxon-name-part>
                    <tp:taxon-name-part taxon-name-part-type="species" reg="lencophryna">lencophryna</tp:taxon-name-part>
                  </tp:taxon-name><comment>[sic!] – <xref ref-type="bibr" rid="B7">Benoit 1881</xref>: 108.</comment></tp:nomenclature-citation><tp:nomenclature-citation><tp:taxon-name>
                    <tp:taxon-name-part taxon-name-part-type="genus" reg="Clausilia">Clausilia</tp:taxon-name-part>
                    <tp:taxon-name-part taxon-name-part-type="species" reg="confinata">confinata</tp:taxon-name-part>
                    <tp:taxon-name-part taxon-name-part-type="subspecies" reg="merens">merens</tp:taxon-name-part>
                  </tp:taxon-name><comment><xref ref-type="bibr" rid="B103">Westerlund 1892</xref>: 47.</comment></tp:nomenclature-citation><tp:nomenclature-citation><tp:taxon-name>
                    <tp:taxon-name-part taxon-name-part-type="genus" reg="Clausilia">Clausilia</tp:taxon-name-part>
                    <tp:taxon-name-part taxon-name-part-type="species" reg="leucophryne">leucophryne</tp:taxon-name-part>
                    <tp:taxon-name-part taxon-name-part-type="subspecies" reg="laudabilis">laudabilis</tp:taxon-name-part>
                  </tp:taxon-name><comment>[sic!] – <xref ref-type="bibr" rid="B103">Westerlund 1892</xref>: 48.</comment></tp:nomenclature-citation><tp:nomenclature-citation><tp:taxon-name>
                    <tp:taxon-name-part taxon-name-part-type="genus" reg="Charpentieria">Charpentieria</tp:taxon-name-part>
                    <tp:taxon-name-part taxon-name-part-type="species" reg="leucophryna">leucophryna</tp:taxon-name-part>
                  </tp:taxon-name><comment>– <xref ref-type="bibr" rid="B4">Beckmann 2004</xref>: 188.</comment></tp:nomenclature-citation><tp:nomenclature-citation><tp:taxon-name>
                    <tp:taxon-name-part taxon-name-part-type="genus" reg="Siciliaria">Siciliaria</tp:taxon-name-part>
                    <tp:taxon-name-part taxon-name-part-type="species" reg="leucophryna">leucophryna</tp:taxon-name-part>
                  </tp:taxon-name><comment>– <xref ref-type="bibr" rid="B101">Welter-Schultes 2012</xref>: 341.</comment></tp:nomenclature-citation><tp:nomenclature-citation><tp:taxon-name>
                    <tp:taxon-name-part taxon-name-part-type="genus" reg="Siciliaria">Siciliaria</tp:taxon-name-part>
                    <tp:taxon-name-part taxon-name-part-type="species" reg="leucophryna">leucophryna</tp:taxon-name-part>
                  </tp:taxon-name><comment>– Liberto et al. 2012: 560.</comment></tp:nomenclature-citation><tp:nomenclature-citation><tp:taxon-name>
                    <tp:taxon-name-part taxon-name-part-type="genus" reg="Siciliaria">Siciliaria</tp:taxon-name-part>
                    <tp:taxon-name-part taxon-name-part-type="species" reg="leucophryna">leucophryna</tp:taxon-name-part>
                  </tp:taxon-name><comment>– <xref ref-type="bibr" rid="B69">Nordsieck 2013b</xref>: 7.</comment></tp:nomenclature-citation><tp:nomenclature-citation><tp:taxon-name>
                    <tp:taxon-name-part taxon-name-part-type="genus" reg="Siciliaria">Siciliaria</tp:taxon-name-part>
                    <tp:taxon-name-part taxon-name-part-type="species" reg="leucophryna">leucophryna</tp:taxon-name-part>
                  </tp:taxon-name><comment>– <xref ref-type="bibr" rid="B41">Liberto et al. 2015</xref>: 489.</comment></tp:nomenclature-citation><tp:nomenclature-citation><tp:taxon-name>
                    <tp:taxon-name-part taxon-name-part-type="genus" reg="Charpentieria">Charpentieria</tp:taxon-name-part>
                    <tp:taxon-name-part taxon-name-part-type="species" reg="leucophryna">leucophryna</tp:taxon-name-part>
                  </tp:taxon-name><comment>– <xref ref-type="bibr" rid="B16">De Mattia 2017c</xref>.</comment></tp:nomenclature-citation><tp:nomenclature-citation><tp:taxon-name>
                    <tp:taxon-name-part taxon-name-part-type="genus" reg="Siciliaria">Siciliaria</tp:taxon-name-part>
                    <tp:taxon-name-part taxon-name-part-type="species" reg="leucophryna">leucophryna</tp:taxon-name-part>
                    <tp:taxon-name-part taxon-name-part-type="subspecies" reg="microinsularis">microinsularis</tp:taxon-name-part>
                  </tp:taxon-name><comment><xref ref-type="bibr" rid="B92">Sparacio et al. 2021</xref>: 598.</comment></tp:nomenclature-citation></tp:nomenclature-citation-list></tp:nomenclature><tp:treatment-sec sec-type="remarks" id="SECID0EDNBM"><title>Remarks.</title><p><italic><tp:taxon-name><tp:taxon-name-part taxon-name-part-type="genus" reg="Siciliaria">Siciliaria</tp:taxon-name-part><tp:taxon-name-part taxon-name-part-type="species" reg="leucophryna">leucophryna</tp:taxon-name-part></tp:taxon-name></italic> in the <abbrev xmlns:xlink="http://www.w3.org/1999/xlink" xlink:title="mitochondrial" id="ABBRID0EUNBM" xlink:type="simple">mt</abbrev> tree forms a separate subclade within the big <italic><tp:taxon-name><tp:taxon-name-part taxon-name-part-type="genus" reg="Siciliaria">S.</tp:taxon-name-part><tp:taxon-name-part taxon-name-part-type="species" reg="calcarae">calcarae</tp:taxon-name-part></tp:taxon-name></italic> clade (mean p distance 11.3%). As depicted in the combined tree (Fig. <xref ref-type="fig" rid="F6">6</xref>), the close relationship of this species with <italic><tp:taxon-name><tp:taxon-name-part taxon-name-part-type="genus" reg="Siciliaria">S.</tp:taxon-name-part><tp:taxon-name-part taxon-name-part-type="species" reg="calcarae">calcarae</tp:taxon-name-part></tp:taxon-name></italic> appears clear. <italic><tp:taxon-name><tp:taxon-name-part taxon-name-part-type="genus" reg="Siciliaria">Siciliaria</tp:taxon-name-part><tp:taxon-name-part taxon-name-part-type="species" reg="leucophryna">leucophryna</tp:taxon-name-part><tp:taxon-name-part taxon-name-part-type="subspecies" reg="microinsularis">microinsularis</tp:taxon-name-part></tp:taxon-name></italic> Sparacio, Surdo, Viviano, Liberto &amp; Reitano, 2021 was recently introduced from the island of Isola delle Femmine (Palermo). In the comparative notes provided by <xref ref-type="bibr" rid="B92">Sparacio et al. (2021</xref>: 599), the character states reveal to fall into the variability we detected for the topotypical specimens from Grotta Conza (Palermo), both regarding shell and genital morphology. In the type locality, small specimens (<bold>H<sub>s</sub></bold> = 14.7 mm) and light brown colour of the shell are also known. The same applies for the connection between the <abbrev xmlns:xlink="http://www.w3.org/1999/xlink" xlink:title="anterior upper palatal plica" id="ABBRID0EJPBM" xlink:type="simple">AUPP</abbrev> and <abbrev xmlns:xlink="http://www.w3.org/1999/xlink" xlink:title="posterior upper palatal plica" id="ABBRID0ENPBM" xlink:type="simple">PUPP</abbrev> where specimens from the type locality also show a “wide” spacing. Following the pictures provided by <xref ref-type="bibr" rid="B92">Sparacio et al. (2021</xref>: figs 43, 44), the <abbrev xmlns:xlink="http://www.w3.org/1999/xlink" xlink:title="penial pseudopapilla" id="ABBRID0EVPBM" xlink:type="simple">PP</abbrev> of <italic><tp:taxon-name><tp:taxon-name-part taxon-name-part-type="genus" reg="Siciliaria">S.</tp:taxon-name-part><tp:taxon-name-part taxon-name-part-type="species" reg="leucophryna">leucophryna</tp:taxon-name-part><tp:taxon-name-part taxon-name-part-type="subspecies" reg="microinsularis">microinsularis</tp:taxon-name-part></tp:taxon-name></italic> does not appear longer if compared to the <abbrev xmlns:xlink="http://www.w3.org/1999/xlink" xlink:title="penial pseudopapilla" id="ABBRID0EIQBM" xlink:type="simple">PP</abbrev> of the specimens from the type locality (Figs <xref ref-type="fig" rid="F11">11</xref>.2, 11.3, 11.5). The variability of the sculpturing of the internal walls of the vagina refrains us to consider it a reliable taxonomic character for the whole genus <italic><tp:taxon-name><tp:taxon-name-part taxon-name-part-type="genus" reg="Siciliaria">Siciliaria</tp:taxon-name-part></tp:taxon-name></italic>. The status of <italic><tp:taxon-name><tp:taxon-name-part taxon-name-part-type="genus" reg="Siciliaria">S.</tp:taxon-name-part><tp:taxon-name-part taxon-name-part-type="species" reg="leucophryna">leucophryna</tp:taxon-name-part><tp:taxon-name-part taxon-name-part-type="subspecies" reg="microinsularis">microinsularis</tp:taxon-name-part></tp:taxon-name></italic> should be further investigated morphologically as well as genetically. Anyhow, <italic><tp:taxon-name><tp:taxon-name-part taxon-name-part-type="genus" reg="Siciliaria">Siciliaria</tp:taxon-name-part><tp:taxon-name-part taxon-name-part-type="species" reg="leucophryna">leucophryna</tp:taxon-name-part><tp:taxon-name-part taxon-name-part-type="subspecies" reg="microinsularis">microinsularis</tp:taxon-name-part></tp:taxon-name></italic> Sparacio, Surdo, Viviano, Liberto &amp; Reitano, 2021 is here deemed as a local form, thus a junior synonym of <italic><tp:taxon-name><tp:taxon-name-part taxon-name-part-type="genus" reg="Siciliaria">Siciliaria</tp:taxon-name-part><tp:taxon-name-part taxon-name-part-type="species" reg="leucophryna">l.</tp:taxon-name-part><tp:taxon-name-part taxon-name-part-type="subspecies" reg="leucophryna">leucophryna</tp:taxon-name-part></tp:taxon-name></italic>.</p><p>The population from Via Plauto, concerning the shell, matches with the “Sferracavallo form” described by <xref ref-type="bibr" rid="B69">Nordsieck (2013b</xref>: 7), showing a lower inferior lamella and the palatal edge of the clausilium plate more strongly bent upwards.</p></tp:treatment-sec><tp:treatment-sec sec-type="material" id="SECID0EKSBM"><title>Specimens examined.</title><p>Italy, Sicily, Palermo, Grotta Conza, 150 m asl, <named-content xmlns:xlink="http://www.w3.org/1999/xlink" content-type="dwc:verbatimCoordinates" xlink:type="simple"><named-content content-type="geo-json" specific-use="{&#34;type&#34;:&#34;Point&#34;,&#34;coordinates&#34;:[13.279078,38.187114]}" id="NCID0ETSBM" xlink:type="simple">38°11'13.61"N, 13°16'44.68"E</named-content></named-content>, [Lab ID 55_1, <abbrev xmlns:xlink="http://www.w3.org/1999/xlink" xlink:title="cytochrome c oxidase subunit 1 gene" id="ABBRID0EYSBM" xlink:type="simple">COI</abbrev>: <ext-link xmlns:xlink="http://www.w3.org/1999/xlink" ext-link-type="gen" xlink:href="MW758902" xlink:type="simple">MW758902</ext-link>, <abbrev xmlns:xlink="http://www.w3.org/1999/xlink" xlink:title="internal transcribed spacer 2" id="ABBRID0EBTBM" xlink:type="simple">ITS2</abbrev>: <ext-link xmlns:xlink="http://www.w3.org/1999/xlink" ext-link-type="gen" xlink:href="MW757124" xlink:type="simple">MW757124</ext-link>; Lab ID 55_2, <abbrev xmlns:xlink="http://www.w3.org/1999/xlink" xlink:title="cytochrome c oxidase subunit 1 gene" id="ABBRID0EKTBM" xlink:type="simple">COI</abbrev>: <ext-link xmlns:xlink="http://www.w3.org/1999/xlink" ext-link-type="gen" xlink:href="MW758903" xlink:type="simple">MW758903</ext-link>], W. De Mattia and J. Macor leg., 15.iv.2017. 15 live <abbrev xmlns:xlink="http://www.w3.org/1999/xlink" xlink:title="specimen" id="ABBRID0ETTBM" xlink:type="simple">spm</abbrev>, 3 dissected <abbrev xmlns:xlink="http://www.w3.org/1999/xlink" xlink:title="specimen" id="ABBRID0EXTBM" xlink:type="simple">spm</abbrev>. Italy, Sicily, Palermo, Sferracavallo, via Plauto, 50 m asl, <named-content xmlns:xlink="http://www.w3.org/1999/xlink" content-type="dwc:verbatimCoordinates" xlink:type="simple"><named-content content-type="geo-json" specific-use="{&#34;type&#34;:&#34;Point&#34;,&#34;coordinates&#34;:[13.267514,38.200367]}" id="NCID0E5TBM" xlink:type="simple">38°12'1.32"N, 13°16'3.05"E</named-content></named-content>, [Lab ID 43_1, <abbrev xmlns:xlink="http://www.w3.org/1999/xlink" xlink:title="cytochrome c oxidase subunit 1 gene" id="ABBRID0EDUBM" xlink:type="simple">COI</abbrev>: <ext-link xmlns:xlink="http://www.w3.org/1999/xlink" ext-link-type="gen" xlink:href="MW758888" xlink:type="simple">MW758888</ext-link>], W. De Mattia and J. Macor leg., 15.iv.2017. 7 live <abbrev xmlns:xlink="http://www.w3.org/1999/xlink" xlink:title="specimen" id="ABBRID0EMUBM" xlink:type="simple">spm</abbrev>, 2 dissected <abbrev xmlns:xlink="http://www.w3.org/1999/xlink" xlink:title="specimen" id="ABBRID0EQUBM" xlink:type="simple">spm</abbrev>.</p></tp:treatment-sec><tp:treatment-sec sec-type="Shell" id="SECID0EUUBM"><title>Shell</title><p>(<bold>Figs <xref ref-type="fig" rid="F12">12</xref>.1–12.6, 13.12–13.14).</bold> Shell decollate; whorls ribbed; dorsal keel mostly indistinct or missing; inferior lamella moderately high; anterior upper palatal plica present, widely separated from or connected with upper palatal plica; palatal edge of clausilium plate distally slightly or not receding, palatal edge distally bent upwards (as in <xref ref-type="bibr" rid="B69">Nordsieck 2013b</xref>) or not.</p></tp:treatment-sec><tp:treatment-sec sec-type="description" id="SECID0EFVBM"><title>Measurements</title><p>(n = 35, decollate): shell height 18.2 ± 2.1, whorl width 4.3 ± 0.2, aperture height 4.5 ± 0.2, aperture width 3.4 ± 0.2.</p></tp:treatment-sec><tp:treatment-sec sec-type="External morphology of the genital organs (Figs 11.1, 11.4)" id="SECID0EKVBM"><title>External morphology of the genital organs (Figs <xref ref-type="fig" rid="F11">11</xref>.1, 11.4).</title><p>The <abbrev xmlns:xlink="http://www.w3.org/1999/xlink" xlink:title="free oviduct" id="ABBRID0EVVBM" xlink:type="simple">FO</abbrev> is longer than the V (<abbrev xmlns:xlink="http://www.w3.org/1999/xlink" xlink:title="free oviduct" id="ABBRID0EZVBM" xlink:type="simple">FO</abbrev>/V range 2.1–2.4). The <abbrev xmlns:xlink="http://www.w3.org/1999/xlink" xlink:title="vas deferens" id="ABBRID0E4VBM" xlink:type="simple">VD</abbrev> is thin along its whole course. The <abbrev xmlns:xlink="http://www.w3.org/1999/xlink" xlink:title="first duct of the bursa copulatrix" id="ABBRID0EBWBM" xlink:type="simple">FDBC</abbrev> of the <abbrev xmlns:xlink="http://www.w3.org/1999/xlink" xlink:title="actual bursa copulatrix" id="ABBRID0EFWBM" xlink:type="simple">BC</abbrev>+<abbrev xmlns:xlink="http://www.w3.org/1999/xlink" xlink:title="second duct of the bursa copulatrix" id="ABBRID0EJWBM" xlink:type="simple">SDBC</abbrev> is longer than the <abbrev xmlns:xlink="http://www.w3.org/1999/xlink" xlink:title="actual bursa copulatrix" id="ABBRID0ENWBM" xlink:type="simple">BC</abbrev>+<abbrev xmlns:xlink="http://www.w3.org/1999/xlink" xlink:title="second duct of the bursa copulatrix" id="ABBRID0ERWBM" xlink:type="simple">SDBC</abbrev> (D/<abbrev xmlns:xlink="http://www.w3.org/1999/xlink" xlink:title="actual bursa copulatrix" id="ABBRID0EVWBM" xlink:type="simple">BC</abbrev>+<abbrev xmlns:xlink="http://www.w3.org/1999/xlink" xlink:title="second duct of the bursa copulatrix" id="ABBRID0EZWBM" xlink:type="simple">SDBC</abbrev> = 2.1). The <abbrev xmlns:xlink="http://www.w3.org/1999/xlink" xlink:title="actual bursa copulatrix" id="ABBRID0E4WBM" xlink:type="simple">BC</abbrev>+<abbrev xmlns:xlink="http://www.w3.org/1999/xlink" xlink:title="second duct of the bursa copulatrix" id="ABBRID0EBXBM" xlink:type="simple">SDBC</abbrev> is club-like to cylindrical and longer than the V (<abbrev xmlns:xlink="http://www.w3.org/1999/xlink" xlink:title="actual bursa copulatrix" id="ABBRID0EFXBM" xlink:type="simple">BC</abbrev>+<abbrev xmlns:xlink="http://www.w3.org/1999/xlink" xlink:title="second duct of the bursa copulatrix" id="ABBRID0EJXBM" xlink:type="simple">SDBC</abbrev>/V range 1.4–1.6), with no clear distinction between the <abbrev xmlns:xlink="http://www.w3.org/1999/xlink" xlink:title="second duct of the bursa copulatrix" id="ABBRID0ENXBM" xlink:type="simple">SDBC</abbrev> and the <abbrev xmlns:xlink="http://www.w3.org/1999/xlink" xlink:title="actual bursa copulatrix" id="ABBRID0ERXBM" xlink:type="simple">BC</abbrev>. The apex is wide and rounded. The D is longer than the V (D/V range 2.7–2.8) and longer that the <abbrev xmlns:xlink="http://www.w3.org/1999/xlink" xlink:title="actual bursa copulatrix" id="ABBRID0EVXBM" xlink:type="simple">BC</abbrev>+<abbrev xmlns:xlink="http://www.w3.org/1999/xlink" xlink:title="second duct of the bursa copulatrix" id="ABBRID0EZXBM" xlink:type="simple">SDBC</abbrev> (D/<abbrev xmlns:xlink="http://www.w3.org/1999/xlink" xlink:title="actual bursa copulatrix" id="ABBRID0E4XBM" xlink:type="simple">BC</abbrev>+<abbrev xmlns:xlink="http://www.w3.org/1999/xlink" xlink:title="second duct of the bursa copulatrix" id="ABBRID0EBYBM" xlink:type="simple">SDBC</abbrev> range 1.9–2.4), thinner than the <abbrev xmlns:xlink="http://www.w3.org/1999/xlink" xlink:title="actual bursa copulatrix" id="ABBRID0EFYBM" xlink:type="simple">BC</abbrev>+<abbrev xmlns:xlink="http://www.w3.org/1999/xlink" xlink:title="second duct of the bursa copulatrix" id="ABBRID0EJYBM" xlink:type="simple">SDBC</abbrev> and with a pointed apex. The V is short and cylindrical. The A is very large. The <abbrev xmlns:xlink="http://www.w3.org/1999/xlink" xlink:title="penial complex" id="ABBRID0ENYBM" xlink:type="simple">PC</abbrev> is much longer than the V (P+E/V range 2.4–3.9). The <abbrev xmlns:xlink="http://www.w3.org/1999/xlink" xlink:title="penial retractor muscle" id="ABBRID0ERYBM" xlink:type="simple">PR</abbrev> is long and thin. There is a clear distinction between P and E as there is a visible <abbrev xmlns:xlink="http://www.w3.org/1999/xlink" xlink:title="epiphallar ring" id="ABBRID0EVYBM" xlink:type="simple">ER</abbrev> and a proximal narrowing. The E is thinner but longer than the P (E/P range 1.4–1.8), almost gradually shrinking and turning into the <abbrev xmlns:xlink="http://www.w3.org/1999/xlink" xlink:title="vas deferens" id="ABBRID0EZYBM" xlink:type="simple">VD</abbrev>.</p><fig id="F11" position="float" orientation="portrait"><object-id xmlns:xlink="http://www.w3.org/1999/xlink" content-type="doi" xlink:type="simple">10.3897/zookeys.1077.67081.figure11</object-id><object-id xmlns:xlink="http://www.w3.org/1999/xlink" content-type="arpha" xlink:type="simple">D23FAB49-536E-5A64-AE33-6F440213E9B8</object-id><label>Figure 11.</label><caption><p><italic><tp:taxon-name><tp:taxon-name-part taxon-name-part-type="genus" reg="Siciliaria">Siciliaria</tp:taxon-name-part><tp:taxon-name-part taxon-name-part-type="species" reg="leucophryna">leucophryna</tp:taxon-name-part></tp:taxon-name></italic> (L. Pfeiffer, 1862), Grotta Conza, Palermo <bold>11.1</bold> whole distal genital organs <bold>11.2</bold> internal distal part of genital organs <bold>11.3</bold> pseudopapilla detail. Sferracavallo, via Plauto <bold>11.4</bold> whole distal genital organs <bold>11.5</bold> internal distal part of genital organs.</p></caption><graphic xmlns:xlink="http://www.w3.org/1999/xlink" xlink:href="zookeys-1077-001-g011.jpg" position="float" orientation="portrait" xlink:type="simple" id="oo_622803.jpg"><uri content-type="original_file" xlink:type="simple">https://binary.pensoft.net/fig/622803</uri></graphic></fig><fig id="F12" position="float" orientation="portrait"><object-id xmlns:xlink="http://www.w3.org/1999/xlink" content-type="doi" xlink:type="simple">10.3897/zookeys.1077.67081.figure12</object-id><object-id xmlns:xlink="http://www.w3.org/1999/xlink" content-type="arpha" xlink:type="simple">D55620D4-75CF-55E6-9293-C9D6D2EAB4B2</object-id><label>Figure 12.</label><caption><p><italic><tp:taxon-name><tp:taxon-name-part taxon-name-part-type="genus" reg="Siciliaria">Siciliaria</tp:taxon-name-part><tp:taxon-name-part taxon-name-part-type="species" reg="leucophryna">leucophryna</tp:taxon-name-part></tp:taxon-name></italic> (L. Pfeiffer, 1862), Grotta Conza, Palermo <bold>12.1</bold> shell <bold>12.2</bold> detail of the aperture <bold>12.3</bold> clausiliar plate double side. Sferracavallo, via Plauto <bold>12.4</bold> shell <bold>12.5</bold> detail of the aperture <bold>12.6</bold> detail of the columellar side of last whorl.</p></caption><graphic xmlns:xlink="http://www.w3.org/1999/xlink" xlink:href="zookeys-1077-001-g012.jpg" position="float" orientation="portrait" xlink:type="simple" id="oo_622804.jpg"><uri content-type="original_file" xlink:type="simple">https://binary.pensoft.net/fig/622804</uri></graphic></fig></tp:treatment-sec><tp:treatment-sec sec-type="Internal morphology of the genital organs (Figs 11.11.2–11.2, 11.4)" id="SECID0ED2BM"><title>Internal morphology of the genital organs (Figs <xref ref-type="fig" rid="F11">11</xref>.11.2–11.2, 11.4).</title><p>The A shows a set of irregular fleshy folds. The P presents two big smooth longitudinal pleats that occupy almost the whole internal penial space. The fine structure of the wall is smooth. The <abbrev xmlns:xlink="http://www.w3.org/1999/xlink" xlink:title="penial pseudopapilla" id="ABBRID0EO2BM" xlink:type="simple">PP</abbrev> is very elongated and smooth with a pointed tip. The P-E transition presents two slightly different structures. The population from the L.T. (Grotta Conza) presents a first distal <abbrev xmlns:xlink="http://www.w3.org/1999/xlink" xlink:title="epiphallar ring" id="ABBRID0ES2BM" xlink:type="simple">ER</abbrev>, the <abbrev xmlns:xlink="http://www.w3.org/1999/xlink" xlink:title="penial pseudopapilla" id="ABBRID0EW2BM" xlink:type="simple">PP</abbrev> and <abbrev xmlns:xlink="http://www.w3.org/1999/xlink" xlink:title="epiphallar longitudinal pleats" id="ABBRID0E12BM" xlink:type="simple">ELP</abbrev> originate from the second proximal <abbrev xmlns:xlink="http://www.w3.org/1999/xlink" xlink:title="epiphallar ring" id="ABBRID0E52BM" xlink:type="simple">ER</abbrev>. The epiphallar formula is: 1ER+2ER(<abbrev xmlns:xlink="http://www.w3.org/1999/xlink" xlink:title="penial pseudopapilla" id="ABBRID0EC3BM" xlink:type="simple">PP</abbrev>+<abbrev xmlns:xlink="http://www.w3.org/1999/xlink" xlink:title="epiphallar longitudinal pleats" id="ABBRID0EG3BM" xlink:type="simple">ELP</abbrev>). The V presents irregular, transverse to slightly longitudinal pleats. The population from Sferracavallo presents one <abbrev xmlns:xlink="http://www.w3.org/1999/xlink" xlink:title="epiphallar ring" id="ABBRID0EK3BM" xlink:type="simple">ER</abbrev> with the <abbrev xmlns:xlink="http://www.w3.org/1999/xlink" xlink:title="penial pseudopapilla" id="ABBRID0EO3BM" xlink:type="simple">PP</abbrev> originating from it. The <abbrev xmlns:xlink="http://www.w3.org/1999/xlink" xlink:title="epiphallar longitudinal pleats" id="ABBRID0ES3BM" xlink:type="simple">ELP</abbrev> are not connected with the <abbrev xmlns:xlink="http://www.w3.org/1999/xlink" xlink:title="epiphallar ring" id="ABBRID0EW3BM" xlink:type="simple">ER</abbrev>. The epiphallar formula is: 1ER(<abbrev xmlns:xlink="http://www.w3.org/1999/xlink" xlink:title="penial pseudopapilla" id="ABBRID0E13BM" xlink:type="simple">PP</abbrev>)+<abbrev xmlns:xlink="http://www.w3.org/1999/xlink" xlink:title="epiphallar longitudinal pleats" id="ABBRID0E53BM" xlink:type="simple">ELP</abbrev>. Distally, the E shows two main <abbrev xmlns:xlink="http://www.w3.org/1999/xlink" xlink:title="epiphallar longitudinal pleats" id="ABBRID0EC4BM" xlink:type="simple">ELP</abbrev> that, at its mid length abruptly become finely fringed. The V presents a set of transverse-oblique smooth pleats that merge together one into another forming a kind of chevron or irregular pattern.</p><fig id="F13" position="float" orientation="portrait"><object-id xmlns:xlink="http://www.w3.org/1999/xlink" content-type="doi" xlink:type="simple">10.3897/zookeys.1077.67081.figure13</object-id><object-id xmlns:xlink="http://www.w3.org/1999/xlink" content-type="arpha" xlink:type="simple">D596375E-0623-56D9-AEE5-1D1BE064B934</object-id><label>Figure 13.</label><caption><p><italic><tp:taxon-name><tp:taxon-name-part taxon-name-part-type="genus" reg="Siciliaria">Siciliaria</tp:taxon-name-part><tp:taxon-name-part taxon-name-part-type="species" reg="grohmanniana">grohmanniana</tp:taxon-name-part><tp:taxon-name-part taxon-name-part-type="subspecies" reg="grohmanniana">grohmanniana</tp:taxon-name-part></tp:taxon-name></italic> (Rossmässler, 1836), Monte Pellegrino, Palermo. <bold>13.1–13.3</bold> palatal plicae <bold>13.4</bold> parietal lamellae <italic><tp:taxon-name><tp:taxon-name-part taxon-name-part-type="genus" reg="Siciliaria">Siciliaria</tp:taxon-name-part><tp:taxon-name-part taxon-name-part-type="species" reg="grohmanniana">grohmanniana</tp:taxon-name-part><tp:taxon-name-part taxon-name-part-type="subspecies" reg="addaurae">addaurae</tp:taxon-name-part></tp:taxon-name></italic> ssp. nov., Grotta dell’Addaura, Punta Priola <bold>13.5–13.7</bold> palatal plicae <bold>13.8</bold> parietal lamellae. <italic><tp:taxon-name><tp:taxon-name-part taxon-name-part-type="genus" reg="Siciliaria">Siciliaria</tp:taxon-name-part><tp:taxon-name-part taxon-name-part-type="species" reg="septemplicata">septemplicata</tp:taxon-name-part></tp:taxon-name></italic> (Philippi, 1836), Monte Gallo, Sferracavallo <bold>13.9–13.10</bold> palatal plicae <bold>13.11</bold> parietal lamellae. <italic><tp:taxon-name><tp:taxon-name-part taxon-name-part-type="genus" reg="Siciliaria">Siciliaria</tp:taxon-name-part><tp:taxon-name-part taxon-name-part-type="species" reg="leucophryna">leucophryna</tp:taxon-name-part></tp:taxon-name></italic> (L. Pfeiffer, 1862), Grotta Conza, Palermo <bold>13.12–13.13</bold> palatal plicae <bold>13.14</bold> parietal lamellae.</p></caption><graphic xmlns:xlink="http://www.w3.org/1999/xlink" xlink:href="zookeys-1077-001-g013.jpg" position="float" orientation="portrait" xlink:type="simple" id="oo_622805.jpg"><uri content-type="original_file" xlink:type="simple">https://binary.pensoft.net/fig/622805</uri></graphic></fig></tp:treatment-sec><tp:treatment-sec sec-type="ecology" id="SECID0EX6BM"><title>Ecology.</title><p><italic><tp:taxon-name><tp:taxon-name-part taxon-name-part-type="genus" reg="Siciliaria">Siciliaria</tp:taxon-name-part><tp:taxon-name-part taxon-name-part-type="species" reg="leucophryna">leucophryna</tp:taxon-name-part></tp:taxon-name></italic> colonises limestone cliffs hiding in cracks or under stones. It is very common on isolated boulders and tree trunks and barks in the xerophilic scrub around Grotta Conza. The species is quite abundant where found. According to <xref ref-type="bibr" rid="B16">De Mattia (2017c)</xref> the species is Endangered following the IUCN criteria B1ab(iii,v)+2ab(iii,v). The map provided by De Mattia (2017) partially misses a portion of the actual distribution area, as the western part was left out from the perimeter (Pizzo Mollica and Isola delle Femmine).</p></tp:treatment-sec><tp:treatment-sec sec-type="distribution" id="SECID0EMACM"><title>Distribution.</title><p><italic><tp:taxon-name><tp:taxon-name-part taxon-name-part-type="genus" reg="Siciliaria">Siciliaria</tp:taxon-name-part><tp:taxon-name-part taxon-name-part-type="species" reg="leucophryna">leucophryna</tp:taxon-name-part></tp:taxon-name></italic> is known to occur from a small area from Isola delle Femmine to Sferracavallo, including the northernmost sides of Pizzo Mollica and Pizzo Manolfo (where Grotta Conza is located) [(<xref ref-type="bibr" rid="B92">Sparacio et al. (2021)</xref>]. <xref ref-type="bibr" rid="B69">Nordsieck (2013b)</xref> reports also Monte Gallo, despite recent field collecting failed to find it there. Further field research throughout the whole Pizzo Manolfo-Pizzo Castellaccio-Cozzo San Rocco massif is required to precisely define the distribution of this species.</p></tp:treatment-sec><tp:treatment-sec><!--Section generated to contain objects referenced in tp:taxon-treatment.--><fig id="F1" position="float" orientation="portrait"><object-id xmlns:xlink="http://www.w3.org/1999/xlink" content-type="doi" xlink:type="simple">10.3897/zookeys.1077.67081.figure1</object-id><object-id xmlns:xlink="http://www.w3.org/1999/xlink" content-type="arpha" xlink:type="simple">E0BBC528-6D1C-5398-8FA2-974F59E6665E</object-id><label>Figure 1.</label><caption><p>Wagner’s (1913, <xref ref-type="bibr" rid="B100">1925</xref>) and <xref ref-type="bibr" rid="B10">Brandt’s (1961)</xref><italic><tp:taxon-name><tp:taxon-name-part taxon-name-part-type="genus" reg="Siciliaria">Siciliaria</tp:taxon-name-part></tp:taxon-name></italic> genital drawings <bold>A</bold><italic><tp:taxon-name><tp:taxon-name-part taxon-name-part-type="genus" reg="Siciliaria">Siciliaria</tp:taxon-name-part><tp:taxon-name-part taxon-name-part-type="species" reg="septemplicata">septemplicata</tp:taxon-name-part></tp:taxon-name></italic>, Wagner, 1913: plate 572, fig. 14 <bold>B</bold><italic><tp:taxon-name><tp:taxon-name-part taxon-name-part-type="genus" reg="Siciliaria">Siciliaria</tp:taxon-name-part><tp:taxon-name-part taxon-name-part-type="species" reg="grohmanniana">grohmanniana</tp:taxon-name-part><tp:taxon-name-part taxon-name-part-type="subspecies" reg="grohmanniana">grohmanniana</tp:taxon-name-part></tp:taxon-name></italic>, Wagner, 1925: plate 1, fig. 8 <bold>C</bold><italic><tp:taxon-name><tp:taxon-name-part taxon-name-part-type="genus" reg="Siciliaria">Siciliaria</tp:taxon-name-part><tp:taxon-name-part taxon-name-part-type="species" reg="calcarae">calcarae</tp:taxon-name-part><tp:taxon-name-part taxon-name-part-type="subspecies" reg="calcarae">calcarae</tp:taxon-name-part></tp:taxon-name></italic>, 1925: plate 3, fig. 25 <bold>D</bold><italic><tp:taxon-name><tp:taxon-name-part taxon-name-part-type="genus" reg="Siciliaria">Siciliaria</tp:taxon-name-part><tp:taxon-name-part taxon-name-part-type="species" reg="ferrox">ferrox</tp:taxon-name-part></tp:taxon-name></italic>, Brandt, 1961: fig. 1 <bold>E</bold> overall <italic><tp:taxon-name><tp:taxon-name-part taxon-name-part-type="genus" reg="Siciliaria">Siciliaria</tp:taxon-name-part></tp:taxon-name>/<tp:taxon-name><tp:taxon-name-part taxon-name-part-type="genus" reg="Sicania">Sicania</tp:taxon-name-part></tp:taxon-name></italic> and Sicilian <italic><tp:taxon-name><tp:taxon-name-part taxon-name-part-type="genus" reg="Mauritanica">Mauritanica</tp:taxon-name-part></tp:taxon-name></italic> distribution <bold>F</bold><italic><tp:taxon-name><tp:taxon-name-part taxon-name-part-type="genus" reg="Siciliaria">Siciliaria</tp:taxon-name-part></tp:taxon-name>/<tp:taxon-name><tp:taxon-name-part taxon-name-part-type="genus" reg="Sicania">Sicania</tp:taxon-name-part></tp:taxon-name></italic> and Sicilian <italic><tp:taxon-name><tp:taxon-name-part taxon-name-part-type="genus" reg="Mauritanica">Mauritanica</tp:taxon-name-part></tp:taxon-name></italic> distribution of taxa.</p></caption><graphic xmlns:xlink="http://www.w3.org/1999/xlink" xlink:href="zookeys-1077-001-g001.jpg" position="float" orientation="portrait" xlink:type="simple" id="oo_622793.jpg"><uri content-type="original_file" xlink:type="simple">https://binary.pensoft.net/fig/622793</uri></graphic></fig><fig id="F6" position="float" orientation="portrait"><object-id xmlns:xlink="http://www.w3.org/1999/xlink" content-type="doi" xlink:type="simple">10.3897/zookeys.1077.67081.figure6</object-id><object-id xmlns:xlink="http://www.w3.org/1999/xlink" content-type="arpha" xlink:type="simple">BBD3C712-710D-5203-A653-CD69A379F4C5</object-id><label>Figure 6.</label><caption><p>BI tree of based on the concatenated <abbrev xmlns:xlink="http://www.w3.org/1999/xlink" xlink:title="cytochrome c oxidase subunit 1 gene" id="ABBRID0ESZBK" xlink:type="simple">COI</abbrev> and <abbrev xmlns:xlink="http://www.w3.org/1999/xlink" xlink:title="internal transcribed spacer 2" id="ABBRID0EWZBK" xlink:type="simple">ITS2</abbrev> data set of <italic><tp:taxon-name><tp:taxon-name-part taxon-name-part-type="genus" reg="Siciliaria">Siciliaria</tp:taxon-name-part></tp:taxon-name></italic>, <italic><tp:taxon-name><tp:taxon-name-part taxon-name-part-type="genus" reg="Sicania">Sicania</tp:taxon-name-part></tp:taxon-name></italic> and related genera. Colours of <italic><tp:taxon-name><tp:taxon-name-part taxon-name-part-type="genus" reg="Siciliaria">Siciliaria</tp:taxon-name-part></tp:taxon-name></italic> and <italic><tp:taxon-name><tp:taxon-name-part taxon-name-part-type="genus" reg="Sicania">Sicania</tp:taxon-name-part></tp:taxon-name></italic> clades correspond to those in the distribution maps (Fig. <xref ref-type="fig" rid="F1">1E, F</xref>). BI posterior probability values (&gt; 0.90) of major nodes are indicated.</p></caption><graphic xmlns:xlink="http://www.w3.org/1999/xlink" xlink:href="zookeys-1077-001-g006.jpg" position="float" orientation="portrait" xlink:type="simple" id="oo_622798.jpg"><uri content-type="original_file" xlink:type="simple">https://binary.pensoft.net/fig/622798</uri></graphic></fig></tp:treatment-sec><ref-list><ref id="B100"><mixed-citation xmlns:xlink="http://www.w3.org/1999/xlink" xlink:type="simple"><person-group><name name-style="western"><surname>Wagner</surname><given-names>AJ</given-names></name></person-group> (<year>1925</year>) <article-title>Studien über die Systematik, Stammesgeschichte und geographische Verbreitung des Genus <italic><tp:taxon-name><tp:taxon-name-part taxon-name-part-type="genus">Delima</tp:taxon-name-part></tp:taxon-name></italic> (Hartmann) A. J. Wagner.</article-title><source>Annales Zoologici Musei Polonici Historiae Naturalis</source><volume>4</volume>(<issue>1</issue>): <fpage>1</fpage>–<lpage>73</lpage>.</mixed-citation></ref><ref id="B10"><mixed-citation xmlns:xlink="http://www.w3.org/1999/xlink" xlink:type="simple"><person-group><name name-style="western"><surname>Brandt</surname><given-names>R</given-names></name></person-group> (<year>1961</year>) Diagnosen neuer Clausiliiden. Archiv für Molluskenkunde 90(1/3): 1–20.</mixed-citation></ref><ref id="B76"><mixed-citation xmlns:xlink="http://www.w3.org/1999/xlink" xlink:type="simple"><person-group><name name-style="western"><surname>Pfeiffer</surname><given-names>L</given-names></name></person-group> (<year>1862</year>) <article-title>Diagnosen einiger neuen [sic] Landschnecken.</article-title><source>Malakozoologische Blätter</source><volume>9</volume>: <fpage>202</fpage>–<lpage>205</lpage>.</mixed-citation></ref><ref id="B8"><mixed-citation xmlns:xlink="http://www.w3.org/1999/xlink" xlink:type="simple"><person-group><name name-style="western"><surname>Boettger</surname><given-names>O</given-names></name></person-group> (<year>1877</year>) <article-title>Clausilienstudien. Palaeontographica (N. F.) Suppl.</article-title><volume>3</volume>: <fpage>1</fpage>–<lpage>122</lpage>. [4 pls. Cassel]</mixed-citation></ref><ref id="B9"><mixed-citation xmlns:xlink="http://www.w3.org/1999/xlink" xlink:type="simple"><person-group><name name-style="western"><surname>Boettger</surname><given-names>O</given-names></name></person-group> (<year>1879</year>) Gattung <italic><tp:taxon-name><tp:taxon-name-part taxon-name-part-type="genus">Clausilia</tp:taxon-name-part></tp:taxon-name></italic> Drap. In: Rossmässler, Iconographie Land- und Süsswasser-Mollusken (1) 6(4/6): 52–153. [pls. 167–178. Wiesbaden]</mixed-citation></ref><ref id="B7"><mixed-citation xmlns:xlink="http://www.w3.org/1999/xlink" xlink:type="simple"><person-group><name name-style="western"><surname>Benoit</surname><given-names>L</given-names></name></person-group> (<year>1881</year>) Nuovo catalogo delle conchiglie terrestri e fluviatili della Sicilia. Atti della Reale Accademia Peloritana 3: 43–216. [Sep.: I–VI, 7–176]. <ext-link xlink:type="simple" ext-link-type="doi" xlink:href="10.5962/bhl.title.51778">https://doi.org/10.5962/bhl.title.51778</ext-link></mixed-citation></ref><ref id="B103"><mixed-citation xmlns:xlink="http://www.w3.org/1999/xlink" xlink:type="simple"><person-group><name name-style="western"><surname>Westerlund</surname><given-names>CA</given-names></name></person-group> (<year>1892</year>) <article-title>Spicilegium Malacologicum. Neue Binnen-Conchylien in der paläarktischen Region. Verhandlungen der k. k.</article-title><source>zoologisch-botanischen Gesellschaft in Wien</source><volume>42</volume>: <fpage>25</fpage>–<lpage>48</lpage>.</mixed-citation></ref><ref id="B4"><mixed-citation xmlns:xlink="http://www.w3.org/1999/xlink" xlink:type="simple"><person-group><name name-style="western"><surname>Beckmann</surname><given-names>KH</given-names></name></person-group> (<year>2004</year>) Zur Verbreitung der endemischen nordwestsizilianischen <tp:taxon-name><tp:taxon-name-part taxon-name-part-type="family">Clausiliidae</tp:taxon-name-part></tp:taxon-name> der Untergattung <tp:taxon-name><tp:taxon-name-part taxon-name-part-type="genus">Charpentieria</tp:taxon-name-part> (<tp:taxon-name-part taxon-name-part-type="subgenus">Siciliaria</tp:taxon-name-part>)</tp:taxon-name> mit Beschreibung von zwei neuen Unterarten (<tp:taxon-name><tp:taxon-name-part taxon-name-part-type="class">Gastropoda</tp:taxon-name-part></tp:taxon-name>: <tp:taxon-name><tp:taxon-name-part taxon-name-part-type="order">Stylommatophora</tp:taxon-name-part></tp:taxon-name>: <tp:taxon-name><tp:taxon-name-part taxon-name-part-type="family">Clausiliidae</tp:taxon-name-part></tp:taxon-name>). Archiv für Molluskenkunde 133(1/2): 185–191. <ext-link xlink:type="simple" ext-link-type="doi" xlink:href="10.1127/arch.moll/133/2004/185">https://doi.org/10.1127/arch.moll/133/2004/185</ext-link></mixed-citation></ref><ref id="B101"><mixed-citation xmlns:xlink="http://www.w3.org/1999/xlink" xlink:type="simple"><person-group><name name-style="western"><surname>Welter-Schultes</surname><given-names>F</given-names></name></person-group> (<year>2012</year>) <source>European non-marine molluscs, a quide for species identification.</source><publisher-name>Planet Poster Editions</publisher-name>, <publisher-loc>Göttingen</publisher-loc>, <size units="page">674 pp</size>.</mixed-citation></ref><ref id="B69"><mixed-citation xmlns:xlink="http://www.w3.org/1999/xlink" xlink:type="simple"><person-group><name name-style="western"><surname>Nordsieck</surname><given-names>H</given-names></name></person-group> (<year>2013b</year>) Revisory remarks on the species of <italic><tp:taxon-name><tp:taxon-name-part taxon-name-part-type="genus">Siciliaria</tp:taxon-name-part></tp:taxon-name></italic> Vest from N. W. Sicily. <ext-link xlink:type="simple" ext-link-type="uri" xlink:href="http://hnords.de/5356429d6b11adc0b/535642a1dc1365e05/index.html">http://hnords.de/5356429d6b11adc0b/535642a1dc1365e05/index.html</ext-link></mixed-citation></ref><ref id="B41"><mixed-citation xmlns:xlink="http://www.w3.org/1999/xlink" xlink:type="simple"><person-group><name name-style="western"><surname>Liberto</surname><given-names>F</given-names></name><name name-style="western"><surname>Colomba</surname><given-names>MS</given-names></name><name name-style="western"><surname>Reitano</surname><given-names>A</given-names></name><name name-style="western"><surname>Giglio</surname><given-names>S</given-names></name><name name-style="western"><surname>Sparacio</surname><given-names>S</given-names></name></person-group> (<year>2015</year>) <article-title>The endemic door snail of Marettimo (Egadi Islands, Sicily, Italy): <tp:taxon-name><tp:taxon-name-part taxon-name-part-type="genus">Siciliaria</tp:taxon-name-part> (<tp:taxon-name-part taxon-name-part-type="subgenus">Siciliaria</tp:taxon-name-part>) <tp:taxon-name-part taxon-name-part-type="species">scarificata</tp:taxon-name-part></tp:taxon-name> (L. Pfeiffer, 1856) (<tp:taxon-name><tp:taxon-name-part taxon-name-part-type="infraclass">Pulmonata</tp:taxon-name-part></tp:taxon-name><tp:taxon-name><tp:taxon-name-part taxon-name-part-type="family">Clausiliidae</tp:taxon-name-part></tp:taxon-name>).</article-title><source>Biodiversity Journal</source><volume>6</volume>(<issue>1</issue>): <fpage>481</fpage>–<lpage>490</lpage>.</mixed-citation></ref><ref id="B16"><mixed-citation xmlns:xlink="http://www.w3.org/1999/xlink" xlink:type="simple"><person-group><name name-style="western"><surname>De Mattia</surname><given-names>W</given-names></name></person-group> (<year>2017c</year>) <italic><tp:taxon-name><tp:taxon-name-part taxon-name-part-type="genus">Charpentieria</tp:taxon-name-part><tp:taxon-name-part taxon-name-part-type="species">leucophryna</tp:taxon-name-part></tp:taxon-name></italic>. The IUCN Red List of Threatened Species. <ext-link xlink:type="simple" ext-link-type="uri" xlink:href="https://www.iucnredlist.org/species/171446/1326286">https://www.iucnredlist.org/species/171446/1326286</ext-link></mixed-citation></ref><ref id="B92"><mixed-citation xmlns:xlink="http://www.w3.org/1999/xlink" xlink:type="simple"><person-group><name name-style="western"><surname>Sparacio</surname><given-names>I</given-names></name><name name-style="western"><surname>Surdo</surname><given-names>S</given-names></name><name name-style="western"><surname>Viviano</surname><given-names>R</given-names></name><name name-style="western"><surname>Liberto</surname><given-names>F</given-names></name><name name-style="western"><surname>Reitano</surname><given-names>A</given-names></name></person-group> (<year>2021</year>) <article-title>Land molluscs from the Isola delle Femmine Nature Reserve (north-western Sicily, Italy) (<tp:taxon-name><tp:taxon-name-part taxon-name-part-type="class">Gastropoda</tp:taxon-name-part></tp:taxon-name><tp:taxon-name><tp:taxon-name-part taxon-name-part-type="order">Architaenioglossa</tp:taxon-name-part></tp:taxon-name><tp:taxon-name><tp:taxon-name-part taxon-name-part-type="infraclass">Pulmonata</tp:taxon-name-part></tp:taxon-name>).</article-title><source>Biodiversity Journal</source><volume>12</volume>(<issue>3</issue>): <fpage>589</fpage>–<lpage>642</lpage>. <ext-link xlink:type="simple" ext-link-type="doi" xlink:href="10.31396/Biodiv.Jour.2021.12.3.589.624">https://doi.org/10.31396/Biodiv.Jour.2021.12.3.589.624</ext-link></mixed-citation></ref></ref-list></tp:taxon-treatment>
