# Supplementary material for: ﻿Morphological investigation of genital organs and first insights into the phylogeny of the genus Siciliaria Vest, 1867 as a basis for a taxonomic revision (Mollusca, Gastropoda, Clausiliidae)
Source: Zookeys. 2021 Dec 14;1077:1–175. doi: 10.3897/zookeys.1077.67081 (PMC8692307; doi:10.3897/zookeys.1077.67081)
Supplement: XML Treatment for Siciliaria calcarae [file zookeys.1077.67081-treatment6.xml]

<!DOCTYPE tp:taxon-treatment
  PUBLIC "-//TaxonX//DTD Taxonomic Treatment Publishing DTD v0 20100105//EN" "tax-treatment-NSO.dtd">
<tp:taxon-treatment xmlns:tp="http://www.plazi.org/taxpub"><tp:treatment-meta><kwd-group><label>Taxon classification</label><kwd>
                  <named-content content-type="kingdom">Animalia</named-content>
                </kwd><kwd>
                  <named-content content-type="order">Stylommatophora</named-content>
                </kwd><kwd>
                  <named-content content-type="family">Clausiliidae</named-content>
                </kwd></kwd-group><mixed-citation publication-type="journal"><person-group><name><surname>De Mattia</surname><given-names>Willy</given-names></name><name><surname>Reier</surname><given-names>Susanne</given-names></name><name><surname>Haring</surname><given-names>Elisabeth</given-names></name></person-group><article-title>﻿Morphological investigation of genital organs and first insights into the phylogeny of the genus <italic><tp:taxon-name><tp:taxon-name-part taxon-name-part-type="genus" reg="Siciliaria">Siciliaria</tp:taxon-name-part></tp:taxon-name></italic> Vest, 1867 as a basis for a taxonomic revision (<tp:taxon-name><tp:taxon-name-part taxon-name-part-type="phylum">Mollusca</tp:taxon-name-part></tp:taxon-name>, <tp:taxon-name><tp:taxon-name-part taxon-name-part-type="class">Gastropoda</tp:taxon-name-part></tp:taxon-name>, <tp:taxon-name><tp:taxon-name-part taxon-name-part-type="family">Clausiliidae</tp:taxon-name-part></tp:taxon-name>)</article-title><source>Zookeys</source><day>14</day><month>12</month><year>2021</year><volume>1077</volume><fpage>1</fpage><lpage>175</lpage><pub-id pub-id-type="doi">10.3897/zookeys.1077.67081</pub-id></mixed-citation></tp:treatment-meta><tp:nomenclature><label>﻿</label><tp:taxon-name>
                <object-id xmlns:xlink="http://www.w3.org/1999/xlink" content-type="arpha" xlink:type="simple">2E574A6B-4726-5CBB-B7E2-8CD4BEED44DB</object-id>
                <tp:taxon-name-part taxon-name-part-type="genus" reg="Siciliaria">Siciliaria</tp:taxon-name-part>
                <tp:taxon-name-part taxon-name-part-type="species" reg="calcarae">calcarae</tp:taxon-name-part>
              </tp:taxon-name><tp:taxon-authority>(Philippi, 1844) s. l.</tp:taxon-authority></tp:nomenclature><tp:treatment-sec sec-type="remarks" id="SECID0EJCCM"><title>Remarks.</title><p>In the <abbrev xmlns:xlink="http://www.w3.org/1999/xlink" xlink:title="cytochrome c oxidase subunit 1 gene" id="ABBRID0EPCCM" xlink:type="simple">COI</abbrev> tree two subclades of <italic><tp:taxon-name><tp:taxon-name-part taxon-name-part-type="genus" reg="Siciliaria">Siciliaria</tp:taxon-name-part><tp:taxon-name-part taxon-name-part-type="species" reg="calcarae">calcarae</tp:taxon-name-part></tp:taxon-name></italic> s. l. appear together with <italic><tp:taxon-name><tp:taxon-name-part taxon-name-part-type="genus" reg="Siciliaria">S.</tp:taxon-name-part><tp:taxon-name-part taxon-name-part-type="species" reg="leucophryna">leucophryna</tp:taxon-name-part></tp:taxon-name></italic> in an unresolved trichotomy. The subspecies of <italic><tp:taxon-name><tp:taxon-name-part taxon-name-part-type="genus" reg="Siciliaria">Siciliaria</tp:taxon-name-part><tp:taxon-name-part taxon-name-part-type="species" reg="calcarae">calcarae</tp:taxon-name-part></tp:taxon-name></italic> are distributed within two haplogroups, one (haplogroup 1) comprising the nominate subspecies as well as <italic><tp:taxon-name><tp:taxon-name-part taxon-name-part-type="genus" reg="Siciliaria">S.</tp:taxon-name-part><tp:taxon-name-part taxon-name-part-type="species" reg="calcarae">c.</tp:taxon-name-part><tp:taxon-name-part taxon-name-part-type="subspecies" reg="belliemii">belliemii</tp:taxon-name-part></tp:taxon-name></italic>, <italic><tp:taxon-name><tp:taxon-name-part taxon-name-part-type="genus" reg="Siciliaria">S.</tp:taxon-name-part><tp:taxon-name-part taxon-name-part-type="species" reg="calcarae">c.</tp:taxon-name-part><tp:taxon-name-part taxon-name-part-type="subspecies" reg="borgettensis">borgettensis</tp:taxon-name-part></tp:taxon-name></italic> ssp. nov., <italic><tp:taxon-name><tp:taxon-name-part taxon-name-part-type="genus" reg="Siciliaria">S.</tp:taxon-name-part><tp:taxon-name-part taxon-name-part-type="species" reg="calcarae">c.</tp:taxon-name-part><tp:taxon-name-part taxon-name-part-type="subspecies" reg="orlandoi">orlandoi</tp:taxon-name-part></tp:taxon-name></italic>, <italic><tp:taxon-name><tp:taxon-name-part taxon-name-part-type="genus" reg="Siciliaria">S.</tp:taxon-name-part><tp:taxon-name-part taxon-name-part-type="species" reg="calcarae">c.</tp:taxon-name-part><tp:taxon-name-part taxon-name-part-type="subspecies" reg="parajatinensis">parajatinensis</tp:taxon-name-part></tp:taxon-name></italic> ssp. nov. and the other one (haplogroup 2) consisting of <italic><tp:taxon-name><tp:taxon-name-part taxon-name-part-type="genus" reg="Siciliaria">S.</tp:taxon-name-part><tp:taxon-name-part taxon-name-part-type="species" reg="calcarae">c.</tp:taxon-name-part><tp:taxon-name-part taxon-name-part-type="subspecies" reg="cruenta">cruenta</tp:taxon-name-part></tp:taxon-name></italic> ssp. nov. and <italic><tp:taxon-name><tp:taxon-name-part taxon-name-part-type="genus" reg="Siciliaria">S.</tp:taxon-name-part><tp:taxon-name-part taxon-name-part-type="species" reg="calcarae">c.</tp:taxon-name-part><tp:taxon-name-part taxon-name-part-type="subspecies" reg="jatinensis">jatinensis</tp:taxon-name-part></tp:taxon-name></italic> ssp. nov. Unfortunately, <italic><tp:taxon-name><tp:taxon-name-part taxon-name-part-type="genus" reg="Siciliaria">S.</tp:taxon-name-part><tp:taxon-name-part taxon-name-part-type="species" reg="parajatinensis">parajatinensis</tp:taxon-name-part></tp:taxon-name></italic> could not be included into the <abbrev xmlns:xlink="http://www.w3.org/1999/xlink" xlink:title="internal transcribed spacer 2" id="ABBRID0EZGCM" xlink:type="simple">ITS2</abbrev> analysis. Yet, given the low distances among all representatives of <italic><tp:taxon-name><tp:taxon-name-part taxon-name-part-type="genus" reg="Siciliaria">S.</tp:taxon-name-part><tp:taxon-name-part taxon-name-part-type="species" reg="calcarae">calcarae</tp:taxon-name-part></tp:taxon-name></italic> in the <abbrev xmlns:xlink="http://www.w3.org/1999/xlink" xlink:title="internal transcribed spacer 2" id="ABBRID0EIHCM" xlink:type="simple">ITS2</abbrev> tree (and the resulting bad resolution), this data set does not tell us much concerning these relationships. Thus, presently the close relationship between <italic><tp:taxon-name><tp:taxon-name-part taxon-name-part-type="genus" reg="Siciliaria">S.</tp:taxon-name-part><tp:taxon-name-part taxon-name-part-type="species" reg="calcarae">c.</tp:taxon-name-part><tp:taxon-name-part taxon-name-part-type="subspecies" reg="orlandoi">orlandoi</tp:taxon-name-part></tp:taxon-name></italic> and <italic><tp:taxon-name><tp:taxon-name-part taxon-name-part-type="genus" reg="Siciliaria">S.</tp:taxon-name-part><tp:taxon-name-part taxon-name-part-type="species" reg="calcarae">c.</tp:taxon-name-part><tp:taxon-name-part taxon-name-part-type="subspecies" reg="parajatinensis">parajatinensis</tp:taxon-name-part></tp:taxon-name></italic> hast to rely on <abbrev xmlns:xlink="http://www.w3.org/1999/xlink" xlink:title="mitochondrial" id="ABBRID0EKICM" xlink:type="simple">mt</abbrev> data only. Concerning the anatomy of the genital organs, shell morphology, distribution, ecology and haplogroup of <italic><tp:taxon-name><tp:taxon-name-part taxon-name-part-type="genus" reg="Siciliaria">Siciliaria</tp:taxon-name-part><tp:taxon-name-part taxon-name-part-type="species" reg="calcarae">calcarae</tp:taxon-name-part></tp:taxon-name></italic>, two general types can be distinguished for each category.</p></tp:treatment-sec><tp:treatment-sec sec-type="Genital organs" id="SECID0EZICM"><title>Genital organs.</title><p>Two main anatomical types of male (penial) internal sculpturing are found. The first type presents clear longitudinal pleats that run from the origin of penial pseudopapilla down to (or almost to) the atrium. These longitudinal pleats can be either (almost) completely smooth (Monte Belliemi) or more or less markedly fringed (Calatubo, Romitello, Ficuzza, Jato city park, Monte Kumeta, and Castelluzzo). The second type presents transverse and strong smooth pleats (Bonifato, Gibilmesi, and Visicari).</p></tp:treatment-sec><tp:treatment-sec sec-type="Sculpturing of the surface of the teleoconch" id="SECID0E5ICM"><title>Sculpturing of the surface of the teleoconch.</title><p>The first type corresponds to <italic><tp:taxon-name><tp:taxon-name-part taxon-name-part-type="genus" reg="Siciliaria">S.</tp:taxon-name-part><tp:taxon-name-part taxon-name-part-type="species" reg="calcarae">calcarae</tp:taxon-name-part><tp:taxon-name-part taxon-name-part-type="subspecies" reg="calcarae">calcarae</tp:taxon-name-part></tp:taxon-name></italic> (Philippi, 1844) morphotype, which is more or less striated (Bonifato, Ficuzza, Romitello, Visicari, Gibilmesi, and Castelluzzo), whereas the second type presents a markedly ribbed shell (Calatubo, Jato city park, Monte Kumeta, and Monte Belliemi).</p></tp:treatment-sec><tp:treatment-sec sec-type="distribution" id="SECID0ETJCM"><title>Distribution.</title><p>Throughout the whole <italic><tp:taxon-name><tp:taxon-name-part taxon-name-part-type="genus" reg="Siciliaria">S.</tp:taxon-name-part><tp:taxon-name-part taxon-name-part-type="species" reg="calcarae">calcarae</tp:taxon-name-part></tp:taxon-name></italic> distribution, the nominate subspecies <italic><tp:taxon-name><tp:taxon-name-part taxon-name-part-type="genus" reg="Siciliaria">S.</tp:taxon-name-part><tp:taxon-name-part taxon-name-part-type="species" reg="calcarae">calcarae</tp:taxon-name-part><tp:taxon-name-part taxon-name-part-type="subspecies" reg="calcarae">calcarae</tp:taxon-name-part></tp:taxon-name></italic> has the widest distribution, whereas all the remaining subspecies have an isolated, punctiform distribution. The populations from Alcamo, Visicari and Castelluzzo belong to the widely distributed nominate subspecies (1)m whereas the remaining populations (Ficuzza, Calatubo, Monte Kumeta, Jato city park, Romitello, Gibilmesi and Monte Belliemi) belong to limited, punctiform populations (2).</p></tp:treatment-sec><tp:treatment-sec sec-type="ecology" id="SECID0ETKCM"><title>Ecology.</title><p>The populations belonging to this subclade were collected in two main ecological niches. Most of them (type 1) were found on limestone rocks and cliffs (Jato city park, Bonifato, Calatubo, Gibilmesi, Monte Kumeta, Romitello, Monte Belliemi and Visicari), whereas the other populations (type 2), from Ficuzza and Castelluzzo, were exclusively found on tree trunks.</p></tp:treatment-sec><tp:treatment-sec sec-type="Haplotypes" id="SECID0EYKCM"><title>Haplotypes.</title><p>Concerning the haplogroups of the <italic><tp:taxon-name><tp:taxon-name-part taxon-name-part-type="genus" reg="Siciliaria"/><tp:taxon-name-part taxon-name-part-type="species" reg="calcarae">calcarae</tp:taxon-name-part></tp:taxon-name></italic> clade, eight populations fall into subclade 1 (Bonifato, Calatubo, Romitello, Monte Belliemi, Visicari and Catselluzzo, Monte Kumeta, Ficuzza), whereas two populations (Gibilmesi, and Jato city park) fall in to the subclade 2. <italic><tp:taxon-name><tp:taxon-name-part taxon-name-part-type="genus" reg="Siciliaria">Siciliaria</tp:taxon-name-part><tp:taxon-name-part taxon-name-part-type="species" reg="calcarae">calcarae</tp:taxon-name-part><tp:taxon-name-part taxon-name-part-type="subspecies" reg="orlandoi">orlandoi</tp:taxon-name-part></tp:taxon-name></italic><xref ref-type="bibr" rid="B42">Liberto et al., 2016</xref> was recently described from a few scattered localities restricted to Bosco Ficuzza (Corleone, Sicily) (<xref ref-type="bibr" rid="B42">Liberto et al. 2016</xref>: 371). The arrangement of the internal penial sculpturing of the holotype seems not matching with what was found by our dissection, where, instead of ”two long weak longitudinal furrows” (<xref ref-type="bibr" rid="B42">Liberto et al. 2016</xref>: 372) a set of transverse, interrupted fleshy smooth pleats were found instead. Yet, the authors provided besides pictures and description of the external morphology of the genital organs, only very few details on the internal morphology of the genital organs, namely: ”internal walls of penis show two long weak longitudinal furrows; conic penial papilla, with slightly pointed apex and a restriction to the base”. The brief description and the quality of the images (<xref ref-type="bibr" rid="B42">Liberto et al. 2016</xref>: 375) do not allow accurate comparison of the internal features with those found in the present analysis. Moreover, the pseudopapilla was erroneously considered as a true penial papilla.</p><p>The position of <italic><tp:taxon-name><tp:taxon-name-part taxon-name-part-type="genus" reg="Siciliaria">S.</tp:taxon-name-part><tp:taxon-name-part taxon-name-part-type="species" reg="calcarae">calcarae</tp:taxon-name-part><tp:taxon-name-part taxon-name-part-type="subspecies" reg="orlandoi">orlandoi</tp:taxon-name-part></tp:taxon-name></italic> in the <abbrev xmlns:xlink="http://www.w3.org/1999/xlink" xlink:title="cytochrome c oxidase subunit 1 gene" id="ABBRID0EYMCM" xlink:type="simple">COI</abbrev> tree within haplogroup 1 is close to sequences of a population of <italic><tp:taxon-name><tp:taxon-name-part taxon-name-part-type="genus" reg="Siciliaria">Siciliaria</tp:taxon-name-part></tp:taxon-name></italic> from the western slopes of Monte Kumeta. Despite the close phylogentic relationship of this population with <italic><tp:taxon-name><tp:taxon-name-part taxon-name-part-type="genus" reg="Siciliaria">S.</tp:taxon-name-part><tp:taxon-name-part taxon-name-part-type="species" reg="calcarae">calcarae</tp:taxon-name-part><tp:taxon-name-part taxon-name-part-type="subspecies" reg="orlandoi">orlandoi</tp:taxon-name-part></tp:taxon-name></italic>, the differences in the arrangement of the internal male genital organs (a set of transverse, interrupted fleshy smooth pleats and epiphallus with two main fringed chords vs. smooth longitudinal pleats and smooth proximal epiphallus) as well as the remarkable differences concerning shell morphology (see also <xref ref-type="bibr" rid="B42">Liberto et al. 2016</xref>: 372 for a comparative discussion with conspecific taxa) we propose the population from Monte Kumeta as <italic><tp:taxon-name><tp:taxon-name-part taxon-name-part-type="genus" reg="Siciliaria">S.</tp:taxon-name-part><tp:taxon-name-part taxon-name-part-type="species" reg="calcarae">calcarae</tp:taxon-name-part><tp:taxon-name-part taxon-name-part-type="subspecies" reg="parajatinensis">parajatinensis</tp:taxon-name-part></tp:taxon-name></italic> ssp. nov.</p><p>Two additional new subspecies of <italic><tp:taxon-name><tp:taxon-name-part taxon-name-part-type="genus" reg="Siciliaria">Siciliaria</tp:taxon-name-part><tp:taxon-name-part taxon-name-part-type="species" reg="calcarae">calcarae</tp:taxon-name-part></tp:taxon-name></italic> will be described in the following sections: <italic><tp:taxon-name><tp:taxon-name-part taxon-name-part-type="genus" reg="Siciliaria">S.</tp:taxon-name-part><tp:taxon-name-part taxon-name-part-type="species" reg="calcarae">calcarae</tp:taxon-name-part><tp:taxon-name-part taxon-name-part-type="subspecies" reg="borgettensis">borgettensis</tp:taxon-name-part></tp:taxon-name></italic> ssp. nov. and <italic><tp:taxon-name><tp:taxon-name-part taxon-name-part-type="genus" reg="Siciliaria">S.</tp:taxon-name-part><tp:taxon-name-part taxon-name-part-type="species" reg="calcarae">calcarae</tp:taxon-name-part><tp:taxon-name-part taxon-name-part-type="subspecies" reg="cruenta">cruenta</tp:taxon-name-part></tp:taxon-name></italic> ssp. nov. Both taxa, despite showing close phylogenetic relationships with the other <italic><tp:taxon-name><tp:taxon-name-part taxon-name-part-type="genus" reg="Siciliaria">Siciliaria</tp:taxon-name-part><tp:taxon-name-part taxon-name-part-type="species" reg="calcarae">calcarae</tp:taxon-name-part></tp:taxon-name></italic> taxa, present distinctive shell and genital characters strong enough to propose their description as new subspecies.</p></tp:treatment-sec><ref-list><ref id="B42"><mixed-citation xmlns:xlink="http://www.w3.org/1999/xlink" xlink:type="simple"><person-group><name name-style="western"><surname>Liberto</surname><given-names>F</given-names></name><name name-style="western"><surname>Reitano</surname><given-names>A</given-names></name><name name-style="western"><surname>Giglio</surname><given-names>S</given-names></name><name name-style="western"><surname>Colomba</surname><given-names>MS</given-names></name><name name-style="western"><surname>Sparacio</surname><given-names>I</given-names></name></person-group> (<year>2016</year>) <article-title>Two new <tp:taxon-name><tp:taxon-name-part taxon-name-part-type="family">Clausiliidae</tp:taxon-name-part></tp:taxon-name> (<tp:taxon-name><tp:taxon-name-part taxon-name-part-type="class">Gastropoda</tp:taxon-name-part></tp:taxon-name><tp:taxon-name><tp:taxon-name-part taxon-name-part-type="infraclass">Pulmonata</tp:taxon-name-part></tp:taxon-name>) of Sicily (Italy).</article-title><source>Biodiversity Journal</source><volume>7</volume>(<issue>3</issue>): <fpage>365</fpage>–<lpage>384</lpage>.</mixed-citation></ref></ref-list></tp:taxon-treatment>
