# Supplementary material for: ﻿Morphological investigation of genital organs and first insights into the phylogeny of the genus Siciliaria Vest, 1867 as a basis for a taxonomic revision (Mollusca, Gastropoda, Clausiliidae)
Source: Zookeys. 2021 Dec 14;1077:1–175. doi: 10.3897/zookeys.1077.67081 (PMC8692307; doi:10.3897/zookeys.1077.67081)
Supplement: XML Treatment for Siciliaria calcarae belliemii [file zookeys.1077.67081-treatment8.xml]

<!DOCTYPE tp:taxon-treatment
  PUBLIC "-//TaxonX//DTD Taxonomic Treatment Publishing DTD v0 20100105//EN" "tax-treatment-NSO.dtd">
<tp:taxon-treatment xmlns:tp="http://www.plazi.org/taxpub"><tp:treatment-meta><kwd-group><label>Taxon classification</label><kwd>
                  <named-content content-type="kingdom">Animalia</named-content>
                </kwd><kwd>
                  <named-content content-type="order">Stylommatophora</named-content>
                </kwd><kwd>
                  <named-content content-type="family">Clausiliidae</named-content>
                </kwd></kwd-group><mixed-citation publication-type="journal"><person-group><name><surname>De Mattia</surname><given-names>Willy</given-names></name><name><surname>Reier</surname><given-names>Susanne</given-names></name><name><surname>Haring</surname><given-names>Elisabeth</given-names></name></person-group><article-title>﻿Morphological investigation of genital organs and first insights into the phylogeny of the genus <italic><tp:taxon-name><tp:taxon-name-part taxon-name-part-type="genus" reg="Siciliaria">Siciliaria</tp:taxon-name-part></tp:taxon-name></italic> Vest, 1867 as a basis for a taxonomic revision (<tp:taxon-name><tp:taxon-name-part taxon-name-part-type="phylum">Mollusca</tp:taxon-name-part></tp:taxon-name>, <tp:taxon-name><tp:taxon-name-part taxon-name-part-type="class">Gastropoda</tp:taxon-name-part></tp:taxon-name>, <tp:taxon-name><tp:taxon-name-part taxon-name-part-type="family">Clausiliidae</tp:taxon-name-part></tp:taxon-name>)</article-title><source>Zookeys</source><day>14</day><month>12</month><year>2021</year><volume>1077</volume><fpage>1</fpage><lpage>175</lpage><pub-id pub-id-type="doi">10.3897/zookeys.1077.67081</pub-id></mixed-citation></tp:treatment-meta><tp:nomenclature><label>﻿</label><tp:taxon-name>
                <object-id xmlns:xlink="http://www.w3.org/1999/xlink" content-type="arpha" xlink:type="simple">0FD3497A-9F6A-56FB-806D-CF1C3379BDD4</object-id>
                <tp:taxon-name-part taxon-name-part-type="genus" reg="Siciliaria">Siciliaria</tp:taxon-name-part>
                <tp:taxon-name-part taxon-name-part-type="species" reg="calcarae">calcarae</tp:taxon-name-part>
                <tp:taxon-name-part taxon-name-part-type="subspecies" reg="belliemii">belliemii</tp:taxon-name-part>
              </tp:taxon-name><tp:taxon-authority>(Brandt, 1961)</tp:taxon-authority><xref ref-type="fig" rid="F1">Figs 1.F, 16.7–16.11, 17.1–17.6, 24.4</xref><tp:nomenclature-citation-list><tp:nomenclature-citation><tp:taxon-name><tp:taxon-name-part taxon-name-part-type="genus" reg="Siciliaria">Siciliaria</tp:taxon-name-part> (<tp:taxon-name-part taxon-name-part-type="subgenus" reg="Siciliaria">Siciliaria</tp:taxon-name-part>) <tp:taxon-name-part taxon-name-part-type="species" reg="calcarae">calcarae</tp:taxon-name-part> <tp:taxon-name-part taxon-name-part-type="subspecies" reg="belliemii">belliemii</tp:taxon-name-part></tp:taxon-name><comment><xref ref-type="bibr" rid="B10">Brandt 1961</xref>: 9.</comment></tp:nomenclature-citation><tp:nomenclature-citation><tp:taxon-name>
                    <tp:taxon-name-part taxon-name-part-type="genus" reg="Charpentieria">Charpentieria</tp:taxon-name-part>
                    <tp:taxon-name-part taxon-name-part-type="species" reg="calcarae">calcarae</tp:taxon-name-part>
                    <tp:taxon-name-part taxon-name-part-type="subspecies" reg="belliemii">belliemii</tp:taxon-name-part>
                  </tp:taxon-name><comment>– <xref ref-type="bibr" rid="B65">Nordsieck 2007</xref>: 53.</comment></tp:nomenclature-citation><tp:nomenclature-citation><tp:taxon-name>
                    <tp:taxon-name-part taxon-name-part-type="genus" reg="Siciliaria">Siciliaria</tp:taxon-name-part>
                    <tp:taxon-name-part taxon-name-part-type="species" reg="calcarae">calcarae</tp:taxon-name-part>
                    <tp:taxon-name-part taxon-name-part-type="subspecies" reg="belliemii">belliemii</tp:taxon-name-part>
                  </tp:taxon-name><comment>– <xref ref-type="bibr" rid="B69">Nordsieck 2013b</xref>: 8.</comment></tp:nomenclature-citation><tp:nomenclature-citation><tp:taxon-name><tp:taxon-name-part taxon-name-part-type="genus" reg="Siciliaria">Siciliaria</tp:taxon-name-part> (<tp:taxon-name-part taxon-name-part-type="subgenus" reg="Siciliaria">Siciliaria</tp:taxon-name-part>) <tp:taxon-name-part taxon-name-part-type="species" reg="calcarae">calcarae</tp:taxon-name-part> <tp:taxon-name-part taxon-name-part-type="subspecies" reg="belliemii">belliemii</tp:taxon-name-part></tp:taxon-name><comment>– <xref ref-type="bibr" rid="B42">Liberto et al. 2016</xref>: 371.</comment></tp:nomenclature-citation></tp:nomenclature-citation-list></tp:nomenclature><tp:treatment-sec sec-type="material" id="SECID0E2UDM"><title>Specimens examined.</title><p>Italy, Sicily, Partinico, W side of the Mount Belliemi, 440 m asl, <named-content xmlns:xlink="http://www.w3.org/1999/xlink" content-type="dwc:verbatimCoordinates" xlink:type="simple"><named-content content-type="geo-json" specific-use="{&#34;type&#34;:&#34;Point&#34;,&#34;coordinates&#34;:[13.110497,38.006242]}" id="NCID0EEVDM" xlink:type="simple">38°00'22.47"N, 13°6'37.79"E</named-content></named-content>, [Lab ID 54_1, <abbrev xmlns:xlink="http://www.w3.org/1999/xlink" xlink:title="cytochrome c oxidase subunit 1 gene" id="ABBRID0EJVDM" xlink:type="simple">COI</abbrev>: <ext-link xmlns:xlink="http://www.w3.org/1999/xlink" ext-link-type="gen" xlink:href="MW758900" xlink:type="simple">MW758900</ext-link>, <abbrev xmlns:xlink="http://www.w3.org/1999/xlink" xlink:title="internal transcribed spacer 2" id="ABBRID0ESVDM" xlink:type="simple">ITS2</abbrev>: <ext-link xmlns:xlink="http://www.w3.org/1999/xlink" ext-link-type="gen" xlink:href="MW757134" xlink:type="simple">MW757134</ext-link>, <ext-link xmlns:xlink="http://www.w3.org/1999/xlink" ext-link-type="gen" xlink:href="MW757135" xlink:type="simple">MW757135</ext-link>, <ext-link xmlns:xlink="http://www.w3.org/1999/xlink" ext-link-type="gen" xlink:href="MW757136" xlink:type="simple">MW757136</ext-link>; Lab ID 54_2, <abbrev xmlns:xlink="http://www.w3.org/1999/xlink" xlink:title="cytochrome c oxidase subunit 1 gene" id="ABBRID0EFWDM" xlink:type="simple">COI</abbrev>: <ext-link xmlns:xlink="http://www.w3.org/1999/xlink" ext-link-type="gen" xlink:href="MW758901" xlink:type="simple">MW758901</ext-link>], W. De Mattia and J. Macor leg., 12.iv.2017. 15 live <abbrev xmlns:xlink="http://www.w3.org/1999/xlink" xlink:title="specimen" id="ABBRID0EOWDM" xlink:type="simple">spm</abbrev>, 3 dissected <abbrev xmlns:xlink="http://www.w3.org/1999/xlink" xlink:title="specimen" id="ABBRID0ESWDM" xlink:type="simple">spm</abbrev>. Italy, Sicily, Alcamo, E side of the Calatubo Castle, 75 m asl, <named-content xmlns:xlink="http://www.w3.org/1999/xlink" content-type="dwc:verbatimCoordinates" xlink:type="simple"><named-content content-type="geo-json" specific-use="{&#34;type&#34;:&#34;Point&#34;,&#34;coordinates&#34;:[12.987042,38.015222]}" id="NCID0EZWDM" xlink:type="simple">38°00'54.80"N, 12°59'13.35"E</named-content></named-content>, [Lab ID 44_1, <abbrev xmlns:xlink="http://www.w3.org/1999/xlink" xlink:title="cytochrome c oxidase subunit 1 gene" id="ABBRID0E5WDM" xlink:type="simple">COI</abbrev>: <ext-link xmlns:xlink="http://www.w3.org/1999/xlink" ext-link-type="gen" xlink:href="MW758889" xlink:type="simple">MW758889</ext-link>, <abbrev xmlns:xlink="http://www.w3.org/1999/xlink" xlink:title="internal transcribed spacer 2" id="ABBRID0EHXDM" xlink:type="simple">ITS2</abbrev>: <ext-link xmlns:xlink="http://www.w3.org/1999/xlink" ext-link-type="gen" xlink:href="MW757122" xlink:type="simple">MW757122</ext-link>, <ext-link xmlns:xlink="http://www.w3.org/1999/xlink" ext-link-type="gen" xlink:href="MW757123" xlink:type="simple">MW757123</ext-link>; Lab ID 44_2, <abbrev xmlns:xlink="http://www.w3.org/1999/xlink" xlink:title="cytochrome c oxidase subunit 1 gene" id="ABBRID0EVXDM" xlink:type="simple">COI</abbrev>: <ext-link xmlns:xlink="http://www.w3.org/1999/xlink" ext-link-type="gen" xlink:href="MW758913" xlink:type="simple">MW758913</ext-link>; Lab ID 44_3, <abbrev xmlns:xlink="http://www.w3.org/1999/xlink" xlink:title="cytochrome c oxidase subunit 1 gene" id="ABBRID0E5XDM" xlink:type="simple">COI</abbrev>: <ext-link xmlns:xlink="http://www.w3.org/1999/xlink" ext-link-type="gen" xlink:href="MW758930" xlink:type="simple">MW758930</ext-link>; Lab ID 44_4, <abbrev xmlns:xlink="http://www.w3.org/1999/xlink" xlink:title="cytochrome c oxidase subunit 1 gene" id="ABBRID0EHYDM" xlink:type="simple">COI</abbrev>: <ext-link xmlns:xlink="http://www.w3.org/1999/xlink" ext-link-type="gen" xlink:href="MW758931" xlink:type="simple">MW758931</ext-link>], W. De Mattia and J. Macor leg., 14.iv.2017. 18 live <abbrev xmlns:xlink="http://www.w3.org/1999/xlink" xlink:title="specimen" id="ABBRID0EQYDM" xlink:type="simple">spm</abbrev>, 2 dissected <abbrev xmlns:xlink="http://www.w3.org/1999/xlink" xlink:title="specimen" id="ABBRID0EUYDM" xlink:type="simple">spm</abbrev>.</p></tp:treatment-sec><tp:treatment-sec sec-type="Shell" id="SECID0EYYDM"><title>Shell</title><p><bold>(Figs <xref ref-type="fig" rid="F17">17</xref>.1–17.6, 24.4).</bold> not decollate; whorls ribbed, with sutural papillae; dorsal keel indistinct or missing; inferior lamella moderately high to low; anterior upper palatal plica present, separated from upper palatal plica, sometimes lower anterior upper palatal plica present; palatal edge of clausilium plate distally not receding, palatal edge distally more or less strongly bent upwards.</p></tp:treatment-sec><tp:treatment-sec sec-type="description" id="SECID0EFZDM"><title>Measurements</title><p>(n = 40, not decollate, Monte Belliemii): shell height 17.6 ± 1.2, whorl width 3.1 ± 0.1, aperture height 2.9 ± 0.2, aperture width 2.0 ± 0.1. (n = 22, not decollate, Calatubo): shell height 19.6 ± 1.4, whorl width 3.9 ± 0.2, aperture height 3.4 ± 0.2, aperture width 3.0 ± 0.2.</p></tp:treatment-sec><tp:treatment-sec sec-type="External morphology of the genital organs" id="SECID0EKZDM"><title>External morphology of the genital organs</title><p><bold>(Figs <xref ref-type="fig" rid="F16">16</xref>.7, 16.9).</bold> The <abbrev xmlns:xlink="http://www.w3.org/1999/xlink" xlink:title="free oviduct" id="ABBRID0EXZDM" xlink:type="simple">FO</abbrev> is slim and long. The ratio <abbrev xmlns:xlink="http://www.w3.org/1999/xlink" xlink:title="free oviduct" id="ABBRID0E2ZDM" xlink:type="simple">FO</abbrev>/V ranges from 2.0 to 2.2. The <abbrev xmlns:xlink="http://www.w3.org/1999/xlink" xlink:title="vas deferens" id="ABBRID0E6ZDM" xlink:type="simple">VD</abbrev> is very thin along its whole course. The ratio of the <abbrev xmlns:xlink="http://www.w3.org/1999/xlink" xlink:title="actual bursa copulatrix" id="ABBRID0ED1DM" xlink:type="simple">BC</abbrev>+<abbrev xmlns:xlink="http://www.w3.org/1999/xlink" xlink:title="second duct of the bursa copulatrix" id="ABBRID0EH1DM" xlink:type="simple">SDBC</abbrev> with the <abbrev xmlns:xlink="http://www.w3.org/1999/xlink" xlink:title="actual bursa copulatrix" id="ABBRID0EL1DM" xlink:type="simple">BC</abbrev>+<abbrev xmlns:xlink="http://www.w3.org/1999/xlink" xlink:title="second duct of the bursa copulatrix" id="ABBRID0EP1DM" xlink:type="simple">SDBC</abbrev>+the second duct (<abbrev xmlns:xlink="http://www.w3.org/1999/xlink" xlink:title="first duct of the bursa copulatrix" id="ABBRID0ET1DM" xlink:type="simple">FDBC</abbrev>/<abbrev xmlns:xlink="http://www.w3.org/1999/xlink" xlink:title="actual bursa copulatrix" id="ABBRID0EX1DM" xlink:type="simple">BC</abbrev>+<abbrev xmlns:xlink="http://www.w3.org/1999/xlink" xlink:title="second duct of the bursa copulatrix" id="ABBRID0E21DM" xlink:type="simple">SDBC</abbrev>) ranges from 1.4 to 2.1. The <abbrev xmlns:xlink="http://www.w3.org/1999/xlink" xlink:title="actual bursa copulatrix" id="ABBRID0E61DM" xlink:type="simple">BC</abbrev>+<abbrev xmlns:xlink="http://www.w3.org/1999/xlink" xlink:title="second duct of the bursa copulatrix" id="ABBRID0ED2DM" xlink:type="simple">SDBC</abbrev> can be either cylindrical or club-like, with either a pointed or a blunt apex. It is slightly shorter or as long as the V, with a ratio (<abbrev xmlns:xlink="http://www.w3.org/1999/xlink" xlink:title="second duct of the bursa copulatrix" id="ABBRID0EH2DM" xlink:type="simple">SDBC</abbrev>+<abbrev xmlns:xlink="http://www.w3.org/1999/xlink" xlink:title="actual bursa copulatrix" id="ABBRID0EL2DM" xlink:type="simple">BC</abbrev>/V) that ranges from 0.9 to 1.0. The transition between the <abbrev xmlns:xlink="http://www.w3.org/1999/xlink" xlink:title="actual bursa copulatrix" id="ABBRID0EP2DM" xlink:type="simple">BC</abbrev> and then <abbrev xmlns:xlink="http://www.w3.org/1999/xlink" xlink:title="second duct of the bursa copulatrix" id="ABBRID0ET2DM" xlink:type="simple">SDBC</abbrev> is little visible or almost indistinguishable. The D is long, with a ratio with the V (D/V) that ranges from 2.9 to 3.1. It is thinner or as thin as the <abbrev xmlns:xlink="http://www.w3.org/1999/xlink" xlink:title="second duct of the bursa copulatrix" id="ABBRID0EX2DM" xlink:type="simple">SDBC</abbrev>+<abbrev xmlns:xlink="http://www.w3.org/1999/xlink" xlink:title="actual bursa copulatrix" id="ABBRID0E22DM" xlink:type="simple">BC</abbrev>, cylindrical in shape with a rounded thin apex. The ratio D/<abbrev xmlns:xlink="http://www.w3.org/1999/xlink" xlink:title="actual bursa copulatrix" id="ABBRID0E62DM" xlink:type="simple">BC</abbrev>+<abbrev xmlns:xlink="http://www.w3.org/1999/xlink" xlink:title="second duct of the bursa copulatrix" id="ABBRID0ED3DM" xlink:type="simple">SDBC</abbrev> ranges from 2.1 to 2.4. The V is short and cylindrical. The A is short but wide. The <abbrev xmlns:xlink="http://www.w3.org/1999/xlink" xlink:title="penial complex" id="ABBRID0EH3DM" xlink:type="simple">PC</abbrev> is much longer than the V, with range (<abbrev xmlns:xlink="http://www.w3.org/1999/xlink" xlink:title="penial complex" id="ABBRID0EL3DM" xlink:type="simple">PC</abbrev>/V) 2.8–3.1. The P is wider than the V, cylindrical or distally swollen. The <abbrev xmlns:xlink="http://www.w3.org/1999/xlink" xlink:title="penial retractor muscle" id="ABBRID0EP3DM" xlink:type="simple">PR</abbrev> is robust. The E is thin and slightly shorter or as long as the P, with the ratio E/P ranging 0.9–1. It gradually shrinks and turns into the <abbrev xmlns:xlink="http://www.w3.org/1999/xlink" xlink:title="vas deferens" id="ABBRID0ET3DM" xlink:type="simple">VD</abbrev>. The actual transition area between E and the <abbrev xmlns:xlink="http://www.w3.org/1999/xlink" xlink:title="vas deferens" id="ABBRID0EX3DM" xlink:type="simple">VD</abbrev> can be clearly visible or almost indistinguishable and it is clearly visible only from inside.</p></tp:treatment-sec><tp:treatment-sec sec-type="Internal morphology of the genital organs" id="SECID0E23DM"><title>Internal morphology of the genital organs</title><p><bold>(Figs <xref ref-type="fig" rid="F16">16</xref>.8, 16.10, 16.11).</bold> The A shows 3–5 large longitudinal pleats oriented towards the P. The P presents 4–6 longitudinal fleshy and smooth pleats, gradually narrowing towards the A. Sometimes the lower pleats gradually become irregularly segmented. The fine structure of the wall is smooth. The <abbrev xmlns:xlink="http://www.w3.org/1999/xlink" xlink:title="penial pseudopapilla" id="ABBRID0EI4DM" xlink:type="simple">PP</abbrev> is big, nipple-like in shape, smooth with a rounded apex. The P-E transition presents two slightly different structures in the two examined populations. The population from Monte Belliemi (type locality) presents a first distal <abbrev xmlns:xlink="http://www.w3.org/1999/xlink" xlink:title="epiphallar ring" id="ABBRID0EM4DM" xlink:type="simple">ER</abbrev>, the <abbrev xmlns:xlink="http://www.w3.org/1999/xlink" xlink:title="penial pseudopapilla" id="ABBRID0EQ4DM" xlink:type="simple">PP</abbrev> originates from the second proximal <abbrev xmlns:xlink="http://www.w3.org/1999/xlink" xlink:title="epiphallar ring" id="ABBRID0EU4DM" xlink:type="simple">ER</abbrev>. The <abbrev xmlns:xlink="http://www.w3.org/1999/xlink" xlink:title="epiphallar longitudinal pleats" id="ABBRID0EY4DM" xlink:type="simple">ELP</abbrev> are not connected to the second proximal <abbrev xmlns:xlink="http://www.w3.org/1999/xlink" xlink:title="epiphallar ring" id="ABBRID0E34DM" xlink:type="simple">ER</abbrev>. The epiphallar formula is: 1ER+2ER(<abbrev xmlns:xlink="http://www.w3.org/1999/xlink" xlink:title="penial pseudopapilla" id="ABBRID0EA5DM" xlink:type="simple">PP</abbrev>)+<abbrev xmlns:xlink="http://www.w3.org/1999/xlink" xlink:title="epiphallar longitudinal pleats" id="ABBRID0EE5DM" xlink:type="simple">ELP</abbrev>. The population from Calatubo presents a first distal <abbrev xmlns:xlink="http://www.w3.org/1999/xlink" xlink:title="epiphallar ring" id="ABBRID0EI5DM" xlink:type="simple">ER</abbrev>, while the <abbrev xmlns:xlink="http://www.w3.org/1999/xlink" xlink:title="penial pseudopapilla" id="ABBRID0EM5DM" xlink:type="simple">PP</abbrev> and <abbrev xmlns:xlink="http://www.w3.org/1999/xlink" xlink:title="epiphallar longitudinal pleats" id="ABBRID0EQ5DM" xlink:type="simple">ELP</abbrev> originate from the second proximal <abbrev xmlns:xlink="http://www.w3.org/1999/xlink" xlink:title="epiphallar ring" id="ABBRID0EU5DM" xlink:type="simple">ER</abbrev>. The epiphallar formula is: 1ER+2ER(<abbrev xmlns:xlink="http://www.w3.org/1999/xlink" xlink:title="penial pseudopapilla" id="ABBRID0EY5DM" xlink:type="simple">PP</abbrev>+<abbrev xmlns:xlink="http://www.w3.org/1999/xlink" xlink:title="epiphallar longitudinal pleats" id="ABBRID0E35DM" xlink:type="simple">ELP</abbrev>). The E shows 4–6 irregular metameric longitudinal and irregular pleats that gradually disappear toward the distal origin of the vas deferens. The V shows a coarse chevron pattern made of large fleshy pleats, merging together along the median longitudinal axis or sometimes presents an irregular pattern made of small irregular fleshy pleats.</p><fig id="F16" position="float" orientation="portrait"><object-id xmlns:xlink="http://www.w3.org/1999/xlink" content-type="doi" xlink:type="simple">10.3897/zookeys.1077.67081.figure16</object-id><object-id xmlns:xlink="http://www.w3.org/1999/xlink" content-type="arpha" xlink:type="simple">78A50CF6-4DF8-5EF1-82BA-9D32DFC77BB6</object-id><label>Figure 16.</label><caption><p><italic><tp:taxon-name><tp:taxon-name-part taxon-name-part-type="genus" reg="Siciliaria">Siciliaria</tp:taxon-name-part><tp:taxon-name-part taxon-name-part-type="species" reg="calcarae">calcarae</tp:taxon-name-part><tp:taxon-name-part taxon-name-part-type="subspecies" reg="calcarae">calcarae</tp:taxon-name-part></tp:taxon-name></italic> (Philippi, 1844), Monte Bonifato <bold>16.1</bold> whole distal genital organs <bold>16.2</bold> internal distal part of genital organs <bold>16.3</bold> cross section of the spermatophore <bold>16.4</bold> spermatophore <bold>16.5</bold> whole distal genital organs <bold>16.6</bold> internal distal part of genital organs. <italic><tp:taxon-name><tp:taxon-name-part taxon-name-part-type="genus" reg="Siciliaria">Siciliaria</tp:taxon-name-part><tp:taxon-name-part taxon-name-part-type="species" reg="calcarae">calcarae</tp:taxon-name-part><tp:taxon-name-part taxon-name-part-type="subspecies" reg="belliemii">belliemii</tp:taxon-name-part></tp:taxon-name></italic> (Brandt, 1961), Monte Belliemi, Partinico <bold>16.7</bold> whole distal genital organs <bold>16.8</bold> internal distal part of genital organs. <italic><tp:taxon-name><tp:taxon-name-part taxon-name-part-type="genus" reg="Siciliaria">Siciliaria</tp:taxon-name-part><tp:taxon-name-part taxon-name-part-type="species" reg="calcarae">calcarae</tp:taxon-name-part><tp:taxon-name-part taxon-name-part-type="subspecies" reg="belliemii">belliemii</tp:taxon-name-part></tp:taxon-name></italic> (Brandt, 1961), Castello Calatubo, Alcamo <bold>16.9</bold> whole distal genital organs <bold>16.10</bold> internal distal part of genital organs <bold>16.11</bold> penial pseudopapilla.</p></caption><graphic xmlns:xlink="http://www.w3.org/1999/xlink" xlink:href="zookeys-1077-001-g016.jpg" position="float" orientation="portrait" xlink:type="simple" id="oo_622808.jpg"><uri content-type="original_file" xlink:type="simple">https://binary.pensoft.net/fig/622808</uri></graphic></fig><fig id="F17" position="float" orientation="portrait"><object-id xmlns:xlink="http://www.w3.org/1999/xlink" content-type="doi" xlink:type="simple">10.3897/zookeys.1077.67081.figure17</object-id><object-id xmlns:xlink="http://www.w3.org/1999/xlink" content-type="arpha" xlink:type="simple">239DFF0C-C710-5966-BC4D-4CD3EA7A3210</object-id><label>Figure 17.</label><caption><p><italic><tp:taxon-name><tp:taxon-name-part taxon-name-part-type="genus" reg="Siciliaria">Siciliaria</tp:taxon-name-part><tp:taxon-name-part taxon-name-part-type="species" reg="calcarae">calcarae</tp:taxon-name-part><tp:taxon-name-part taxon-name-part-type="subspecies" reg="belliemii">belliemii</tp:taxon-name-part></tp:taxon-name></italic> (Brandt, 1961), Monte Belliemi, Partinico <bold>17.1</bold> shell <bold>17.2</bold> detail of the aperture <bold>17.3</bold> clausiliar plate double side. Castello di Calatubo, Alcamo <bold>17.4</bold> shell <bold>17.5</bold> detail of the aperture <bold>17.6</bold> clausiliar plate double side.</p></caption><graphic xmlns:xlink="http://www.w3.org/1999/xlink" xlink:href="zookeys-1077-001-g017.jpg" position="float" orientation="portrait" xlink:type="simple" id="oo_622809.jpg"><uri content-type="original_file" xlink:type="simple">https://binary.pensoft.net/fig/622809</uri></graphic></fig></tp:treatment-sec><tp:treatment-sec sec-type="ecology" id="SECID0EYCEM"><title>Ecology.</title><p>The subspecies inhabits both scattered isolated boulders (Monte Belliemi) or limestone cliffs (Calatubo Castle). This subspecies is known only from two localities with very limited size, although it is abundant. Both localities are not included in protected areas.</p></tp:treatment-sec><tp:treatment-sec sec-type="distribution" id="SECID0E4CEM"><title>Distribution.</title><p><italic><tp:taxon-name><tp:taxon-name-part taxon-name-part-type="genus" reg="Siciliaria">Siciliaria</tp:taxon-name-part><tp:taxon-name-part taxon-name-part-type="species" reg="calcarae">calcarae</tp:taxon-name-part><tp:taxon-name-part taxon-name-part-type="subspecies" reg="belliemii">belliemii</tp:taxon-name-part></tp:taxon-name></italic> is known from Monte Belliemi near Partinico and from the limestone cliffs of the Calatubo Castle near Alcamo.</p></tp:treatment-sec><tp:treatment-sec sec-type="remarks" id="SECID0ESDEM"><title>Remarks.</title><p>The Calatubo population is bigger than the population from the type locality (Monte Belliemi). The average shell heights are 19.6 ± 1.4 vs. 17.6 ± 1.2. The two populations occupy remarkably different ecological niches: high cliffs vs isolated small boulders scattered throughout open fields. Could the different ecology of the two populations be the origin or cause of such different dimensions of the shell? This interesting hypothesis could be tested also including other <italic><tp:taxon-name><tp:taxon-name-part taxon-name-part-type="genus" reg="Siciliaria">Siciliaria</tp:taxon-name-part><tp:taxon-name-part taxon-name-part-type="species" reg="calcarae">calcarae</tp:taxon-name-part></tp:taxon-name></italic> ssp. populations found both on limestone cliffs or different niches as tree’s barks (Visicari, Castelluzzo and Ficuzza).</p></tp:treatment-sec><tp:treatment-sec><!--Section generated to contain objects referenced in tp:taxon-treatment.--><fig id="F1" position="float" orientation="portrait"><object-id xmlns:xlink="http://www.w3.org/1999/xlink" content-type="doi" xlink:type="simple">10.3897/zookeys.1077.67081.figure1</object-id><object-id xmlns:xlink="http://www.w3.org/1999/xlink" content-type="arpha" xlink:type="simple">E0BBC528-6D1C-5398-8FA2-974F59E6665E</object-id><label>Figure 1.</label><caption><p>Wagner’s (1913, <xref ref-type="bibr" rid="B100">1925</xref>) and <xref ref-type="bibr" rid="B10">Brandt’s (1961)</xref><italic><tp:taxon-name><tp:taxon-name-part taxon-name-part-type="genus" reg="Siciliaria">Siciliaria</tp:taxon-name-part></tp:taxon-name></italic> genital drawings <bold>A</bold><italic><tp:taxon-name><tp:taxon-name-part taxon-name-part-type="genus" reg="Siciliaria">Siciliaria</tp:taxon-name-part><tp:taxon-name-part taxon-name-part-type="species" reg="septemplicata">septemplicata</tp:taxon-name-part></tp:taxon-name></italic>, Wagner, 1913: plate 572, fig. 14 <bold>B</bold><italic><tp:taxon-name><tp:taxon-name-part taxon-name-part-type="genus" reg="Siciliaria">Siciliaria</tp:taxon-name-part><tp:taxon-name-part taxon-name-part-type="species" reg="grohmanniana">grohmanniana</tp:taxon-name-part><tp:taxon-name-part taxon-name-part-type="subspecies" reg="grohmanniana">grohmanniana</tp:taxon-name-part></tp:taxon-name></italic>, Wagner, 1925: plate 1, fig. 8 <bold>C</bold><italic><tp:taxon-name><tp:taxon-name-part taxon-name-part-type="genus" reg="Siciliaria">Siciliaria</tp:taxon-name-part><tp:taxon-name-part taxon-name-part-type="species" reg="calcarae">calcarae</tp:taxon-name-part><tp:taxon-name-part taxon-name-part-type="subspecies" reg="calcarae">calcarae</tp:taxon-name-part></tp:taxon-name></italic>, 1925: plate 3, fig. 25 <bold>D</bold><italic><tp:taxon-name><tp:taxon-name-part taxon-name-part-type="genus" reg="Siciliaria">Siciliaria</tp:taxon-name-part><tp:taxon-name-part taxon-name-part-type="species" reg="ferrox">ferrox</tp:taxon-name-part></tp:taxon-name></italic>, Brandt, 1961: fig. 1 <bold>E</bold> overall <italic><tp:taxon-name><tp:taxon-name-part taxon-name-part-type="genus" reg="Siciliaria">Siciliaria</tp:taxon-name-part></tp:taxon-name>/<tp:taxon-name><tp:taxon-name-part taxon-name-part-type="genus" reg="Sicania">Sicania</tp:taxon-name-part></tp:taxon-name></italic> and Sicilian <italic><tp:taxon-name><tp:taxon-name-part taxon-name-part-type="genus" reg="Mauritanica">Mauritanica</tp:taxon-name-part></tp:taxon-name></italic> distribution <bold>F</bold><italic><tp:taxon-name><tp:taxon-name-part taxon-name-part-type="genus" reg="Siciliaria">Siciliaria</tp:taxon-name-part></tp:taxon-name>/<tp:taxon-name><tp:taxon-name-part taxon-name-part-type="genus" reg="Sicania">Sicania</tp:taxon-name-part></tp:taxon-name></italic> and Sicilian <italic><tp:taxon-name><tp:taxon-name-part taxon-name-part-type="genus" reg="Mauritanica">Mauritanica</tp:taxon-name-part></tp:taxon-name></italic> distribution of taxa.</p></caption><graphic xmlns:xlink="http://www.w3.org/1999/xlink" xlink:href="zookeys-1077-001-g001.jpg" position="float" orientation="portrait" xlink:type="simple" id="oo_622793.jpg"><uri content-type="original_file" xlink:type="simple">https://binary.pensoft.net/fig/622793</uri></graphic></fig></tp:treatment-sec><ref-list><ref id="B100"><mixed-citation xmlns:xlink="http://www.w3.org/1999/xlink" xlink:type="simple"><person-group><name name-style="western"><surname>Wagner</surname><given-names>AJ</given-names></name></person-group> (<year>1925</year>) <article-title>Studien über die Systematik, Stammesgeschichte und geographische Verbreitung des Genus <italic><tp:taxon-name><tp:taxon-name-part taxon-name-part-type="genus">Delima</tp:taxon-name-part></tp:taxon-name></italic> (Hartmann) A. J. Wagner.</article-title><source>Annales Zoologici Musei Polonici Historiae Naturalis</source><volume>4</volume>(<issue>1</issue>): <fpage>1</fpage>–<lpage>73</lpage>.</mixed-citation></ref><ref id="B10"><mixed-citation xmlns:xlink="http://www.w3.org/1999/xlink" xlink:type="simple"><person-group><name name-style="western"><surname>Brandt</surname><given-names>R</given-names></name></person-group> (<year>1961</year>) Diagnosen neuer Clausiliiden. Archiv für Molluskenkunde 90(1/3): 1–20.</mixed-citation></ref><ref id="B65"><mixed-citation xmlns:xlink="http://www.w3.org/1999/xlink" xlink:type="simple"><person-group><name name-style="western"><surname>Nordsieck</surname><given-names>H</given-names></name></person-group> (<year>2007</year>) Worldwide Door Snails (<tp:taxon-name><tp:taxon-name-part taxon-name-part-type="family">Clausiliidae</tp:taxon-name-part></tp:taxon-name>), recent and fossil. Conchbooks Hackenheim, 214 pp.</mixed-citation></ref><ref id="B69"><mixed-citation xmlns:xlink="http://www.w3.org/1999/xlink" xlink:type="simple"><person-group><name name-style="western"><surname>Nordsieck</surname><given-names>H</given-names></name></person-group> (<year>2013b</year>) Revisory remarks on the species of <italic><tp:taxon-name><tp:taxon-name-part taxon-name-part-type="genus">Siciliaria</tp:taxon-name-part></tp:taxon-name></italic> Vest from N. W. Sicily. <ext-link xlink:type="simple" ext-link-type="uri" xlink:href="http://hnords.de/5356429d6b11adc0b/535642a1dc1365e05/index.html">http://hnords.de/5356429d6b11adc0b/535642a1dc1365e05/index.html</ext-link></mixed-citation></ref><ref id="B42"><mixed-citation xmlns:xlink="http://www.w3.org/1999/xlink" xlink:type="simple"><person-group><name name-style="western"><surname>Liberto</surname><given-names>F</given-names></name><name name-style="western"><surname>Reitano</surname><given-names>A</given-names></name><name name-style="western"><surname>Giglio</surname><given-names>S</given-names></name><name name-style="western"><surname>Colomba</surname><given-names>MS</given-names></name><name name-style="western"><surname>Sparacio</surname><given-names>I</given-names></name></person-group> (<year>2016</year>) <article-title>Two new <tp:taxon-name><tp:taxon-name-part taxon-name-part-type="family">Clausiliidae</tp:taxon-name-part></tp:taxon-name> (<tp:taxon-name><tp:taxon-name-part taxon-name-part-type="class">Gastropoda</tp:taxon-name-part></tp:taxon-name><tp:taxon-name><tp:taxon-name-part taxon-name-part-type="infraclass">Pulmonata</tp:taxon-name-part></tp:taxon-name>) of Sicily (Italy).</article-title><source>Biodiversity Journal</source><volume>7</volume>(<issue>3</issue>): <fpage>365</fpage>–<lpage>384</lpage>.</mixed-citation></ref></ref-list></tp:taxon-treatment>
