# Supplementary material for: ﻿Morphological investigation of genital organs and first insights into the phylogeny of the genus Siciliaria Vest, 1867 as a basis for a taxonomic revision (Mollusca, Gastropoda, Clausiliidae)
Source: Zookeys. 2021 Dec 14;1077:1–175. doi: 10.3897/zookeys.1077.67081 (PMC8692307; doi:10.3897/zookeys.1077.67081)
Supplement: XML Treatment for Siciliaria calcarae borgettensis [file zookeys.1077.67081-treatment9.xml]

<!DOCTYPE tp:taxon-treatment
  PUBLIC "-//TaxonX//DTD Taxonomic Treatment Publishing DTD v0 20100105//EN" "tax-treatment-NSO.dtd">
<tp:taxon-treatment xmlns:tp="http://www.plazi.org/taxpub"><tp:treatment-meta><kwd-group><label>Taxon classification</label><kwd>
                  <named-content content-type="kingdom">Animalia</named-content>
                </kwd><kwd>
                  <named-content content-type="order">Stylommatophora</named-content>
                </kwd><kwd>
                  <named-content content-type="family">Clausiliidae</named-content>
                </kwd></kwd-group><mixed-citation publication-type="journal"><person-group><name><surname>De Mattia</surname><given-names>Willy</given-names></name><name><surname>Reier</surname><given-names>Susanne</given-names></name><name><surname>Haring</surname><given-names>Elisabeth</given-names></name></person-group><article-title>﻿Morphological investigation of genital organs and first insights into the phylogeny of the genus <italic><tp:taxon-name><tp:taxon-name-part taxon-name-part-type="genus" reg="Siciliaria">Siciliaria</tp:taxon-name-part></tp:taxon-name></italic> Vest, 1867 as a basis for a taxonomic revision (<tp:taxon-name><tp:taxon-name-part taxon-name-part-type="phylum">Mollusca</tp:taxon-name-part></tp:taxon-name>, <tp:taxon-name><tp:taxon-name-part taxon-name-part-type="class">Gastropoda</tp:taxon-name-part></tp:taxon-name>, <tp:taxon-name><tp:taxon-name-part taxon-name-part-type="family">Clausiliidae</tp:taxon-name-part></tp:taxon-name>)</article-title><source>Zookeys</source><day>14</day><month>12</month><year>2021</year><volume>1077</volume><fpage>1</fpage><lpage>175</lpage><pub-id pub-id-type="doi">10.3897/zookeys.1077.67081</pub-id></mixed-citation></tp:treatment-meta><tp:nomenclature><label>﻿</label><tp:taxon-name>
                <object-id xmlns:xlink="http://www.w3.org/1999/xlink" content-type="arpha" xlink:type="simple">0CC45FED-6686-573A-B77C-B81B8A3DC2E5</object-id>
                <tp:taxon-name-part taxon-name-part-type="genus" reg="Siciliaria">Siciliaria</tp:taxon-name-part>
                <tp:taxon-name-part taxon-name-part-type="species" reg="calcarae">calcarae</tp:taxon-name-part>
                <tp:taxon-name-part taxon-name-part-type="subspecies" reg="borgettensis">borgettensis</tp:taxon-name-part>
                <object-id xmlns:xlink="http://www.w3.org/1999/xlink" content-type="zoobank" xlink:type="simple">http://zoobank.org/A092D144-BDF7-4F35-A104-5E8AE27B1BD8</object-id>
              </tp:taxon-name><tp:taxon-status xmlns:xlink="http://www.w3.org/1999/xlink" xlink:type="simple">ssp. nov.</tp:taxon-status><xref ref-type="fig" rid="F1">Figs 1.F, 18.1–18.2, 19.1–19.5, 24.5, 24.6</xref></tp:nomenclature><tp:treatment-sec sec-type="type locality" id="SECID0EVFEM"><title>Type locality.</title><p>Italy, Sicily, Municipality of Borgetto, Anime Sante hill, road to Romitello, 400 m asl, <named-content xmlns:xlink="http://www.w3.org/1999/xlink" content-type="dwc:verbatimCoordinates" xlink:type="simple"><named-content content-type="geo-json" specific-use="{&#34;type&#34;:&#34;Point&#34;,&#34;coordinates&#34;:[13.149597,38.049869]}" id="NCID0E5FEM" xlink:type="simple">38°02'59.53"N, 13°08'58.55"E</named-content></named-content>.</p></tp:treatment-sec><tp:treatment-sec sec-type="type material" id="SECID0EDGEM"><title>Type material.</title><p>1 <bold><italic>Holotype</italic></bold> (<named-content xmlns:xlink="http://www.w3.org/1999/xlink" content-type="dwc:institutional_code" xlink:type="simple">NHMW</named-content> 113613) [Lab ID 46_1, <abbrev xmlns:xlink="http://www.w3.org/1999/xlink" xlink:title="cytochrome c oxidase subunit 1 gene" id="ABBRID0ERGEM" xlink:type="simple">COI</abbrev>: <ext-link xmlns:xlink="http://www.w3.org/1999/xlink" ext-link-type="gen" xlink:href="MW758890" xlink:type="simple">MW758890</ext-link>, <abbrev xmlns:xlink="http://www.w3.org/1999/xlink" xlink:title="internal transcribed spacer 2" id="ABBRID0E1GEM" xlink:type="simple">ITS2</abbrev>: <ext-link xmlns:xlink="http://www.w3.org/1999/xlink" ext-link-type="gen" xlink:href="MW757080" xlink:type="simple">MW757080</ext-link>, <ext-link xmlns:xlink="http://www.w3.org/1999/xlink" ext-link-type="gen" xlink:href="MW757089" xlink:type="simple">MW757089</ext-link>, <ext-link xmlns:xlink="http://www.w3.org/1999/xlink" ext-link-type="gen" xlink:href="MW757090" xlink:type="simple">MW757090</ext-link>] and two <bold><italic>Paratypes</italic></bold> (<named-content xmlns:xlink="http://www.w3.org/1999/xlink" content-type="dwc:institutional_code" xlink:type="simple">NHMW</named-content> 113614): Italy, Sicily, Municipality of Borghetto, Anime Sante hill, road to Romitello, 400 m asl, <named-content xmlns:xlink="http://www.w3.org/1999/xlink" content-type="dwc:verbatimCoordinates" xlink:type="simple"><named-content content-type="geo-json" specific-use="{&#34;type&#34;:&#34;Point&#34;,&#34;coordinates&#34;:[13.149597,38.049869]}" id="NCID0EYHEM" xlink:type="simple">38°02'59.53"N, 13°08'58.55"E</named-content></named-content>, [Lab ID 46_2, <abbrev xmlns:xlink="http://www.w3.org/1999/xlink" xlink:title="cytochrome c oxidase subunit 1 gene" id="ABBRID0E4HEM" xlink:type="simple">COI</abbrev>: <ext-link xmlns:xlink="http://www.w3.org/1999/xlink" ext-link-type="gen" xlink:href="MW758891" xlink:type="simple">MW758891</ext-link>; Lab ID 46_3, <abbrev xmlns:xlink="http://www.w3.org/1999/xlink" xlink:title="cytochrome c oxidase subunit 1 gene" id="ABBRID0EGIEM" xlink:type="simple">COI</abbrev>: <ext-link xmlns:xlink="http://www.w3.org/1999/xlink" ext-link-type="gen" xlink:href="MW758932" xlink:type="simple">MW758932</ext-link>], W. De Mattia and J. Macor leg., 22.vi.2015. 3 dissected <abbrev xmlns:xlink="http://www.w3.org/1999/xlink" xlink:title="specimen" id="ABBRID0EPIEM" xlink:type="simple">spm</abbrev>. 3 <bold><italic>Paratypes</italic></bold> (<abbrev xmlns:xlink="http://www.w3.org/1999/xlink" xlink:title="malacological collection of Willy De Mattia" id="ABBRID0EWIEM" xlink:type="simple">CWDM</abbrev> 18223): same locality.</p></tp:treatment-sec><tp:treatment-sec sec-type="Shell diagnosis" id="SECID0E1IEM"><title>Shell diagnosis.</title><p>Shell not decollate; whorls rib-striated; dorsal keel not distinguishable; inferior lamella very high; anterior upper palatal plicae present detached from the lunella; parietalis short partially overlapping of the spiralis; palatal edge of clausilium plate distally receding, plate gutter-like narrowed, palatal edge against distal end bent upwards and more or less pointed.</p></tp:treatment-sec><tp:treatment-sec sec-type="description" id="SECID0E6IEM"><title>Shell description</title><p><bold>(Figs <xref ref-type="fig" rid="F19">19</xref>.1–19.5, 24.5, 24.6).</bold> The shell is elongated, fusiform to slightly pyriform, sinistral and not decollate. It is light reddish-brown in colour. The external surface is irregularly ribbed and striated. The spire is slowly and regularly growing with 9 ½–10 ¼ slightly convex whorls. The sutures are shallow with whitish papillae, mainly present along the 4<sup>th</sup>–8<sup>th</sup> whorls. The whitish papillae become much less dense along the first four whorls of the teleoconch. The suture is dark red in colour, forming a darker line along it. The basal and the cervical keels are almost indistinguishable or not present. The umbilicus is closed. The aperture is ~ <sup>1</sup>⁄<sub>4</sub> of shell height and subovoid in shape. The <abbrev xmlns:xlink="http://www.w3.org/1999/xlink" xlink:title="principalis" id="ABBRID0EUJEM" xlink:type="simple">PRI</abbrev> is long and moderately raised, wider along its posterior part and not fused with the L. The <abbrev xmlns:xlink="http://www.w3.org/1999/xlink" xlink:title="principalis" id="ABBRID0EYJEM" xlink:type="simple">PRI</abbrev> is not visible from a frontal view of the aperture. The L is anterior, with a very reduced, knob-like <abbrev xmlns:xlink="http://www.w3.org/1999/xlink" xlink:title="posterior upper palatal plica" id="ABBRID0E3JEM" xlink:type="simple">PUPP</abbrev> connected to it. The <abbrev xmlns:xlink="http://www.w3.org/1999/xlink" xlink:title="anterior upper palatal plica" id="ABBRID0EAKEM" xlink:type="simple">AUPP</abbrev> is strong, detached from the L and well visible from the aperture. The BAS starts directly from the L and it is long and strong, clearly visible from the aperture. The <abbrev xmlns:xlink="http://www.w3.org/1999/xlink" xlink:title="subclaustralis" id="ABBRID0EEKEM" xlink:type="simple">SCL</abbrev> is vestigial to absent. The <abbrev xmlns:xlink="http://www.w3.org/1999/xlink" xlink:title="columellaris or inferior lamella" id="ABBRID0EIKEM" xlink:type="simple">IL</abbrev> is very high. The <abbrev xmlns:xlink="http://www.w3.org/1999/xlink" xlink:title="sulcalis or parietalis" id="ABBRID0EMKEM" xlink:type="simple">SUL</abbrev> is tooth-like and partially overlaps with the spiralis. The <abbrev xmlns:xlink="http://www.w3.org/1999/xlink" xlink:title="subcolumellatis" id="ABBRID0EQKEM" xlink:type="simple">SCOL</abbrev> is not emergent. The peristome is continuous, markedly thickened and reflected. It is not superiorly fused to the wall of the first whorl. The palatal edge of the clausilium is distally receding and bent upwards. The plate is narrow and gutter-like. The palatal edge against distal end is bent upwards and more or less blunt.</p></tp:treatment-sec><tp:treatment-sec sec-type="description" id="SECID0EUKEM"><title>Measurements.</title><p><bold><italic>Holotype</italic></bold>: not decollate shell height 18.7, whorl width 4.2, aperture height 3.9, aperture width 2.8. <bold><italic>Paratypes</italic></bold> (n = 20, not decollate): shell height 19.0 ± 0.3, whorl width 4.3 ± 0.1, aperture height 3.8 ± 0.1, aperture width 2.9 ± 0.1.</p></tp:treatment-sec><tp:treatment-sec sec-type="External morphology of the genital organs (Fig. 18.1)" id="SECID0ECLEM"><title>External morphology of the genital organs (Fig. <xref ref-type="fig" rid="F18">18</xref>.1).</title><p>The <abbrev xmlns:xlink="http://www.w3.org/1999/xlink" xlink:title="free oviduct" id="ABBRID0ENLEM" xlink:type="simple">FO</abbrev> is as long as or slightly longer than the V (<abbrev xmlns:xlink="http://www.w3.org/1999/xlink" xlink:title="free oviduct" id="ABBRID0ERLEM" xlink:type="simple">FO</abbrev>/V range 1.0–1.1). The <abbrev xmlns:xlink="http://www.w3.org/1999/xlink" xlink:title="vas deferens" id="ABBRID0EVLEM" xlink:type="simple">VD</abbrev> is thin along its whole course. The <abbrev xmlns:xlink="http://www.w3.org/1999/xlink" xlink:title="first duct of the bursa copulatrix" id="ABBRID0EZLEM" xlink:type="simple">FDBC</abbrev> is longer than the <abbrev xmlns:xlink="http://www.w3.org/1999/xlink" xlink:title="actual bursa copulatrix" id="ABBRID0E4LEM" xlink:type="simple">BC</abbrev>+<abbrev xmlns:xlink="http://www.w3.org/1999/xlink" xlink:title="second duct of the bursa copulatrix" id="ABBRID0EBMEM" xlink:type="simple">SDBC</abbrev> (<abbrev xmlns:xlink="http://www.w3.org/1999/xlink" xlink:title="first duct of the bursa copulatrix" id="ABBRID0EFMEM" xlink:type="simple">FDBC</abbrev>/<abbrev xmlns:xlink="http://www.w3.org/1999/xlink" xlink:title="actual bursa copulatrix" id="ABBRID0EJMEM" xlink:type="simple">BC</abbrev>+<abbrev xmlns:xlink="http://www.w3.org/1999/xlink" xlink:title="second duct of the bursa copulatrix" id="ABBRID0ENMEM" xlink:type="simple">SDBC</abbrev> range 1.5–1.8). The <abbrev xmlns:xlink="http://www.w3.org/1999/xlink" xlink:title="actual bursa copulatrix" id="ABBRID0ERMEM" xlink:type="simple">BC</abbrev>+<abbrev xmlns:xlink="http://www.w3.org/1999/xlink" xlink:title="second duct of the bursa copulatrix" id="ABBRID0EVMEM" xlink:type="simple">SDBC</abbrev> is club-like to cylindrical and as long as the V (<abbrev xmlns:xlink="http://www.w3.org/1999/xlink" xlink:title="actual bursa copulatrix" id="ABBRID0EZMEM" xlink:type="simple">BC</abbrev>+<abbrev xmlns:xlink="http://www.w3.org/1999/xlink" xlink:title="second duct of the bursa copulatrix" id="ABBRID0E4MEM" xlink:type="simple">SDBC</abbrev>/V = 1.0), with no clear distinction between the <abbrev xmlns:xlink="http://www.w3.org/1999/xlink" xlink:title="second duct of the bursa copulatrix" id="ABBRID0EBNEM" xlink:type="simple">SDBC</abbrev> and the <abbrev xmlns:xlink="http://www.w3.org/1999/xlink" xlink:title="actual bursa copulatrix" id="ABBRID0EFNEM" xlink:type="simple">BC</abbrev>. The apex is big and rounded. The D is longer than the V (D/V range 2.2–2.7) and longer that the <abbrev xmlns:xlink="http://www.w3.org/1999/xlink" xlink:title="actual bursa copulatrix" id="ABBRID0EJNEM" xlink:type="simple">BC</abbrev>+<abbrev xmlns:xlink="http://www.w3.org/1999/xlink" xlink:title="second duct of the bursa copulatrix" id="ABBRID0ENNEM" xlink:type="simple">SDBC</abbrev> (D/<abbrev xmlns:xlink="http://www.w3.org/1999/xlink" xlink:title="actual bursa copulatrix" id="ABBRID0ERNEM" xlink:type="simple">BC</abbrev>+<abbrev xmlns:xlink="http://www.w3.org/1999/xlink" xlink:title="second duct of the bursa copulatrix" id="ABBRID0EVNEM" xlink:type="simple">SDBC</abbrev> range 2.1–2.5), slightly thinner than <abbrev xmlns:xlink="http://www.w3.org/1999/xlink" xlink:title="actual bursa copulatrix" id="ABBRID0EZNEM" xlink:type="simple">BC</abbrev>+<abbrev xmlns:xlink="http://www.w3.org/1999/xlink" xlink:title="second duct of the bursa copulatrix" id="ABBRID0E4NEM" xlink:type="simple">SDBC</abbrev> and with a small and round apex. The V is cylindrical. The A is very large. The <abbrev xmlns:xlink="http://www.w3.org/1999/xlink" xlink:title="penial complex" id="ABBRID0EBOEM" xlink:type="simple">PC</abbrev> is longer than the V (<abbrev xmlns:xlink="http://www.w3.org/1999/xlink" xlink:title="penial complex" id="ABBRID0EFOEM" xlink:type="simple">PC</abbrev>/V range 2.1–2.2). The <abbrev xmlns:xlink="http://www.w3.org/1999/xlink" xlink:title="penial retractor muscle" id="ABBRID0EJOEM" xlink:type="simple">PR</abbrev> is long and robust. The transition P-E does not show any <abbrev xmlns:xlink="http://www.w3.org/1999/xlink" xlink:title="epiphallar thickening" id="ABBRID0ENOEM" xlink:type="simple">ET</abbrev>. The E is almost as long as the P (E/P range 0.8–0.9), gradually shrinking and turning into the <abbrev xmlns:xlink="http://www.w3.org/1999/xlink" xlink:title="vas deferens" id="ABBRID0EROEM" xlink:type="simple">VD</abbrev>. The transition area between the E and the <abbrev xmlns:xlink="http://www.w3.org/1999/xlink" xlink:title="vas deferens" id="ABBRID0EVOEM" xlink:type="simple">VD</abbrev> is not clearly visible outside.</p></tp:treatment-sec><tp:treatment-sec sec-type="Internal morphology of the genital organs" id="SECID0EZOEM"><title>Internal morphology of the genital organs</title><p><bold>(Fig. <xref ref-type="fig" rid="F18">18</xref>.2).</bold> The A shows a set of irregular fleshy folds. The P presents four to five large longitudinal fleshy segmented pleats. These pleats distally become weak and irregular entering in the A. The fine structure of the penial wall is smooth. The <abbrev xmlns:xlink="http://www.w3.org/1999/xlink" xlink:title="penial pseudopapilla" id="ABBRID0EGPEM" xlink:type="simple">PP</abbrev> is big, rhombus-shaped and smooth. The P-E transition presents one <abbrev xmlns:xlink="http://www.w3.org/1999/xlink" xlink:title="epiphallar ring" id="ABBRID0EKPEM" xlink:type="simple">ER</abbrev> with the <abbrev xmlns:xlink="http://www.w3.org/1999/xlink" xlink:title="penial pseudopapilla" id="ABBRID0EOPEM" xlink:type="simple">PP</abbrev> originating from it. The <abbrev xmlns:xlink="http://www.w3.org/1999/xlink" xlink:title="epiphallar longitudinal pleats" id="ABBRID0ESPEM" xlink:type="simple">ELP</abbrev> are not connected with the <abbrev xmlns:xlink="http://www.w3.org/1999/xlink" xlink:title="epiphallar ring" id="ABBRID0EWPEM" xlink:type="simple">ER</abbrev>. The epiphallar formula is: 1ER(<abbrev xmlns:xlink="http://www.w3.org/1999/xlink" xlink:title="penial pseudopapilla" id="ABBRID0E1PEM" xlink:type="simple">PP</abbrev>)+<abbrev xmlns:xlink="http://www.w3.org/1999/xlink" xlink:title="epiphallar longitudinal pleats" id="ABBRID0E5PEM" xlink:type="simple">ELP</abbrev>. The E shows a pattern of 3 to 4 irregular longitudinal extremely fringed pleats. These pleats abruptly fade and most of the epiphallus is smooth. The V is smooth with a finely granulated surface.</p></tp:treatment-sec><tp:treatment-sec sec-type="Comparative and taxonomical remarks" id="SECID0ECQEM"><title>Comparative and taxonomical remarks.</title><p><italic><tp:taxon-name><tp:taxon-name-part taxon-name-part-type="genus" reg="Siciliaria">Siciliaria</tp:taxon-name-part><tp:taxon-name-part taxon-name-part-type="species" reg="calcarae">calcarae</tp:taxon-name-part><tp:taxon-name-part taxon-name-part-type="subspecies" reg="borgettensis">borgettensis</tp:taxon-name-part></tp:taxon-name></italic> ssp. nov. was reported as “Sagana form” in <xref ref-type="bibr" rid="B69">Nordsieck (2013b</xref>: 8; personal communication), which differs from the nominate subspecies by a higher inferior lamella, a lower anterior upper palatal plica more or less developed and the palatal edge of the clausilium less strongly bent upwards. The type locality (Anime Sante hill along the Borghetto-Romitello road) is very close to Sagana, which is found 3.5 km eastward. This taxon is similar to the <italic><tp:taxon-name><tp:taxon-name-part taxon-name-part-type="genus" reg="Siciliaria">Siciliaria</tp:taxon-name-part><tp:taxon-name-part taxon-name-part-type="species" reg="calcarae">calcarae</tp:taxon-name-part><tp:taxon-name-part taxon-name-part-type="subspecies" reg="cruenta">cruenta</tp:taxon-name-part></tp:taxon-name></italic> ssp. nov. (described below) from Monte Gibilmesi, that is also found at short distance from Sagana (1.5 km northeast) but differs from the latter by its more striated shell, lighter colour and the more developed <abbrev xmlns:xlink="http://www.w3.org/1999/xlink" xlink:title="anterior upper palatal plica" id="ABBRID0EKREM" xlink:type="simple">AUPP</abbrev> which is always visible from the frontal view. <italic><tp:taxon-name><tp:taxon-name-part taxon-name-part-type="genus" reg="Siciliaria">Siciliaria</tp:taxon-name-part><tp:taxon-name-part taxon-name-part-type="species" reg="calcarae">calcarae</tp:taxon-name-part><tp:taxon-name-part taxon-name-part-type="subspecies" reg="cruenta">cruenta</tp:taxon-name-part></tp:taxon-name></italic> ssp. nov. belongs to haplogroup 2, whereas <italic><tp:taxon-name><tp:taxon-name-part taxon-name-part-type="genus" reg="Siciliaria">Siciliaria</tp:taxon-name-part><tp:taxon-name-part taxon-name-part-type="species" reg="calcarae">calcarae</tp:taxon-name-part><tp:taxon-name-part taxon-name-part-type="subspecies" reg="borgettensis">borgettensis</tp:taxon-name-part></tp:taxon-name></italic> ssp. nov. belongs to haplogroup 1.</p></tp:treatment-sec><tp:treatment-sec sec-type="distribution" id="SECID0EMSEM"><title>Distribution.</title><p><italic><tp:taxon-name><tp:taxon-name-part taxon-name-part-type="genus" reg="Siciliaria">Siciliaria</tp:taxon-name-part><tp:taxon-name-part taxon-name-part-type="species" reg="calcarae">calcarae</tp:taxon-name-part><tp:taxon-name-part taxon-name-part-type="subspecies" reg="borgettensis">borgettensis</tp:taxon-name-part></tp:taxon-name></italic> ssp. nov. is exclusively known from the type locality. It is likely to be present along the whole northern limestone slopes of the Anime Sante hill (Romitello) as far as Sagana, thus further field investigations are needed in order to clearly define its actual distribution range.</p></tp:treatment-sec><tp:treatment-sec sec-type="ecology" id="SECID0EBTEM"><title>Ecology.</title><p>The subspecies is found on limestone boulders and under scattered rocks.</p></tp:treatment-sec><tp:treatment-sec sec-type="etymology" id="SECID0EGTEM"><title>Etymology.</title><p><italic><tp:taxon-name><tp:taxon-name-part taxon-name-part-type="genus" reg="Siciliaria">Siciliaria</tp:taxon-name-part><tp:taxon-name-part taxon-name-part-type="species" reg="calcarae">calcarae</tp:taxon-name-part><tp:taxon-name-part taxon-name-part-type="subspecies" reg="borgettensis">borgettensis</tp:taxon-name-part></tp:taxon-name></italic> ssp. nov. is named after the nearby Borgetto town (Borgetto-Partinico), where the new subspecies was discovered.</p></tp:treatment-sec><tp:treatment-sec><!--Section generated to contain objects referenced in tp:taxon-treatment.--><fig id="F1" position="float" orientation="portrait"><object-id xmlns:xlink="http://www.w3.org/1999/xlink" content-type="doi" xlink:type="simple">10.3897/zookeys.1077.67081.figure1</object-id><object-id xmlns:xlink="http://www.w3.org/1999/xlink" content-type="arpha" xlink:type="simple">E0BBC528-6D1C-5398-8FA2-974F59E6665E</object-id><label>Figure 1.</label><caption><p>Wagner’s (1913, <xref ref-type="bibr" rid="B100">1925</xref>) and <xref ref-type="bibr" rid="B10">Brandt’s (1961)</xref><italic><tp:taxon-name><tp:taxon-name-part taxon-name-part-type="genus" reg="Siciliaria">Siciliaria</tp:taxon-name-part></tp:taxon-name></italic> genital drawings <bold>A</bold><italic><tp:taxon-name><tp:taxon-name-part taxon-name-part-type="genus" reg="Siciliaria">Siciliaria</tp:taxon-name-part><tp:taxon-name-part taxon-name-part-type="species" reg="septemplicata">septemplicata</tp:taxon-name-part></tp:taxon-name></italic>, Wagner, 1913: plate 572, fig. 14 <bold>B</bold><italic><tp:taxon-name><tp:taxon-name-part taxon-name-part-type="genus" reg="Siciliaria">Siciliaria</tp:taxon-name-part><tp:taxon-name-part taxon-name-part-type="species" reg="grohmanniana">grohmanniana</tp:taxon-name-part><tp:taxon-name-part taxon-name-part-type="subspecies" reg="grohmanniana">grohmanniana</tp:taxon-name-part></tp:taxon-name></italic>, Wagner, 1925: plate 1, fig. 8 <bold>C</bold><italic><tp:taxon-name><tp:taxon-name-part taxon-name-part-type="genus" reg="Siciliaria">Siciliaria</tp:taxon-name-part><tp:taxon-name-part taxon-name-part-type="species" reg="calcarae">calcarae</tp:taxon-name-part><tp:taxon-name-part taxon-name-part-type="subspecies" reg="calcarae">calcarae</tp:taxon-name-part></tp:taxon-name></italic>, 1925: plate 3, fig. 25 <bold>D</bold><italic><tp:taxon-name><tp:taxon-name-part taxon-name-part-type="genus" reg="Siciliaria">Siciliaria</tp:taxon-name-part><tp:taxon-name-part taxon-name-part-type="species" reg="ferrox">ferrox</tp:taxon-name-part></tp:taxon-name></italic>, Brandt, 1961: fig. 1 <bold>E</bold> overall <italic><tp:taxon-name><tp:taxon-name-part taxon-name-part-type="genus" reg="Siciliaria">Siciliaria</tp:taxon-name-part></tp:taxon-name>/<tp:taxon-name><tp:taxon-name-part taxon-name-part-type="genus" reg="Sicania">Sicania</tp:taxon-name-part></tp:taxon-name></italic> and Sicilian <italic><tp:taxon-name><tp:taxon-name-part taxon-name-part-type="genus" reg="Mauritanica">Mauritanica</tp:taxon-name-part></tp:taxon-name></italic> distribution <bold>F</bold><italic><tp:taxon-name><tp:taxon-name-part taxon-name-part-type="genus" reg="Siciliaria">Siciliaria</tp:taxon-name-part></tp:taxon-name>/<tp:taxon-name><tp:taxon-name-part taxon-name-part-type="genus" reg="Sicania">Sicania</tp:taxon-name-part></tp:taxon-name></italic> and Sicilian <italic><tp:taxon-name><tp:taxon-name-part taxon-name-part-type="genus" reg="Mauritanica">Mauritanica</tp:taxon-name-part></tp:taxon-name></italic> distribution of taxa.</p></caption><graphic xmlns:xlink="http://www.w3.org/1999/xlink" xlink:href="zookeys-1077-001-g001.jpg" position="float" orientation="portrait" xlink:type="simple" id="oo_622793.jpg"><uri content-type="original_file" xlink:type="simple">https://binary.pensoft.net/fig/622793</uri></graphic></fig><fig id="F19" position="float" orientation="portrait"><object-id xmlns:xlink="http://www.w3.org/1999/xlink" content-type="doi" xlink:type="simple">10.3897/zookeys.1077.67081.figure19</object-id><object-id xmlns:xlink="http://www.w3.org/1999/xlink" content-type="arpha" xlink:type="simple">E3B6DE41-671B-509E-9924-8BEFF3F01F93</object-id><label>Figure 19.</label><caption><p><italic><tp:taxon-name><tp:taxon-name-part taxon-name-part-type="genus" reg="Siciliaria">Siciliaria</tp:taxon-name-part><tp:taxon-name-part taxon-name-part-type="species" reg="calcarae">calcarae</tp:taxon-name-part><tp:taxon-name-part taxon-name-part-type="subspecies" reg="borgettensis">borgettensis</tp:taxon-name-part></tp:taxon-name></italic> ssp. nov., road to Romitello, Borghetto <bold>19.1</bold> shell <bold>19.2</bold> detail of the aperture <bold>19.3</bold> clausiliar plate double side <bold>19.4</bold> shell <bold>19.5</bold> detail of the aperture. <italic><tp:taxon-name><tp:taxon-name-part taxon-name-part-type="genus" reg="Siciliaria">Siciliaria</tp:taxon-name-part><tp:taxon-name-part taxon-name-part-type="species" reg="calcarae">calcarae</tp:taxon-name-part><tp:taxon-name-part taxon-name-part-type="subspecies" reg="jatinensis">jatinensis</tp:taxon-name-part></tp:taxon-name></italic> ssp. nov. San Giuseppe Jato <bold>19.6</bold> shell <bold>19.7</bold> detail of the aperture <bold>19.8</bold> clausiliar plate double side. <italic><tp:taxon-name><tp:taxon-name-part taxon-name-part-type="genus" reg="Siciliaria">Siciliaria</tp:taxon-name-part><tp:taxon-name-part taxon-name-part-type="species" reg="calcarae">calcarae</tp:taxon-name-part><tp:taxon-name-part taxon-name-part-type="subspecies" reg="parajatinensis">parajatinensis</tp:taxon-name-part></tp:taxon-name></italic> ssp. nov., west side Monte Kumeta <bold>19.9</bold> shell <bold>19.10</bold> detail of the aperture <bold>19.11</bold> detail of the columellar side of last whorl <bold>19.12</bold> clausiliar plate double side.</p></caption><graphic xmlns:xlink="http://www.w3.org/1999/xlink" xlink:href="zookeys-1077-001-g019.jpg" position="float" orientation="portrait" xlink:type="simple" id="oo_622811.jpg"><uri content-type="original_file" xlink:type="simple">https://binary.pensoft.net/fig/622811</uri></graphic></fig><fig id="F18" position="float" orientation="portrait"><object-id xmlns:xlink="http://www.w3.org/1999/xlink" content-type="doi" xlink:type="simple">10.3897/zookeys.1077.67081.figure18</object-id><object-id xmlns:xlink="http://www.w3.org/1999/xlink" content-type="arpha" xlink:type="simple">2044649D-98C7-5D65-831D-2DB7BD6D443B</object-id><label>Figure 18.</label><caption><p><italic><tp:taxon-name><tp:taxon-name-part taxon-name-part-type="genus" reg="Siciliaria">Siciliaria</tp:taxon-name-part><tp:taxon-name-part taxon-name-part-type="species" reg="calcarae">calcarae</tp:taxon-name-part><tp:taxon-name-part taxon-name-part-type="subspecies" reg="borgettensis">borgettensis</tp:taxon-name-part></tp:taxon-name></italic> ssp. nov., road to Romitello, Borghetto <bold>18.1</bold> whole distal genital organs <bold>18.2</bold> internal distal part of genital organs. <italic><tp:taxon-name><tp:taxon-name-part taxon-name-part-type="genus" reg="Siciliaria">Siciliaria</tp:taxon-name-part><tp:taxon-name-part taxon-name-part-type="species" reg="calcarae">calcarae</tp:taxon-name-part><tp:taxon-name-part taxon-name-part-type="subspecies" reg="jatinensis">jatinensis</tp:taxon-name-part></tp:taxon-name></italic> ssp. nov. San Giuseppe Jato <bold>18.3</bold> whole distal genital organs <bold>18.4</bold> internal distal part of genital organs <bold>18.5</bold> detail of the pseusopapilla <bold>18.6</bold> whole distal genital organs <bold>18.7</bold> internal distal part of genital organs. <italic><tp:taxon-name><tp:taxon-name-part taxon-name-part-type="genus" reg="Siciliaria">Siciliaria</tp:taxon-name-part><tp:taxon-name-part taxon-name-part-type="species" reg="calcarae">calcarae</tp:taxon-name-part><tp:taxon-name-part taxon-name-part-type="subspecies" reg="parajatinensis">parajatinensis</tp:taxon-name-part></tp:taxon-name></italic> ssp. nov., west side Monte Kumeta <bold>18.8</bold> whole distal genital organs <bold>18.9</bold> internal distal part of genital organs.</p></caption><graphic xmlns:xlink="http://www.w3.org/1999/xlink" xlink:href="zookeys-1077-001-g018.jpg" position="float" orientation="portrait" xlink:type="simple" id="oo_622810.jpg"><uri content-type="original_file" xlink:type="simple">https://binary.pensoft.net/fig/622810</uri></graphic></fig></tp:treatment-sec><ref-list><ref id="B100"><mixed-citation xmlns:xlink="http://www.w3.org/1999/xlink" xlink:type="simple"><person-group><name name-style="western"><surname>Wagner</surname><given-names>AJ</given-names></name></person-group> (<year>1925</year>) <article-title>Studien über die Systematik, Stammesgeschichte und geographische Verbreitung des Genus <italic><tp:taxon-name><tp:taxon-name-part taxon-name-part-type="genus">Delima</tp:taxon-name-part></tp:taxon-name></italic> (Hartmann) A. J. Wagner.</article-title><source>Annales Zoologici Musei Polonici Historiae Naturalis</source><volume>4</volume>(<issue>1</issue>): <fpage>1</fpage>–<lpage>73</lpage>.</mixed-citation></ref><ref id="B10"><mixed-citation xmlns:xlink="http://www.w3.org/1999/xlink" xlink:type="simple"><person-group><name name-style="western"><surname>Brandt</surname><given-names>R</given-names></name></person-group> (<year>1961</year>) Diagnosen neuer Clausiliiden. Archiv für Molluskenkunde 90(1/3): 1–20.</mixed-citation></ref><ref id="B69"><mixed-citation xmlns:xlink="http://www.w3.org/1999/xlink" xlink:type="simple"><person-group><name name-style="western"><surname>Nordsieck</surname><given-names>H</given-names></name></person-group> (<year>2013b</year>) Revisory remarks on the species of <italic><tp:taxon-name><tp:taxon-name-part taxon-name-part-type="genus">Siciliaria</tp:taxon-name-part></tp:taxon-name></italic> Vest from N. W. Sicily. <ext-link xlink:type="simple" ext-link-type="uri" xlink:href="http://hnords.de/5356429d6b11adc0b/535642a1dc1365e05/index.html">http://hnords.de/5356429d6b11adc0b/535642a1dc1365e05/index.html</ext-link></mixed-citation></ref></ref-list></tp:taxon-treatment>
