# Supplementary material for: ﻿Morphological investigation of genital organs and first insights into the phylogeny of the genus Siciliaria Vest, 1867 as a basis for a taxonomic revision (Mollusca, Gastropoda, Clausiliidae)
Source: Zookeys. 2021 Dec 14;1077:1–175. doi: 10.3897/zookeys.1077.67081 (PMC8692307; doi:10.3897/zookeys.1077.67081)
Supplement: XML Treatment for Siciliaria calcarae parajatinensis [file zookeys.1077.67081-treatment11.xml]

<!DOCTYPE tp:taxon-treatment
  PUBLIC "-//TaxonX//DTD Taxonomic Treatment Publishing DTD v0 20100105//EN" "tax-treatment-NSO.dtd">
<tp:taxon-treatment xmlns:tp="http://www.plazi.org/taxpub"><tp:treatment-meta><kwd-group><label>Taxon classification</label><kwd>
                  <named-content content-type="kingdom">Animalia</named-content>
                </kwd><kwd>
                  <named-content content-type="order">Stylommatophora</named-content>
                </kwd><kwd>
                  <named-content content-type="family">Clausiliidae</named-content>
                </kwd></kwd-group><mixed-citation publication-type="journal"><person-group><name><surname>De Mattia</surname><given-names>Willy</given-names></name><name><surname>Reier</surname><given-names>Susanne</given-names></name><name><surname>Haring</surname><given-names>Elisabeth</given-names></name></person-group><article-title>﻿Morphological investigation of genital organs and first insights into the phylogeny of the genus <italic><tp:taxon-name><tp:taxon-name-part taxon-name-part-type="genus" reg="Siciliaria">Siciliaria</tp:taxon-name-part></tp:taxon-name></italic> Vest, 1867 as a basis for a taxonomic revision (<tp:taxon-name><tp:taxon-name-part taxon-name-part-type="phylum">Mollusca</tp:taxon-name-part></tp:taxon-name>, <tp:taxon-name><tp:taxon-name-part taxon-name-part-type="class">Gastropoda</tp:taxon-name-part></tp:taxon-name>, <tp:taxon-name><tp:taxon-name-part taxon-name-part-type="family">Clausiliidae</tp:taxon-name-part></tp:taxon-name>)</article-title><source>Zookeys</source><day>14</day><month>12</month><year>2021</year><volume>1077</volume><fpage>1</fpage><lpage>175</lpage><pub-id pub-id-type="doi">10.3897/zookeys.1077.67081</pub-id></mixed-citation></tp:treatment-meta><tp:nomenclature><label>﻿</label><tp:taxon-name>
                <object-id xmlns:xlink="http://www.w3.org/1999/xlink" content-type="arpha" xlink:type="simple">1286D997-518E-557A-9D1D-46F95081F7BB</object-id>
                <tp:taxon-name-part taxon-name-part-type="genus" reg="Siciliaria">Siciliaria</tp:taxon-name-part>
                <tp:taxon-name-part taxon-name-part-type="species" reg="calcarae">calcarae</tp:taxon-name-part>
                <tp:taxon-name-part taxon-name-part-type="subspecies" reg="parajatinensis">parajatinensis</tp:taxon-name-part>
                <object-id xmlns:xlink="http://www.w3.org/1999/xlink" content-type="zoobank" xlink:type="simple">http://zoobank.org/BF415C49-9548-4ECB-8E6E-6236F8789AD4</object-id>
              </tp:taxon-name><tp:taxon-status xmlns:xlink="http://www.w3.org/1999/xlink" xlink:type="simple">ssp. nov.</tp:taxon-status><xref ref-type="fig" rid="F1">Figs 1.F, 18.8–18.9, 19.9–19.12, 24.9–24.10</xref></tp:nomenclature><tp:treatment-sec sec-type="type locality" id="SECID0EDUFM"><title>Type locality.</title><p>Italy, Sicily, Monreale, W part of Monte Kumeta toward Jato Antica, 630 m asl, <named-content xmlns:xlink="http://www.w3.org/1999/xlink" content-type="dwc:verbatimCoordinates" xlink:type="simple"><named-content content-type="geo-json" specific-use="{&#34;type&#34;:&#34;Point&#34;,&#34;coordinates&#34;:[13.220714,37.952272]}" id="NCID0EMUFM" xlink:type="simple">37°57'8.18"N, 13°13'14.57"E</named-content></named-content>.</p></tp:treatment-sec><tp:treatment-sec sec-type="type material" id="SECID0ERUFM"><title>Type material.</title><p>1 <bold><italic>Holotype</italic></bold> (<named-content xmlns:xlink="http://www.w3.org/1999/xlink" content-type="dwc:institutional_code" xlink:type="simple">NHMW</named-content> 113617) and 4 <bold><italic>Paratypes</italic></bold> (<named-content xmlns:xlink="http://www.w3.org/1999/xlink" content-type="dwc:institutional_code" xlink:type="simple">NHMW</named-content> 113618): Italy, Sicily, Monreale, W part of Monte Kumeta toward Jato Antica, 630 m asl, <named-content xmlns:xlink="http://www.w3.org/1999/xlink" content-type="dwc:verbatimCoordinates" xlink:type="simple"><named-content content-type="geo-json" specific-use="{&#34;type&#34;:&#34;Point&#34;,&#34;coordinates&#34;:[13.220714,37.952272]}" id="NCID0EKVFM" xlink:type="simple">37°57'8.18"N, 13°13'14.57"E</named-content></named-content>, W. De Mattia and J. Macor leg., 22.iv.2017. 3 dissected <abbrev xmlns:xlink="http://www.w3.org/1999/xlink" xlink:title="specimen" id="ABBRID0EPVFM" xlink:type="simple">spm</abbrev>. (<abbrev xmlns:xlink="http://www.w3.org/1999/xlink" xlink:title="malacological collection of Willy De Mattia" id="ABBRID0ETVFM" xlink:type="simple">CWDM</abbrev> 18225): same locality.</p></tp:treatment-sec><tp:treatment-sec sec-type="Shell diagnosis" id="SECID0EXVFM"><title>Shell diagnosis.</title><p>Shell not decollate; whorls ribbed; dorsal keel weak but distinguishable; inferior lamella high or very high; anterior upper palatal plicae present and detached from the lunella; parietalis long; palatal edge of clausilium plate distally receding, plate gutter-like narrowed, palatal edge against distal end bent upwards and more or less pointed.</p></tp:treatment-sec><tp:treatment-sec sec-type="description" id="SECID0E3VFM"><title>Shell description</title><p><bold>(Figs <xref ref-type="fig" rid="F19">19</xref>.9–19.12, 24.9, 24.10).</bold> The shell is elongated, fusiform, sinistral, not decollate but sometimes decollate. It is light brown in colour. The external surface is regularly ribbed. The spire is slowly and regularly growing with (decollate) 9 <sup>1</sup>/<sub>2</sub>–10 <sup>3</sup>/<sub>4</sub> slightly convex whorls. The sutures are shallow with whitish papillae present all along the teleoconch, moderately denser along the last whorls. The basal and the cervical keels are distinguishable. The umbilicus is closed. The aperture is ~ <sup>1</sup>⁄<sub>5</sub> of shell height and roundish to subovoid in shape. The <abbrev xmlns:xlink="http://www.w3.org/1999/xlink" xlink:title="principalis" id="ABBRID0EVWFM" xlink:type="simple">PRI</abbrev> is short and its length slightly exceeds the L. It is not fused with the L. The <abbrev xmlns:xlink="http://www.w3.org/1999/xlink" xlink:title="principalis" id="ABBRID0EZWFM" xlink:type="simple">PRI</abbrev> is not visible from a frontal view of the aperture. The L is dorsal. The <abbrev xmlns:xlink="http://www.w3.org/1999/xlink" xlink:title="posterior upper palatal plica" id="ABBRID0E4WFM" xlink:type="simple">PUPP</abbrev> is absent or vestigial. The <abbrev xmlns:xlink="http://www.w3.org/1999/xlink" xlink:title="anterior upper palatal plica" id="ABBRID0EBXFM" xlink:type="simple">AUPP</abbrev> is thin, detached from the L and barely visible from the aperture. The BAS starts directly from the L and it is long and strong, well visible from the aperture. The <abbrev xmlns:xlink="http://www.w3.org/1999/xlink" xlink:title="subclaustralis" id="ABBRID0EFXFM" xlink:type="simple">SCL</abbrev> is absent. The <abbrev xmlns:xlink="http://www.w3.org/1999/xlink" xlink:title="columellaris or inferior lamella" id="ABBRID0EJXFM" xlink:type="simple">IL</abbrev> is high to very high. The <abbrev xmlns:xlink="http://www.w3.org/1999/xlink" xlink:title="sulcalis or parietalis" id="ABBRID0ENXFM" xlink:type="simple">SUL</abbrev> is tooth-like, very long and remarkably overlapping with the <abbrev xmlns:xlink="http://www.w3.org/1999/xlink" xlink:title="spiralis" id="ABBRID0ERXFM" xlink:type="simple">SPL</abbrev>. The <abbrev xmlns:xlink="http://www.w3.org/1999/xlink" xlink:title="subcolumellatis" id="ABBRID0EVXFM" xlink:type="simple">SCOL</abbrev> is sometimes visible. The peristome is continuous, markedly thickened and reflected. It is not superiorly fused to the wall of the first whorl. The palatal edge of the clausilium is distally receding and bent upwards. The plate is narrow and gutter-like. The palatal edge against distal end is bent upwards and more or less blunt.</p><fig id="F18" position="float" orientation="portrait"><object-id xmlns:xlink="http://www.w3.org/1999/xlink" content-type="doi" xlink:type="simple">10.3897/zookeys.1077.67081.figure18</object-id><object-id xmlns:xlink="http://www.w3.org/1999/xlink" content-type="arpha" xlink:type="simple">2044649D-98C7-5D65-831D-2DB7BD6D443B</object-id><label>Figure 18.</label><caption><p><italic><tp:taxon-name><tp:taxon-name-part taxon-name-part-type="genus" reg="Siciliaria">Siciliaria</tp:taxon-name-part><tp:taxon-name-part taxon-name-part-type="species" reg="calcarae">calcarae</tp:taxon-name-part><tp:taxon-name-part taxon-name-part-type="subspecies" reg="borgettensis">borgettensis</tp:taxon-name-part></tp:taxon-name></italic> ssp. nov., road to Romitello, Borghetto <bold>18.1</bold> whole distal genital organs <bold>18.2</bold> internal distal part of genital organs. <italic><tp:taxon-name><tp:taxon-name-part taxon-name-part-type="genus" reg="Siciliaria">Siciliaria</tp:taxon-name-part><tp:taxon-name-part taxon-name-part-type="species" reg="calcarae">calcarae</tp:taxon-name-part><tp:taxon-name-part taxon-name-part-type="subspecies" reg="jatinensis">jatinensis</tp:taxon-name-part></tp:taxon-name></italic> ssp. nov. San Giuseppe Jato <bold>18.3</bold> whole distal genital organs <bold>18.4</bold> internal distal part of genital organs <bold>18.5</bold> detail of the pseusopapilla <bold>18.6</bold> whole distal genital organs <bold>18.7</bold> internal distal part of genital organs. <italic><tp:taxon-name><tp:taxon-name-part taxon-name-part-type="genus" reg="Siciliaria">Siciliaria</tp:taxon-name-part><tp:taxon-name-part taxon-name-part-type="species" reg="calcarae">calcarae</tp:taxon-name-part><tp:taxon-name-part taxon-name-part-type="subspecies" reg="parajatinensis">parajatinensis</tp:taxon-name-part></tp:taxon-name></italic> ssp. nov., west side Monte Kumeta <bold>18.8</bold> whole distal genital organs <bold>18.9</bold> internal distal part of genital organs.</p></caption><graphic xmlns:xlink="http://www.w3.org/1999/xlink" xlink:href="zookeys-1077-001-g018.jpg" position="float" orientation="portrait" xlink:type="simple" id="oo_622810.jpg"><uri content-type="original_file" xlink:type="simple">https://binary.pensoft.net/fig/622810</uri></graphic></fig></tp:treatment-sec><tp:treatment-sec sec-type="description" id="SECID0EF1FM"><title>Measurements.</title><p><bold><italic>Holotype</italic></bold>: not decollate shell height 21.7, whorl width 4.2, aperture height 4.1, aperture width 3.3. <bold><italic>Paratypes</italic></bold> (n = 30, not decollate): shell height 21.7 ± 1.4, whorl width 4.4 ± 0.2, aperture height 4.2 ± 0.2, aperture width 3.1 ± 0.4.</p></tp:treatment-sec><tp:treatment-sec sec-type="External morphology of the genital organs" id="SECID0ET1FM"><title>External morphology of the genital organs</title><p><bold>(Fig. <xref ref-type="fig" rid="F18">18</xref>.8).</bold> The <abbrev xmlns:xlink="http://www.w3.org/1999/xlink" xlink:title="free oviduct" id="ABBRID0EA2FM" xlink:type="simple">FO</abbrev> is longer than the V (<abbrev xmlns:xlink="http://www.w3.org/1999/xlink" xlink:title="free oviduct" id="ABBRID0EE2FM" xlink:type="simple">FO</abbrev>/V ratio 2.0–2.2). The <abbrev xmlns:xlink="http://www.w3.org/1999/xlink" xlink:title="vas deferens" id="ABBRID0EI2FM" xlink:type="simple">VD</abbrev> is thin along its whole course. The <abbrev xmlns:xlink="http://www.w3.org/1999/xlink" xlink:title="first duct of the bursa copulatrix" id="ABBRID0EM2FM" xlink:type="simple">FDBC</abbrev> is slightly longer than the <abbrev xmlns:xlink="http://www.w3.org/1999/xlink" xlink:title="actual bursa copulatrix" id="ABBRID0EQ2FM" xlink:type="simple">BC</abbrev>+<abbrev xmlns:xlink="http://www.w3.org/1999/xlink" xlink:title="second duct of the bursa copulatrix" id="ABBRID0EU2FM" xlink:type="simple">SDBC</abbrev> (<abbrev xmlns:xlink="http://www.w3.org/1999/xlink" xlink:title="first duct of the bursa copulatrix" id="ABBRID0EY2FM" xlink:type="simple">FDBC</abbrev>/<abbrev xmlns:xlink="http://www.w3.org/1999/xlink" xlink:title="actual bursa copulatrix" id="ABBRID0E32FM" xlink:type="simple">BC</abbrev>+<abbrev xmlns:xlink="http://www.w3.org/1999/xlink" xlink:title="second duct of the bursa copulatrix" id="ABBRID0EA3FM" xlink:type="simple">SDBC</abbrev> ratio 1.0–1.2). The <abbrev xmlns:xlink="http://www.w3.org/1999/xlink" xlink:title="actual bursa copulatrix" id="ABBRID0EE3FM" xlink:type="simple">BC</abbrev>+<abbrev xmlns:xlink="http://www.w3.org/1999/xlink" xlink:title="second duct of the bursa copulatrix" id="ABBRID0EI3FM" xlink:type="simple">SDBC</abbrev> is club-like and longer than the V (<abbrev xmlns:xlink="http://www.w3.org/1999/xlink" xlink:title="actual bursa copulatrix" id="ABBRID0EM3FM" xlink:type="simple">BC</abbrev>+<abbrev xmlns:xlink="http://www.w3.org/1999/xlink" xlink:title="second duct of the bursa copulatrix" id="ABBRID0EQ3FM" xlink:type="simple">SDBC</abbrev>/V ratio 1.4–1.6), with a clear distinction between the <abbrev xmlns:xlink="http://www.w3.org/1999/xlink" xlink:title="second duct of the bursa copulatrix" id="ABBRID0EU3FM" xlink:type="simple">SDBC</abbrev> and the <abbrev xmlns:xlink="http://www.w3.org/1999/xlink" xlink:title="actual bursa copulatrix" id="ABBRID0EY3FM" xlink:type="simple">BC</abbrev>. The apex is very big and rounded. The D is slightly longer than the V (D/V ratio 2.1–2.2) and slightly longer that the <abbrev xmlns:xlink="http://www.w3.org/1999/xlink" xlink:title="actual bursa copulatrix" id="ABBRID0E33FM" xlink:type="simple">BC</abbrev>+<abbrev xmlns:xlink="http://www.w3.org/1999/xlink" xlink:title="second duct of the bursa copulatrix" id="ABBRID0EA4FM" xlink:type="simple">SDBC</abbrev> (D/<abbrev xmlns:xlink="http://www.w3.org/1999/xlink" xlink:title="actual bursa copulatrix" id="ABBRID0EE4FM" xlink:type="simple">BC</abbrev>+<abbrev xmlns:xlink="http://www.w3.org/1999/xlink" xlink:title="second duct of the bursa copulatrix" id="ABBRID0EI4FM" xlink:type="simple">SDBC</abbrev> ratio 1.0–1.2), thinner than the <abbrev xmlns:xlink="http://www.w3.org/1999/xlink" xlink:title="actual bursa copulatrix" id="ABBRID0EM4FM" xlink:type="simple">BC</abbrev>+<abbrev xmlns:xlink="http://www.w3.org/1999/xlink" xlink:title="second duct of the bursa copulatrix" id="ABBRID0EQ4FM" xlink:type="simple">SDBC</abbrev> and with a small and round apex. The V is big and cylindrical. The A is large. The <abbrev xmlns:xlink="http://www.w3.org/1999/xlink" xlink:title="penial complex" id="ABBRID0EU4FM" xlink:type="simple">PC</abbrev> is longer than the V (P+E/V ratio 2.7–3.0). The <abbrev xmlns:xlink="http://www.w3.org/1999/xlink" xlink:title="penial retractor muscle" id="ABBRID0EY4FM" xlink:type="simple">PR</abbrev> is very short and robust. The <abbrev xmlns:xlink="http://www.w3.org/1999/xlink" xlink:title="epiphallar thickening" id="ABBRID0E34FM" xlink:type="simple">ET</abbrev> is well visible. The E is longer than the P (E/P ratio 1.2–1.4) and gradually shrinking and turning into the <abbrev xmlns:xlink="http://www.w3.org/1999/xlink" xlink:title="vas deferens" id="ABBRID0EA5FM" xlink:type="simple">VD</abbrev>.</p></tp:treatment-sec><tp:treatment-sec sec-type="Internal morphology of the genital organs" id="SECID0EE5FM"><title>Internal morphology of the genital organs</title><p><bold>(Fig. <xref ref-type="fig" rid="F18">18</xref>.9).</bold> The A shows weak longitudinal pleats entering directly from the P. The P presents 4 to 6 smooth and weak longitudinal pleats. These pleats become irregular and weaker as approaching their distal sections. The <abbrev xmlns:xlink="http://www.w3.org/1999/xlink" xlink:title="penial pseudopapilla" id="ABBRID0ER5FM" xlink:type="simple">PP</abbrev> is big, rounded to rhomboid, smooth with a round apex. The P-E transition presents a first distal <abbrev xmlns:xlink="http://www.w3.org/1999/xlink" xlink:title="epiphallar ring" id="ABBRID0EV5FM" xlink:type="simple">ER</abbrev>, while the <abbrev xmlns:xlink="http://www.w3.org/1999/xlink" xlink:title="penial pseudopapilla" id="ABBRID0EZ5FM" xlink:type="simple">PP</abbrev> and <abbrev xmlns:xlink="http://www.w3.org/1999/xlink" xlink:title="epiphallar longitudinal pleats" id="ABBRID0E45FM" xlink:type="simple">ELP</abbrev> originate from the second proximal <abbrev xmlns:xlink="http://www.w3.org/1999/xlink" xlink:title="epiphallar ring" id="ABBRID0EB6FM" xlink:type="simple">ER</abbrev>. The epiphallar formula is: 1ER+2ER(<abbrev xmlns:xlink="http://www.w3.org/1999/xlink" xlink:title="penial pseudopapilla" id="ABBRID0EF6FM" xlink:type="simple">PP</abbrev>+<abbrev xmlns:xlink="http://www.w3.org/1999/xlink" xlink:title="epiphallar longitudinal pleats" id="ABBRID0EJ6FM" xlink:type="simple">ELP</abbrev>). The E distally presents a variable set of irregular smooth small pleats the abruptly vanish. The remaining E shows a coarse pattern of finely granulated wall. The V shows a smooth and fine granulation, with no pleats or folds.</p></tp:treatment-sec><tp:treatment-sec sec-type="Comparative and taxonomical remarks" id="SECID0EN6FM"><title>Comparative and taxonomical remarks.</title><p><italic><tp:taxon-name><tp:taxon-name-part taxon-name-part-type="genus" reg="Siciliaria">Siciliaria</tp:taxon-name-part><tp:taxon-name-part taxon-name-part-type="species" reg="calcarae">calcarae</tp:taxon-name-part><tp:taxon-name-part taxon-name-part-type="subspecies" reg="parajatinensis">parajatinensis</tp:taxon-name-part></tp:taxon-name></italic> ssp. nov. in the <abbrev xmlns:xlink="http://www.w3.org/1999/xlink" xlink:title="cytochrome c oxidase subunit 1 gene" id="ABBRID0ECAGM" xlink:type="simple">COI</abbrev> tree is well embedded within the <italic><tp:taxon-name><tp:taxon-name-part taxon-name-part-type="genus" reg="Siciliaria"/><tp:taxon-name-part taxon-name-part-type="species" reg="calcarae">calcarae</tp:taxon-name-part></tp:taxon-name></italic> subclade and closely related to the nominate subspecies (Fig. <xref ref-type="fig" rid="F4">4</xref>). For a further differential comparative analysis see the comparative and taxonomical remarks of <italic><tp:taxon-name><tp:taxon-name-part taxon-name-part-type="genus" reg="Siciliaria">Siciliaria</tp:taxon-name-part><tp:taxon-name-part taxon-name-part-type="species" reg="calcarae">calcarae</tp:taxon-name-part><tp:taxon-name-part taxon-name-part-type="subspecies" reg="jatinensis">jatinensis</tp:taxon-name-part></tp:taxon-name></italic> ssp. nov.</p></tp:treatment-sec><tp:treatment-sec sec-type="distribution" id="SECID0EDBGM"><title>Distribution.</title><p><italic><tp:taxon-name><tp:taxon-name-part taxon-name-part-type="genus" reg="Siciliaria">Siciliaria</tp:taxon-name-part><tp:taxon-name-part taxon-name-part-type="species" reg="calcarae">calcarae</tp:taxon-name-part><tp:taxon-name-part taxon-name-part-type="subspecies" reg="parajatinensis">parajatinensis</tp:taxon-name-part></tp:taxon-name></italic> ssp. nov. is exclusively known from the type locality, the western slopes of the Monte Kumeta. Further field research could extend its distributional range to the whole western side of the Monte Kumeta (Monreale) and surrounding mountains. Following <xref ref-type="bibr" rid="B69">Nordsieck (2013b</xref>, supplemented 2021, Fig. <xref ref-type="fig" rid="F10">10</xref>) the range of <italic><tp:taxon-name><tp:taxon-name-part taxon-name-part-type="genus" reg="Siciliaria">Siciliaria</tp:taxon-name-part><tp:taxon-name-part taxon-name-part-type="species" reg="calcarae">calcarae</tp:taxon-name-part><tp:taxon-name-part taxon-name-part-type="subspecies" reg="parajatinensis">parajatinensis</tp:taxon-name-part></tp:taxon-name></italic> ssp. nov. can be extended also for Monte Maganoce (also known as Monte della Scala), W of Piana degli Albanesi. In the central-eastern part of Monte Kumeta massif the type form of <italic><tp:taxon-name><tp:taxon-name-part taxon-name-part-type="genus" reg="Siciliaria">S.</tp:taxon-name-part><tp:taxon-name-part taxon-name-part-type="species" reg="calcarae">calcarae</tp:taxon-name-part><tp:taxon-name-part taxon-name-part-type="subspecies" reg="calcarae">calcarae</tp:taxon-name-part></tp:taxon-name></italic> is known to occur.</p></tp:treatment-sec><tp:treatment-sec sec-type="ecology" id="SECID0E5CGM"><title>Ecology.</title><p><italic><tp:taxon-name><tp:taxon-name-part taxon-name-part-type="genus" reg="Siciliaria">Siciliaria</tp:taxon-name-part><tp:taxon-name-part taxon-name-part-type="species" reg="calcarae">calcarae</tp:taxon-name-part><tp:taxon-name-part taxon-name-part-type="subspecies" reg="parajatinensis">parajatinensis</tp:taxon-name-part></tp:taxon-name></italic> ssp. nov. is an obliged rock-dweller and inhabits limestone walls and boulders. The type locality, that is not included in any protected area, comprises a rich population.</p></tp:treatment-sec><tp:treatment-sec sec-type="etymology" id="SECID0ETDGM"><title>Etymology.</title><p><italic>Para</italic> = next to, considering strong morphological, genetic and distribution affinities with the newly described <italic><tp:taxon-name><tp:taxon-name-part taxon-name-part-type="genus" reg="Siciliaria">Siciliaria</tp:taxon-name-part><tp:taxon-name-part taxon-name-part-type="species" reg="calcarae">calcarae</tp:taxon-name-part><tp:taxon-name-part taxon-name-part-type="subspecies" reg="jatinensis">jatinensis</tp:taxon-name-part></tp:taxon-name></italic> ssp. nov.</p><fig id="F19" position="float" orientation="portrait"><object-id xmlns:xlink="http://www.w3.org/1999/xlink" content-type="doi" xlink:type="simple">10.3897/zookeys.1077.67081.figure19</object-id><object-id xmlns:xlink="http://www.w3.org/1999/xlink" content-type="arpha" xlink:type="simple">E3B6DE41-671B-509E-9924-8BEFF3F01F93</object-id><label>Figure 19.</label><caption><p><italic><tp:taxon-name><tp:taxon-name-part taxon-name-part-type="genus" reg="Siciliaria">Siciliaria</tp:taxon-name-part><tp:taxon-name-part taxon-name-part-type="species" reg="calcarae">calcarae</tp:taxon-name-part><tp:taxon-name-part taxon-name-part-type="subspecies" reg="borgettensis">borgettensis</tp:taxon-name-part></tp:taxon-name></italic> ssp. nov., road to Romitello, Borghetto <bold>19.1</bold> shell <bold>19.2</bold> detail of the aperture <bold>19.3</bold> clausiliar plate double side <bold>19.4</bold> shell <bold>19.5</bold> detail of the aperture. <italic><tp:taxon-name><tp:taxon-name-part taxon-name-part-type="genus" reg="Siciliaria">Siciliaria</tp:taxon-name-part><tp:taxon-name-part taxon-name-part-type="species" reg="calcarae">calcarae</tp:taxon-name-part><tp:taxon-name-part taxon-name-part-type="subspecies" reg="jatinensis">jatinensis</tp:taxon-name-part></tp:taxon-name></italic> ssp. nov. San Giuseppe Jato <bold>19.6</bold> shell <bold>19.7</bold> detail of the aperture <bold>19.8</bold> clausiliar plate double side. <italic><tp:taxon-name><tp:taxon-name-part taxon-name-part-type="genus" reg="Siciliaria">Siciliaria</tp:taxon-name-part><tp:taxon-name-part taxon-name-part-type="species" reg="calcarae">calcarae</tp:taxon-name-part><tp:taxon-name-part taxon-name-part-type="subspecies" reg="parajatinensis">parajatinensis</tp:taxon-name-part></tp:taxon-name></italic> ssp. nov., west side Monte Kumeta <bold>19.9</bold> shell <bold>19.10</bold> detail of the aperture <bold>19.11</bold> detail of the columellar side of last whorl <bold>19.12</bold> clausiliar plate double side.</p></caption><graphic xmlns:xlink="http://www.w3.org/1999/xlink" xlink:href="zookeys-1077-001-g019.jpg" position="float" orientation="portrait" xlink:type="simple" id="oo_622811.jpg"><uri content-type="original_file" xlink:type="simple">https://binary.pensoft.net/fig/622811</uri></graphic></fig></tp:treatment-sec><tp:treatment-sec><!--Section generated to contain objects referenced in tp:taxon-treatment.--><fig id="F1" position="float" orientation="portrait"><object-id xmlns:xlink="http://www.w3.org/1999/xlink" content-type="doi" xlink:type="simple">10.3897/zookeys.1077.67081.figure1</object-id><object-id xmlns:xlink="http://www.w3.org/1999/xlink" content-type="arpha" xlink:type="simple">E0BBC528-6D1C-5398-8FA2-974F59E6665E</object-id><label>Figure 1.</label><caption><p>Wagner’s (1913, <xref ref-type="bibr" rid="B100">1925</xref>) and <xref ref-type="bibr" rid="B10">Brandt’s (1961)</xref><italic><tp:taxon-name><tp:taxon-name-part taxon-name-part-type="genus" reg="Siciliaria">Siciliaria</tp:taxon-name-part></tp:taxon-name></italic> genital drawings <bold>A</bold><italic><tp:taxon-name><tp:taxon-name-part taxon-name-part-type="genus" reg="Siciliaria">Siciliaria</tp:taxon-name-part><tp:taxon-name-part taxon-name-part-type="species" reg="septemplicata">septemplicata</tp:taxon-name-part></tp:taxon-name></italic>, Wagner, 1913: plate 572, fig. 14 <bold>B</bold><italic><tp:taxon-name><tp:taxon-name-part taxon-name-part-type="genus" reg="Siciliaria">Siciliaria</tp:taxon-name-part><tp:taxon-name-part taxon-name-part-type="species" reg="grohmanniana">grohmanniana</tp:taxon-name-part><tp:taxon-name-part taxon-name-part-type="subspecies" reg="grohmanniana">grohmanniana</tp:taxon-name-part></tp:taxon-name></italic>, Wagner, 1925: plate 1, fig. 8 <bold>C</bold><italic><tp:taxon-name><tp:taxon-name-part taxon-name-part-type="genus" reg="Siciliaria">Siciliaria</tp:taxon-name-part><tp:taxon-name-part taxon-name-part-type="species" reg="calcarae">calcarae</tp:taxon-name-part><tp:taxon-name-part taxon-name-part-type="subspecies" reg="calcarae">calcarae</tp:taxon-name-part></tp:taxon-name></italic>, 1925: plate 3, fig. 25 <bold>D</bold><italic><tp:taxon-name><tp:taxon-name-part taxon-name-part-type="genus" reg="Siciliaria">Siciliaria</tp:taxon-name-part><tp:taxon-name-part taxon-name-part-type="species" reg="ferrox">ferrox</tp:taxon-name-part></tp:taxon-name></italic>, Brandt, 1961: fig. 1 <bold>E</bold> overall <italic><tp:taxon-name><tp:taxon-name-part taxon-name-part-type="genus" reg="Siciliaria">Siciliaria</tp:taxon-name-part></tp:taxon-name>/<tp:taxon-name><tp:taxon-name-part taxon-name-part-type="genus" reg="Sicania">Sicania</tp:taxon-name-part></tp:taxon-name></italic> and Sicilian <italic><tp:taxon-name><tp:taxon-name-part taxon-name-part-type="genus" reg="Mauritanica">Mauritanica</tp:taxon-name-part></tp:taxon-name></italic> distribution <bold>F</bold><italic><tp:taxon-name><tp:taxon-name-part taxon-name-part-type="genus" reg="Siciliaria">Siciliaria</tp:taxon-name-part></tp:taxon-name>/<tp:taxon-name><tp:taxon-name-part taxon-name-part-type="genus" reg="Sicania">Sicania</tp:taxon-name-part></tp:taxon-name></italic> and Sicilian <italic><tp:taxon-name><tp:taxon-name-part taxon-name-part-type="genus" reg="Mauritanica">Mauritanica</tp:taxon-name-part></tp:taxon-name></italic> distribution of taxa.</p></caption><graphic xmlns:xlink="http://www.w3.org/1999/xlink" xlink:href="zookeys-1077-001-g001.jpg" position="float" orientation="portrait" xlink:type="simple" id="oo_622793.jpg"><uri content-type="original_file" xlink:type="simple">https://binary.pensoft.net/fig/622793</uri></graphic></fig><fig id="F4" position="float" orientation="portrait"><object-id xmlns:xlink="http://www.w3.org/1999/xlink" content-type="doi" xlink:type="simple">10.3897/zookeys.1077.67081.figure4</object-id><object-id xmlns:xlink="http://www.w3.org/1999/xlink" content-type="arpha" xlink:type="simple">43D244E6-EEF2-5D2E-A09C-AAE45E51361E</object-id><label>Figure 4.</label><caption><p>BI tree of based on the <abbrev xmlns:xlink="http://www.w3.org/1999/xlink" xlink:title="cytochrome c oxidase subunit 1 gene" id="ABBRID0EZGAK" xlink:type="simple">COI</abbrev> data set of <italic><tp:taxon-name><tp:taxon-name-part taxon-name-part-type="genus" reg="Siciliaria">Siciliaria</tp:taxon-name-part></tp:taxon-name></italic>, <italic><tp:taxon-name><tp:taxon-name-part taxon-name-part-type="genus" reg="Sicania">Sicania</tp:taxon-name-part></tp:taxon-name></italic> and related genera. BI posterior probability values (&gt; 0.90) of major nodes are indicated.</p></caption><graphic xmlns:xlink="http://www.w3.org/1999/xlink" xlink:href="zookeys-1077-001-g004.jpg" position="float" orientation="portrait" xlink:type="simple" id="oo_622796.jpg"><uri content-type="original_file" xlink:type="simple">https://binary.pensoft.net/fig/622796</uri></graphic></fig><fig id="F10" position="float" orientation="portrait"><object-id xmlns:xlink="http://www.w3.org/1999/xlink" content-type="doi" xlink:type="simple">10.3897/zookeys.1077.67081.figure10</object-id><object-id xmlns:xlink="http://www.w3.org/1999/xlink" content-type="arpha" xlink:type="simple">6C7D4552-EBDD-5D4D-9984-ABE69C3EF39F</object-id><label>Figure 10.</label><caption><p><italic><tp:taxon-name><tp:taxon-name-part taxon-name-part-type="genus" reg="Siciliaria">Siciliaria</tp:taxon-name-part><tp:taxon-name-part taxon-name-part-type="species" reg="septemplicata">septemplicata</tp:taxon-name-part></tp:taxon-name></italic> (Philippi, 1836), Monte Gallo, Sferracavallo <bold>10.1</bold> shell <bold>10.2</bold> detail of the aperture <bold>10.3</bold> clausiliar plate <bold>10.4</bold> shell <bold>10.5</bold> detail of the aperture <bold>10.6</bold> detail of the columellar side of last whorl <bold>10.7</bold> clausiliar plate double side.</p></caption><graphic xmlns:xlink="http://www.w3.org/1999/xlink" xlink:href="zookeys-1077-001-g010.jpg" position="float" orientation="portrait" xlink:type="simple" id="oo_622802.jpg"><uri content-type="original_file" xlink:type="simple">https://binary.pensoft.net/fig/622802</uri></graphic></fig></tp:treatment-sec><ref-list><ref id="B100"><mixed-citation xmlns:xlink="http://www.w3.org/1999/xlink" xlink:type="simple"><person-group><name name-style="western"><surname>Wagner</surname><given-names>AJ</given-names></name></person-group> (<year>1925</year>) <article-title>Studien über die Systematik, Stammesgeschichte und geographische Verbreitung des Genus <italic><tp:taxon-name><tp:taxon-name-part taxon-name-part-type="genus">Delima</tp:taxon-name-part></tp:taxon-name></italic> (Hartmann) A. J. Wagner.</article-title><source>Annales Zoologici Musei Polonici Historiae Naturalis</source><volume>4</volume>(<issue>1</issue>): <fpage>1</fpage>–<lpage>73</lpage>.</mixed-citation></ref><ref id="B10"><mixed-citation xmlns:xlink="http://www.w3.org/1999/xlink" xlink:type="simple"><person-group><name name-style="western"><surname>Brandt</surname><given-names>R</given-names></name></person-group> (<year>1961</year>) Diagnosen neuer Clausiliiden. Archiv für Molluskenkunde 90(1/3): 1–20.</mixed-citation></ref><ref id="B69"><mixed-citation xmlns:xlink="http://www.w3.org/1999/xlink" xlink:type="simple"><person-group><name name-style="western"><surname>Nordsieck</surname><given-names>H</given-names></name></person-group> (<year>2013b</year>) Revisory remarks on the species of <italic><tp:taxon-name><tp:taxon-name-part taxon-name-part-type="genus">Siciliaria</tp:taxon-name-part></tp:taxon-name></italic> Vest from N. W. Sicily. <ext-link xlink:type="simple" ext-link-type="uri" xlink:href="http://hnords.de/5356429d6b11adc0b/535642a1dc1365e05/index.html">http://hnords.de/5356429d6b11adc0b/535642a1dc1365e05/index.html</ext-link></mixed-citation></ref></ref-list></tp:taxon-treatment>
