# Supplementary material for: ﻿Morphological investigation of genital organs and first insights into the phylogeny of the genus Siciliaria Vest, 1867 as a basis for a taxonomic revision (Mollusca, Gastropoda, Clausiliidae)
Source: Zookeys. 2021 Dec 14;1077:1–175. doi: 10.3897/zookeys.1077.67081 (PMC8692307; doi:10.3897/zookeys.1077.67081)
Supplement: XML Treatment for Siciliaria calcarae cruenta [file zookeys.1077.67081-treatment13.xml]

<!DOCTYPE tp:taxon-treatment
  PUBLIC "-//TaxonX//DTD Taxonomic Treatment Publishing DTD v0 20100105//EN" "tax-treatment-NSO.dtd">
<tp:taxon-treatment xmlns:tp="http://www.plazi.org/taxpub"><tp:treatment-meta><kwd-group><label>Taxon classification</label><kwd>
                  <named-content content-type="kingdom">Animalia</named-content>
                </kwd><kwd>
                  <named-content content-type="order">Stylommatophora</named-content>
                </kwd><kwd>
                  <named-content content-type="family">Clausiliidae</named-content>
                </kwd></kwd-group><mixed-citation publication-type="journal"><person-group><name><surname>De Mattia</surname><given-names>Willy</given-names></name><name><surname>Reier</surname><given-names>Susanne</given-names></name><name><surname>Haring</surname><given-names>Elisabeth</given-names></name></person-group><article-title>﻿Morphological investigation of genital organs and first insights into the phylogeny of the genus <italic><tp:taxon-name><tp:taxon-name-part taxon-name-part-type="genus" reg="Siciliaria">Siciliaria</tp:taxon-name-part></tp:taxon-name></italic> Vest, 1867 as a basis for a taxonomic revision (<tp:taxon-name><tp:taxon-name-part taxon-name-part-type="phylum">Mollusca</tp:taxon-name-part></tp:taxon-name>, <tp:taxon-name><tp:taxon-name-part taxon-name-part-type="class">Gastropoda</tp:taxon-name-part></tp:taxon-name>, <tp:taxon-name><tp:taxon-name-part taxon-name-part-type="family">Clausiliidae</tp:taxon-name-part></tp:taxon-name>)</article-title><source>Zookeys</source><day>14</day><month>12</month><year>2021</year><volume>1077</volume><fpage>1</fpage><lpage>175</lpage><pub-id pub-id-type="doi">10.3897/zookeys.1077.67081</pub-id></mixed-citation></tp:treatment-meta><tp:nomenclature><label>﻿</label><tp:taxon-name>
                <object-id xmlns:xlink="http://www.w3.org/1999/xlink" content-type="arpha" xlink:type="simple">9D283503-9AF8-52B4-A483-50C798867810</object-id>
                <tp:taxon-name-part taxon-name-part-type="genus" reg="Siciliaria">Siciliaria</tp:taxon-name-part>
                <tp:taxon-name-part taxon-name-part-type="species" reg="calcarae">calcarae</tp:taxon-name-part>
                <tp:taxon-name-part taxon-name-part-type="subspecies" reg="cruenta">cruenta</tp:taxon-name-part>
                <object-id xmlns:xlink="http://www.w3.org/1999/xlink" content-type="zoobank" xlink:type="simple">http://zoobank.org/BA270C4D-6DCE-46C0-BB8F-2CC3C55DE703</object-id>
              </tp:taxon-name><tp:taxon-status xmlns:xlink="http://www.w3.org/1999/xlink" xlink:type="simple">ssp. nov.</tp:taxon-status><xref ref-type="fig" rid="F1">Figs 1.F, 20.3–20.4, 21.6–21.10, 24.12–24.14</xref></tp:nomenclature><tp:treatment-sec sec-type="type locality" id="SECID0EZTGM"><title>Type locality.</title><p>Italy, Sicily, Monreale, N side of Monte Gibilmesi, 890 m asl, <named-content xmlns:xlink="http://www.w3.org/1999/xlink" content-type="dwc:verbatimCoordinates" xlink:type="simple"><named-content content-type="geo-json" specific-use="{&#34;type&#34;:&#34;Point&#34;,&#34;coordinates&#34;:[13.210703,38.060286]}" id="NCID0ECUGM" xlink:type="simple">38°03'37.03"N, 13°12'38.53"E</named-content></named-content>.</p></tp:treatment-sec><tp:treatment-sec sec-type="type material" id="SECID0EHUGM"><title>Type material.</title><p>1 <bold><italic>Holotype</italic></bold> (<named-content xmlns:xlink="http://www.w3.org/1999/xlink" content-type="dwc:institutional_code" xlink:type="simple">NHMW</named-content> 113619) [Lab ID 47_1, <abbrev xmlns:xlink="http://www.w3.org/1999/xlink" xlink:title="cytochrome c oxidase subunit 1 gene" id="ABBRID0EVUGM" xlink:type="simple">COI</abbrev>: <ext-link xmlns:xlink="http://www.w3.org/1999/xlink" ext-link-type="gen" xlink:href="MW758933" xlink:type="simple">MW758933</ext-link>, <abbrev xmlns:xlink="http://www.w3.org/1999/xlink" xlink:title="internal transcribed spacer 2" id="ABBRID0E5UGM" xlink:type="simple">ITS2</abbrev>: <ext-link xmlns:xlink="http://www.w3.org/1999/xlink" ext-link-type="gen" xlink:href="MW757078" xlink:type="simple">MW757078</ext-link>, <ext-link xmlns:xlink="http://www.w3.org/1999/xlink" ext-link-type="gen" xlink:href="MW757079" xlink:type="simple">MW757079</ext-link>] and two <bold><italic>Paratypes</italic></bold> (<named-content xmlns:xlink="http://www.w3.org/1999/xlink" content-type="dwc:institutional_code" xlink:type="simple">NHMW</named-content> 113620): Italy, Sicily, Monreale, N side of Monte Gibilmesi, 890 m asl, <named-content xmlns:xlink="http://www.w3.org/1999/xlink" content-type="dwc:verbatimCoordinates" xlink:type="simple"><named-content content-type="geo-json" specific-use="{&#34;type&#34;:&#34;Point&#34;,&#34;coordinates&#34;:[13.210703,38.060286]}" id="NCID0EXVGM" xlink:type="simple">38°03'37.03"N, 13°12'38.53"E</named-content></named-content>, [Lab ID 47_2, <abbrev xmlns:xlink="http://www.w3.org/1999/xlink" xlink:title="cytochrome c oxidase subunit 1 gene" id="ABBRID0E3VGM" xlink:type="simple">COI</abbrev>: <ext-link xmlns:xlink="http://www.w3.org/1999/xlink" ext-link-type="gen" xlink:href="MW758934" xlink:type="simple">MW758934</ext-link>, <abbrev xmlns:xlink="http://www.w3.org/1999/xlink" xlink:title="internal transcribed spacer 2" id="ABBRID0EFWGM" xlink:type="simple">ITS2</abbrev>: <ext-link xmlns:xlink="http://www.w3.org/1999/xlink" ext-link-type="gen" xlink:href="MW757077" xlink:type="simple">MW757077</ext-link>, <ext-link xmlns:xlink="http://www.w3.org/1999/xlink" ext-link-type="gen" xlink:href="MW757087" xlink:type="simple">MW757087</ext-link>, <ext-link xmlns:xlink="http://www.w3.org/1999/xlink" ext-link-type="gen" xlink:href="MW757088" xlink:type="simple">MW757088</ext-link>; Lab ID 47_3, <ext-link xmlns:xlink="http://www.w3.org/1999/xlink" ext-link-type="gen" xlink:href="MW758935" xlink:type="simple">MW758935</ext-link>; Lab ID 47_4, <ext-link xmlns:xlink="http://www.w3.org/1999/xlink" ext-link-type="gen" xlink:href="MW758936" xlink:type="simple">MW758936</ext-link>], W. De Mattia and J. Macor leg., 22.vi.2015. 4 dissected <abbrev xmlns:xlink="http://www.w3.org/1999/xlink" xlink:title="specimen" id="ABBRID0ECXGM" xlink:type="simple">spm</abbrev>. 4 <bold><italic>Paratypes</italic></bold> (<abbrev xmlns:xlink="http://www.w3.org/1999/xlink" xlink:title="malacological collection of Willy De Mattia" id="ABBRID0EJXGM" xlink:type="simple">CWDM</abbrev> 18226): same locality.</p></tp:treatment-sec><tp:treatment-sec sec-type="Shell diagnosis" id="SECID0ENXGM"><title>Shell diagnosis.</title><p>Shell not decollate; whorls finely striated; dorsal keel absent or barely distinguishable; inferior lamella high or very high; anterior upper palatal plicae present but weak, detached from the lunella; parietalis very long; palatal edge of clausilium plate distally receding, plate somehow cylindrical, palatal edge against distal end bent upwards and more or less pointed.</p></tp:treatment-sec><tp:treatment-sec sec-type="description" id="SECID0ESXGM"><title>Shell description</title><p><bold>(Figs <xref ref-type="fig" rid="F21">21</xref>.6–21.10, 24.12–24.14).</bold> The shell is elongated but somehow compressed, markedly fusiform to slightly pyriform, sinistral and not decollate. It is very dark reddish-brown in colour. The external surface is irregularly finely striated to almost completely smooth in some part of the teleoconch. The spire is slowly and regularly growing, with (decollate) 9 <sup>1</sup>/<sub>4</sub> to 10 <sup>3</sup>/<sub>4</sub> slightly convex whorls. The sutures are moderately deep with white papillae all along the teleoconch, definitely denser along the last whorls. The basal and the cervical keels are only barely distinguishable. The umbilicus is closed. The aperture is ~ <sup>1</sup>⁄<sub>5</sub> of shell height and roundish to subovoid in shape. The <abbrev xmlns:xlink="http://www.w3.org/1999/xlink" xlink:title="principalis" id="ABBRID0ELYGM" xlink:type="simple">PRI</abbrev> is short and it ends at the level of the L. It is not fused with the L but presents a thickening along its posterior part in correspondence with the L. The <abbrev xmlns:xlink="http://www.w3.org/1999/xlink" xlink:title="principalis" id="ABBRID0EPYGM" xlink:type="simple">PRI</abbrev> is not visible from a frontal view of the aperture. The L is dorsal to dorso-lateral. The <abbrev xmlns:xlink="http://www.w3.org/1999/xlink" xlink:title="posterior upper palatal plica" id="ABBRID0ETYGM" xlink:type="simple">PUPP</abbrev> is very short or knob-like and connected to the L. The <abbrev xmlns:xlink="http://www.w3.org/1999/xlink" xlink:title="anterior upper palatal plica" id="ABBRID0EXYGM" xlink:type="simple">AUPP</abbrev> is thin or rarely absent, detached from the L and not visible from the aperture. The BAS starts directly from the L and it is long and strong, well visible from the aperture. The <abbrev xmlns:xlink="http://www.w3.org/1999/xlink" xlink:title="subclaustralis" id="ABBRID0E2YGM" xlink:type="simple">SCL</abbrev> is absent or very short, connected with the L and resembling an irregular thickening. The <abbrev xmlns:xlink="http://www.w3.org/1999/xlink" xlink:title="columellaris or inferior lamella" id="ABBRID0E6YGM" xlink:type="simple">IL</abbrev> is high to very high. The <abbrev xmlns:xlink="http://www.w3.org/1999/xlink" xlink:title="sulcalis or parietalis" id="ABBRID0EDZGM" xlink:type="simple">SUL</abbrev> is tooth-like, extremely long and remarkably overlapping with the <abbrev xmlns:xlink="http://www.w3.org/1999/xlink" xlink:title="spiralis" id="ABBRID0EHZGM" xlink:type="simple">SPL</abbrev>. The <abbrev xmlns:xlink="http://www.w3.org/1999/xlink" xlink:title="spiralis" id="ABBRID0ELZGM" xlink:type="simple">SPL</abbrev> is short and it ends at half of the last whorl. The <abbrev xmlns:xlink="http://www.w3.org/1999/xlink" xlink:title="subcolumellatis" id="ABBRID0EPZGM" xlink:type="simple">SCOL</abbrev> is not visible. The peristome is continuous, markedly thickened and reflected. It is not superiorly fused to the wall of the first whorl. The palatal edge of the clausilium is distally receding and bent upwards. The plate is somehow cylindrical and gutter-like. The palatal edge against distal end bent upwards and more or less blunt.</p><fig id="F20" position="float" orientation="portrait"><object-id xmlns:xlink="http://www.w3.org/1999/xlink" content-type="doi" xlink:type="simple">10.3897/zookeys.1077.67081.figure20</object-id><object-id xmlns:xlink="http://www.w3.org/1999/xlink" content-type="arpha" xlink:type="simple">67D4FDC9-D953-539B-94BE-A2F2AD358801</object-id><label>Figure 20.</label><caption><p><italic><tp:taxon-name><tp:taxon-name-part taxon-name-part-type="genus" reg="Siciliaria">Siciliaria</tp:taxon-name-part><tp:taxon-name-part taxon-name-part-type="species" reg="calcarae">calcarae</tp:taxon-name-part><tp:taxon-name-part taxon-name-part-type="subspecies" reg="orlandoi">orlandoi</tp:taxon-name-part></tp:taxon-name></italic> Liberto, Reitano, Giglio, Colomba &amp; Sparacio, 2016, Bosco Ficuzza <bold>20.1</bold> whole distal genital organs <bold>20.2</bold> internal distal part of genital organs. <italic><tp:taxon-name><tp:taxon-name-part taxon-name-part-type="genus" reg="Siciliaria">Siciliaria</tp:taxon-name-part><tp:taxon-name-part taxon-name-part-type="species" reg="calcarae">calcarae</tp:taxon-name-part><tp:taxon-name-part taxon-name-part-type="subspecies" reg="cruenta">cruenta</tp:taxon-name-part></tp:taxon-name></italic> ssp. nov., Monte Gibilmesi <bold>20.3</bold> whole distal genital organs <bold>20.4</bold> internal distal part of genital organs.</p></caption><graphic xmlns:xlink="http://www.w3.org/1999/xlink" xlink:href="zookeys-1077-001-g020.jpg" position="float" orientation="portrait" xlink:type="simple" id="oo_622812.jpg"><uri content-type="original_file" xlink:type="simple">https://binary.pensoft.net/fig/622812</uri></graphic></fig><fig id="F21" position="float" orientation="portrait"><object-id xmlns:xlink="http://www.w3.org/1999/xlink" content-type="doi" xlink:type="simple">10.3897/zookeys.1077.67081.figure21</object-id><object-id xmlns:xlink="http://www.w3.org/1999/xlink" content-type="arpha" xlink:type="simple">482A5E13-5D61-5B7D-AAB5-DECB4BE35918</object-id><label>Figure 21.</label><caption><p><italic><tp:taxon-name><tp:taxon-name-part taxon-name-part-type="genus" reg="Siciliaria">Siciliaria</tp:taxon-name-part><tp:taxon-name-part taxon-name-part-type="species" reg="calcarae">calcarae</tp:taxon-name-part><tp:taxon-name-part taxon-name-part-type="subspecies" reg="orlandoi">orlandoi</tp:taxon-name-part></tp:taxon-name></italic> Liberto, Reitano, Giglio, Colomba &amp; Sparacio, 2016, Bosco Ficuzza <bold>21.1</bold> shell <bold>21.2</bold> detail of the aperture <bold>21.3</bold> clausiliar plate double side <bold>21.4</bold> shell <bold>21.5</bold> detail of the aperture. <italic><tp:taxon-name><tp:taxon-name-part taxon-name-part-type="genus" reg="Siciliaria">Siciliaria</tp:taxon-name-part><tp:taxon-name-part taxon-name-part-type="species" reg="calcarae">calcarae</tp:taxon-name-part><tp:taxon-name-part taxon-name-part-type="subspecies" reg="cruenta">cruenta</tp:taxon-name-part></tp:taxon-name></italic> ssp. nov., Monte Gibilmesi <bold>21.6</bold> shell <bold>21.7</bold> detail of the aperture <bold>21.8</bold> shell <bold>21.9</bold> detail of the aperture <bold>21.10</bold> view of the clausiliar plate.</p></caption><graphic xmlns:xlink="http://www.w3.org/1999/xlink" xlink:href="zookeys-1077-001-g021.jpg" position="float" orientation="portrait" xlink:type="simple" id="oo_622813.jpg"><uri content-type="original_file" xlink:type="simple">https://binary.pensoft.net/fig/622813</uri></graphic></fig></tp:treatment-sec><tp:treatment-sec sec-type="description" id="SECID0EF4GM"><title>Measurements.</title><p><bold><italic>Holotype</italic></bold>: not decollate shell height 19.2, whorl width 4.4, aperture height 4.3, aperture width 3.2. <bold><italic>Paratypes</italic></bold> (n = 11, not decollate): shell height 19.4 ± 1.0, whorl width 4.5 ± 0.3, aperture height 4.3 ± 0.3, aperture width 3.1 ± 0.2.</p></tp:treatment-sec><tp:treatment-sec sec-type="External morphology of the genital organs" id="SECID0ET4GM"><title>External morphology of the genital organs</title><p><bold>(Fig. <xref ref-type="fig" rid="F20">20</xref>.3).</bold> The <abbrev xmlns:xlink="http://www.w3.org/1999/xlink" xlink:title="free oviduct" id="ABBRID0EA5GM" xlink:type="simple">FO</abbrev> is longer than the V (<abbrev xmlns:xlink="http://www.w3.org/1999/xlink" xlink:title="free oviduct" id="ABBRID0EE5GM" xlink:type="simple">FO</abbrev>/V range 1.8–2.1). The <abbrev xmlns:xlink="http://www.w3.org/1999/xlink" xlink:title="vas deferens" id="ABBRID0EI5GM" xlink:type="simple">VD</abbrev> is thin along its whole course. The <abbrev xmlns:xlink="http://www.w3.org/1999/xlink" xlink:title="first duct of the bursa copulatrix" id="ABBRID0EM5GM" xlink:type="simple">FDBC</abbrev> is slightly shorter than the <abbrev xmlns:xlink="http://www.w3.org/1999/xlink" xlink:title="actual bursa copulatrix" id="ABBRID0EQ5GM" xlink:type="simple">BC</abbrev>+<abbrev xmlns:xlink="http://www.w3.org/1999/xlink" xlink:title="second duct of the bursa copulatrix" id="ABBRID0EU5GM" xlink:type="simple">SDBC</abbrev> (<abbrev xmlns:xlink="http://www.w3.org/1999/xlink" xlink:title="first duct of the bursa copulatrix" id="ABBRID0EY5GM" xlink:type="simple">FDBC</abbrev>/<abbrev xmlns:xlink="http://www.w3.org/1999/xlink" xlink:title="actual bursa copulatrix" id="ABBRID0E35GM" xlink:type="simple">BC</abbrev>+<abbrev xmlns:xlink="http://www.w3.org/1999/xlink" xlink:title="second duct of the bursa copulatrix" id="ABBRID0EA6GM" xlink:type="simple">SDBC</abbrev> range 0.8–0.9). The <abbrev xmlns:xlink="http://www.w3.org/1999/xlink" xlink:title="actual bursa copulatrix" id="ABBRID0EE6GM" xlink:type="simple">BC</abbrev>+<abbrev xmlns:xlink="http://www.w3.org/1999/xlink" xlink:title="second duct of the bursa copulatrix" id="ABBRID0EI6GM" xlink:type="simple">SDBC</abbrev> is club-like to cylindrical and longer than the V (<abbrev xmlns:xlink="http://www.w3.org/1999/xlink" xlink:title="actual bursa copulatrix" id="ABBRID0EM6GM" xlink:type="simple">BC</abbrev>+<abbrev xmlns:xlink="http://www.w3.org/1999/xlink" xlink:title="second duct of the bursa copulatrix" id="ABBRID0EQ6GM" xlink:type="simple">SDBC</abbrev>/V range 2.1–2.3), with no clear distinction between the <abbrev xmlns:xlink="http://www.w3.org/1999/xlink" xlink:title="second duct of the bursa copulatrix" id="ABBRID0EU6GM" xlink:type="simple">SDBC</abbrev> and the <abbrev xmlns:xlink="http://www.w3.org/1999/xlink" xlink:title="actual bursa copulatrix" id="ABBRID0EY6GM" xlink:type="simple">BC</abbrev>. The apex is big and rounded. The D is longer than the V (D/V range 3.5–3.8) and longer that the <abbrev xmlns:xlink="http://www.w3.org/1999/xlink" xlink:title="actual bursa copulatrix" id="ABBRID0E36GM" xlink:type="simple">BC</abbrev>+<abbrev xmlns:xlink="http://www.w3.org/1999/xlink" xlink:title="second duct of the bursa copulatrix" id="ABBRID0EAAHM" xlink:type="simple">SDBC</abbrev> (D/<abbrev xmlns:xlink="http://www.w3.org/1999/xlink" xlink:title="actual bursa copulatrix" id="ABBRID0EEAHM" xlink:type="simple">BC</abbrev>+<abbrev xmlns:xlink="http://www.w3.org/1999/xlink" xlink:title="second duct of the bursa copulatrix" id="ABBRID0EIAHM" xlink:type="simple">SDBC</abbrev> range 1.3–1.4), slightly thinner than the <abbrev xmlns:xlink="http://www.w3.org/1999/xlink" xlink:title="actual bursa copulatrix" id="ABBRID0EMAHM" xlink:type="simple">BC</abbrev>+<abbrev xmlns:xlink="http://www.w3.org/1999/xlink" xlink:title="second duct of the bursa copulatrix" id="ABBRID0EQAHM" xlink:type="simple">SDBC</abbrev> and with a small and round apex. The V is cylindrical. The A is large. The <abbrev xmlns:xlink="http://www.w3.org/1999/xlink" xlink:title="penial complex" id="ABBRID0EUAHM" xlink:type="simple">PC</abbrev> is longer than the V (P+E/V range 2.9–3.1). The <abbrev xmlns:xlink="http://www.w3.org/1999/xlink" xlink:title="penial retractor muscle" id="ABBRID0EYAHM" xlink:type="simple">PR</abbrev> is long and robust. The E is longer than the P (E/P range 2.1–2.3) and gradually shrinking and turning into the <abbrev xmlns:xlink="http://www.w3.org/1999/xlink" xlink:title="vas deferens" id="ABBRID0E3AHM" xlink:type="simple">VD</abbrev>.</p></tp:treatment-sec><tp:treatment-sec sec-type="Internal morphology of the genital organs" id="SECID0EABHM"><title>Internal morphology of the genital organs</title><p><bold>(Fig. <xref ref-type="fig" rid="F20">20</xref>.4).</bold> The A is smooth or with few weak fleshy folds. The P presents a large longitudinal fleshy scarcely segmented pleat. Accessory pleats are also present, heavily segmented or smooth, running from the proximal part of the P as far as the A. The fine structure of the penial wall is smooth. The penial pseudopapilla is big, rhombus-shaped and smooth. The P-E transition presents a first distal <abbrev xmlns:xlink="http://www.w3.org/1999/xlink" xlink:title="epiphallar ring" id="ABBRID0ENBHM" xlink:type="simple">ER</abbrev>, the <abbrev xmlns:xlink="http://www.w3.org/1999/xlink" xlink:title="penial pseudopapilla" id="ABBRID0ERBHM" xlink:type="simple">PP</abbrev> originates from the second proximal <abbrev xmlns:xlink="http://www.w3.org/1999/xlink" xlink:title="epiphallar ring" id="ABBRID0EVBHM" xlink:type="simple">ER</abbrev>. The <abbrev xmlns:xlink="http://www.w3.org/1999/xlink" xlink:title="epiphallar longitudinal pleats" id="ABBRID0EZBHM" xlink:type="simple">ELP</abbrev> are not connected to the second proximal <abbrev xmlns:xlink="http://www.w3.org/1999/xlink" xlink:title="epiphallar ring" id="ABBRID0E4BHM" xlink:type="simple">ER</abbrev>. The epiphallar formula is: 1ER+2ER(<abbrev xmlns:xlink="http://www.w3.org/1999/xlink" xlink:title="penial pseudopapilla" id="ABBRID0EBCHM" xlink:type="simple">PP</abbrev>)+<abbrev xmlns:xlink="http://www.w3.org/1999/xlink" xlink:title="epiphallar longitudinal pleats" id="ABBRID0EFCHM" xlink:type="simple">ELP</abbrev>. The E shows a pattern of 3 to 4 irregular longitudinal extremely fringed pleats. These pleats merge one into another forming two main fringed pleats that run as far as the <abbrev xmlns:xlink="http://www.w3.org/1999/xlink" xlink:title="vas deferens" id="ABBRID0EJCHM" xlink:type="simple">VD</abbrev>. The V shows a weak irregular pattern of smooth pleats.</p></tp:treatment-sec><tp:treatment-sec sec-type="Comparative and taxonomical remarks" id="SECID0ENCHM"><title>Comparative and taxonomical remarks.</title><p>The morphologically most similar taxon to <italic><tp:taxon-name><tp:taxon-name-part taxon-name-part-type="genus" reg="Siciliaria">Siciliaria</tp:taxon-name-part><tp:taxon-name-part taxon-name-part-type="species" reg="calcarae">calcarae</tp:taxon-name-part><tp:taxon-name-part taxon-name-part-type="subspecies" reg="cruenta">cruenta</tp:taxon-name-part></tp:taxon-name></italic> ssp. nov. is <italic><tp:taxon-name><tp:taxon-name-part taxon-name-part-type="genus" reg="Siciliaria">Siciliaria</tp:taxon-name-part><tp:taxon-name-part taxon-name-part-type="species" reg="calcarae">calcarae</tp:taxon-name-part><tp:taxon-name-part taxon-name-part-type="subspecies" reg="borgettensis">borgettensis</tp:taxon-name-part></tp:taxon-name></italic> ssp. nov., but it differs from the latter by its very dark and remarkably smoother shell and the <abbrev xmlns:xlink="http://www.w3.org/1999/xlink" xlink:title="anterior upper palatal plica" id="ABBRID0ERDHM" xlink:type="simple">AUPP</abbrev> is not sharp but always suffused and almost not visible from the aperture. As regards the genital organs, contrary to <italic><tp:taxon-name><tp:taxon-name-part taxon-name-part-type="genus" reg="Siciliaria">Siciliaria</tp:taxon-name-part><tp:taxon-name-part taxon-name-part-type="species" reg="calcarae">calcarae</tp:taxon-name-part><tp:taxon-name-part taxon-name-part-type="subspecies" reg="borgettensis">borgettensis</tp:taxon-name-part></tp:taxon-name></italic> ssp. nov., <italic><tp:taxon-name><tp:taxon-name-part taxon-name-part-type="genus" reg="Siciliaria">Siciliaria</tp:taxon-name-part><tp:taxon-name-part taxon-name-part-type="species" reg="calcarae">calcarae</tp:taxon-name-part><tp:taxon-name-part taxon-name-part-type="subspecies" reg="cruenta">cruenta</tp:taxon-name-part></tp:taxon-name></italic> ssp. nov. presents a very long <abbrev xmlns:xlink="http://www.w3.org/1999/xlink" xlink:title="second duct of the bursa copulatrix" id="ABBRID0ETEHM" xlink:type="simple">SDBC</abbrev>+<abbrev xmlns:xlink="http://www.w3.org/1999/xlink" xlink:title="actual bursa copulatrix" id="ABBRID0EXEHM" xlink:type="simple">BC</abbrev> and <abbrev xmlns:xlink="http://www.w3.org/1999/xlink" xlink:title="free oviduct" id="ABBRID0E2EHM" xlink:type="simple">FO</abbrev>. The sculpturing of the internal penis differs by the less fringed longitudinal pleats and the EPLs that reach proximally back as far as the beginning of the <abbrev xmlns:xlink="http://www.w3.org/1999/xlink" xlink:title="vas deferens" id="ABBRID0E6EHM" xlink:type="simple">VD</abbrev>. <italic><tp:taxon-name><tp:taxon-name-part taxon-name-part-type="genus" reg="Siciliaria">Siciliaria</tp:taxon-name-part><tp:taxon-name-part taxon-name-part-type="species" reg="calcarae">calcarae</tp:taxon-name-part><tp:taxon-name-part taxon-name-part-type="subspecies" reg="cruenta">cruenta</tp:taxon-name-part></tp:taxon-name></italic> ssp. nov. is similar to <italic><tp:taxon-name><tp:taxon-name-part taxon-name-part-type="genus" reg="Siciliaria">Siciliaria</tp:taxon-name-part><tp:taxon-name-part taxon-name-part-type="species" reg="calcarae">calcarae</tp:taxon-name-part><tp:taxon-name-part taxon-name-part-type="subspecies" reg="orlandoi">orlandoi</tp:taxon-name-part></tp:taxon-name></italic>, anyhow the latter presents a more finely striated shell, its <abbrev xmlns:xlink="http://www.w3.org/1999/xlink" xlink:title="anterior upper palatal plica" id="ABBRID0EBGHM" xlink:type="simple">AUPP</abbrev> is stronger and usually closer to the lunella. It was found in haplogroup 1, while <italic><tp:taxon-name><tp:taxon-name-part taxon-name-part-type="genus" reg="Siciliaria">Siciliaria</tp:taxon-name-part><tp:taxon-name-part taxon-name-part-type="species" reg="calcarae">calcarae</tp:taxon-name-part><tp:taxon-name-part taxon-name-part-type="subspecies" reg="cruenta">cruenta</tp:taxon-name-part></tp:taxon-name></italic> ssp. nov. is in the haplogroup 2.</p></tp:treatment-sec><tp:treatment-sec sec-type="distribution" id="SECID0EUGHM"><title>Distribution.</title><p><italic><tp:taxon-name><tp:taxon-name-part taxon-name-part-type="genus" reg="Siciliaria">Siciliaria</tp:taxon-name-part><tp:taxon-name-part taxon-name-part-type="species" reg="calcarae">calcarae</tp:taxon-name-part><tp:taxon-name-part taxon-name-part-type="subspecies" reg="cruenta">cruenta</tp:taxon-name-part></tp:taxon-name></italic> ssp. nov. in known only from the type locality: northern slopes of Monte Gibilmesi near Sagana (Montelepre). Further field investigation is needed in order to determine the actual distribution of the taxon.</p></tp:treatment-sec><tp:treatment-sec sec-type="ecology" id="SECID0EJHHM"><title>Ecology.</title><p>This subspecies was found climbing on limestone cliffs hiding among moss and rocks crevices.</p></tp:treatment-sec><tp:treatment-sec sec-type="etymology" id="SECID0EOHHM"><title>Etymology.</title><p><italic><tp:taxon-name><tp:taxon-name-part taxon-name-part-type="genus" reg="Siciliaria">Siciliaria</tp:taxon-name-part><tp:taxon-name-part taxon-name-part-type="species" reg="calcarae">calcarae</tp:taxon-name-part><tp:taxon-name-part taxon-name-part-type="subspecies" reg="cruenta">cruenta</tp:taxon-name-part></tp:taxon-name></italic> ssp. nov. was named after its intense dark red colour of the shell (<italic>cruentus = bloody</italic>).</p></tp:treatment-sec><tp:treatment-sec><!--Section generated to contain objects referenced in tp:taxon-treatment.--><fig id="F1" position="float" orientation="portrait"><object-id xmlns:xlink="http://www.w3.org/1999/xlink" content-type="doi" xlink:type="simple">10.3897/zookeys.1077.67081.figure1</object-id><object-id xmlns:xlink="http://www.w3.org/1999/xlink" content-type="arpha" xlink:type="simple">E0BBC528-6D1C-5398-8FA2-974F59E6665E</object-id><label>Figure 1.</label><caption><p>Wagner’s (1913, <xref ref-type="bibr" rid="B100">1925</xref>) and <xref ref-type="bibr" rid="B10">Brandt’s (1961)</xref><italic><tp:taxon-name><tp:taxon-name-part taxon-name-part-type="genus" reg="Siciliaria">Siciliaria</tp:taxon-name-part></tp:taxon-name></italic> genital drawings <bold>A</bold><italic><tp:taxon-name><tp:taxon-name-part taxon-name-part-type="genus" reg="Siciliaria">Siciliaria</tp:taxon-name-part><tp:taxon-name-part taxon-name-part-type="species" reg="septemplicata">septemplicata</tp:taxon-name-part></tp:taxon-name></italic>, Wagner, 1913: plate 572, fig. 14 <bold>B</bold><italic><tp:taxon-name><tp:taxon-name-part taxon-name-part-type="genus" reg="Siciliaria">Siciliaria</tp:taxon-name-part><tp:taxon-name-part taxon-name-part-type="species" reg="grohmanniana">grohmanniana</tp:taxon-name-part><tp:taxon-name-part taxon-name-part-type="subspecies" reg="grohmanniana">grohmanniana</tp:taxon-name-part></tp:taxon-name></italic>, Wagner, 1925: plate 1, fig. 8 <bold>C</bold><italic><tp:taxon-name><tp:taxon-name-part taxon-name-part-type="genus" reg="Siciliaria">Siciliaria</tp:taxon-name-part><tp:taxon-name-part taxon-name-part-type="species" reg="calcarae">calcarae</tp:taxon-name-part><tp:taxon-name-part taxon-name-part-type="subspecies" reg="calcarae">calcarae</tp:taxon-name-part></tp:taxon-name></italic>, 1925: plate 3, fig. 25 <bold>D</bold><italic><tp:taxon-name><tp:taxon-name-part taxon-name-part-type="genus" reg="Siciliaria">Siciliaria</tp:taxon-name-part><tp:taxon-name-part taxon-name-part-type="species" reg="ferrox">ferrox</tp:taxon-name-part></tp:taxon-name></italic>, Brandt, 1961: fig. 1 <bold>E</bold> overall <italic><tp:taxon-name><tp:taxon-name-part taxon-name-part-type="genus" reg="Siciliaria">Siciliaria</tp:taxon-name-part></tp:taxon-name>/<tp:taxon-name><tp:taxon-name-part taxon-name-part-type="genus" reg="Sicania">Sicania</tp:taxon-name-part></tp:taxon-name></italic> and Sicilian <italic><tp:taxon-name><tp:taxon-name-part taxon-name-part-type="genus" reg="Mauritanica">Mauritanica</tp:taxon-name-part></tp:taxon-name></italic> distribution <bold>F</bold><italic><tp:taxon-name><tp:taxon-name-part taxon-name-part-type="genus" reg="Siciliaria">Siciliaria</tp:taxon-name-part></tp:taxon-name>/<tp:taxon-name><tp:taxon-name-part taxon-name-part-type="genus" reg="Sicania">Sicania</tp:taxon-name-part></tp:taxon-name></italic> and Sicilian <italic><tp:taxon-name><tp:taxon-name-part taxon-name-part-type="genus" reg="Mauritanica">Mauritanica</tp:taxon-name-part></tp:taxon-name></italic> distribution of taxa.</p></caption><graphic xmlns:xlink="http://www.w3.org/1999/xlink" xlink:href="zookeys-1077-001-g001.jpg" position="float" orientation="portrait" xlink:type="simple" id="oo_622793.jpg"><uri content-type="original_file" xlink:type="simple">https://binary.pensoft.net/fig/622793</uri></graphic></fig></tp:treatment-sec><ref-list><ref id="B100"><mixed-citation xmlns:xlink="http://www.w3.org/1999/xlink" xlink:type="simple"><person-group><name name-style="western"><surname>Wagner</surname><given-names>AJ</given-names></name></person-group> (<year>1925</year>) <article-title>Studien über die Systematik, Stammesgeschichte und geographische Verbreitung des Genus <italic><tp:taxon-name><tp:taxon-name-part taxon-name-part-type="genus">Delima</tp:taxon-name-part></tp:taxon-name></italic> (Hartmann) A. J. Wagner.</article-title><source>Annales Zoologici Musei Polonici Historiae Naturalis</source><volume>4</volume>(<issue>1</issue>): <fpage>1</fpage>–<lpage>73</lpage>.</mixed-citation></ref><ref id="B10"><mixed-citation xmlns:xlink="http://www.w3.org/1999/xlink" xlink:type="simple"><person-group><name name-style="western"><surname>Brandt</surname><given-names>R</given-names></name></person-group> (<year>1961</year>) Diagnosen neuer Clausiliiden. Archiv für Molluskenkunde 90(1/3): 1–20.</mixed-citation></ref></ref-list></tp:taxon-treatment>
