# Supplementary material for: ﻿Morphological investigation of genital organs and first insights into the phylogeny of the genus Siciliaria Vest, 1867 as a basis for a taxonomic revision (Mollusca, Gastropoda, Clausiliidae)
Source: Zookeys. 2021 Dec 14;1077:1–175. doi: 10.3897/zookeys.1077.67081 (PMC8692307; doi:10.3897/zookeys.1077.67081)
Supplement: XML Treatment for Siciliaria tiberii armettensis [file zookeys.1077.67081-treatment18.xml]

<!DOCTYPE tp:taxon-treatment
  PUBLIC "-//TaxonX//DTD Taxonomic Treatment Publishing DTD v0 20100105//EN" "tax-treatment-NSO.dtd">
<tp:taxon-treatment xmlns:tp="http://www.plazi.org/taxpub"><tp:treatment-meta><kwd-group><label>Taxon classification</label><kwd>
                  <named-content content-type="kingdom">Animalia</named-content>
                </kwd><kwd>
                  <named-content content-type="order">Stylommatophora</named-content>
                </kwd><kwd>
                  <named-content content-type="family">Clausiliidae</named-content>
                </kwd></kwd-group><mixed-citation publication-type="journal"><person-group><name><surname>De Mattia</surname><given-names>Willy</given-names></name><name><surname>Reier</surname><given-names>Susanne</given-names></name><name><surname>Haring</surname><given-names>Elisabeth</given-names></name></person-group><article-title>﻿Morphological investigation of genital organs and first insights into the phylogeny of the genus <italic><tp:taxon-name><tp:taxon-name-part taxon-name-part-type="genus" reg="Siciliaria">Siciliaria</tp:taxon-name-part></tp:taxon-name></italic> Vest, 1867 as a basis for a taxonomic revision (<tp:taxon-name><tp:taxon-name-part taxon-name-part-type="phylum">Mollusca</tp:taxon-name-part></tp:taxon-name>, <tp:taxon-name><tp:taxon-name-part taxon-name-part-type="class">Gastropoda</tp:taxon-name-part></tp:taxon-name>, <tp:taxon-name><tp:taxon-name-part taxon-name-part-type="family">Clausiliidae</tp:taxon-name-part></tp:taxon-name>)</article-title><source>Zookeys</source><day>14</day><month>12</month><year>2021</year><volume>1077</volume><fpage>1</fpage><lpage>175</lpage><pub-id pub-id-type="doi">10.3897/zookeys.1077.67081</pub-id></mixed-citation></tp:treatment-meta><tp:nomenclature><label>﻿</label><tp:taxon-name>
                <object-id xmlns:xlink="http://www.w3.org/1999/xlink" content-type="arpha" xlink:type="simple">E3DDE510-75F5-5ADA-A0EA-09297D66A35E</object-id>
                <tp:taxon-name-part taxon-name-part-type="genus" reg="Siciliaria">Siciliaria</tp:taxon-name-part>
                <tp:taxon-name-part taxon-name-part-type="species" reg="tiberii">tiberii</tp:taxon-name-part>
                <tp:taxon-name-part taxon-name-part-type="subspecies" reg="armettensis">armettensis</tp:taxon-name-part>
                <object-id xmlns:xlink="http://www.w3.org/1999/xlink" content-type="zoobank" xlink:type="simple">http://zoobank.org/BF64153C-F65F-4EA2-8794-269213F5A345</object-id>
              </tp:taxon-name><tp:taxon-status xmlns:xlink="http://www.w3.org/1999/xlink" xlink:type="simple">ssp. nov.</tp:taxon-status><xref ref-type="fig" rid="F1">Figs 1.F, 27.1–27.3, 28.1–28.3, 29.6–29.8</xref></tp:nomenclature><tp:treatment-sec sec-type="type locality" id="SECID0E2TJM"><title>Type locality.</title><p>Italy, Sicily, Carini, Grotta dei Puntali o dell’Armetta, 90 m asl, <named-content xmlns:xlink="http://www.w3.org/1999/xlink" content-type="dwc:verbatimCoordinates" xlink:type="simple"><named-content content-type="geo-json" specific-use="{&#34;type&#34;:&#34;Point&#34;,&#34;coordinates&#34;:[13.157175,38.149600]}" id="NCID0EEUJM" xlink:type="simple">38°8'58.56"N, 13°9'25.83"E</named-content></named-content>.</p></tp:treatment-sec><tp:treatment-sec sec-type="type material" id="SECID0EJUJM"><title>Type material.</title><p>1 <bold><italic>Holotype</italic></bold> (<named-content xmlns:xlink="http://www.w3.org/1999/xlink" content-type="dwc:institutional_code" xlink:type="simple">NHMW</named-content> 113621) [Lab ID 38_1, <abbrev xmlns:xlink="http://www.w3.org/1999/xlink" xlink:title="cytochrome c oxidase subunit 1 gene" id="ABBRID0EXUJM" xlink:type="simple">COI</abbrev>: <ext-link xmlns:xlink="http://www.w3.org/1999/xlink" ext-link-type="gen" xlink:href="MW758880" xlink:type="simple">MW758880</ext-link>, <abbrev xmlns:xlink="http://www.w3.org/1999/xlink" xlink:title="internal transcribed spacer 2" id="ABBRID0EAVJM" xlink:type="simple">ITS2</abbrev>: <ext-link xmlns:xlink="http://www.w3.org/1999/xlink" ext-link-type="gen" xlink:href="MW757098" xlink:type="simple">MW757098</ext-link>, <ext-link xmlns:xlink="http://www.w3.org/1999/xlink" ext-link-type="gen" xlink:href="MW757099" xlink:type="simple">MW757099</ext-link>, <ext-link xmlns:xlink="http://www.w3.org/1999/xlink" ext-link-type="gen" xlink:href="MW757100" xlink:type="simple">MW757100</ext-link>] and 4 <bold><italic>Paratypes</italic></bold> (<named-content xmlns:xlink="http://www.w3.org/1999/xlink" content-type="dwc:institutional_code" xlink:type="simple">NHMW</named-content> 113622): Italy, Sicily, Carini, Grotta dei Puntali o dell’Armetta, 90 m asl, <named-content xmlns:xlink="http://www.w3.org/1999/xlink" content-type="dwc:verbatimCoordinates" xlink:type="simple"><named-content content-type="geo-json" specific-use="{&#34;type&#34;:&#34;Point&#34;,&#34;coordinates&#34;:[13.157175,38.149600]}" id="NCID0E5VJM" xlink:type="simple">38°08'58.56"N, 13°09'25.83"E</named-content></named-content>, [Lab ID 38_2, <abbrev xmlns:xlink="http://www.w3.org/1999/xlink" xlink:title="cytochrome c oxidase subunit 1 gene" id="ABBRID0EDWJM" xlink:type="simple">COI</abbrev>: <ext-link xmlns:xlink="http://www.w3.org/1999/xlink" ext-link-type="gen" xlink:href="MW758881" xlink:type="simple">MW758881</ext-link>], W. De Mattia and J. Macor leg., 16.iv.2017. 3 dissected <abbrev xmlns:xlink="http://www.w3.org/1999/xlink" xlink:title="specimen" id="ABBRID0EMWJM" xlink:type="simple">spm</abbrev>. 8 <bold><italic>Paratypes</italic></bold> (CMWDM 18227): same locality.</p></tp:treatment-sec><tp:treatment-sec sec-type="Shell diagnosis" id="SECID0ETWJM"><title>Shell diagnosis.</title><p>Shell decollate; whorls moderately ribbed; dorsal keel prominent; inferior lamella high; anterior upper palatal plica present, knob present at distal end of the upper palatal plica, detached from the lunella; lower anterior palatal plica (<abbrev xmlns:xlink="http://www.w3.org/1999/xlink" xlink:title="anterior lower palatal plica" id="ABBRID0EZWJM" xlink:type="simple">ALPP</abbrev>) present; palatal edge of clausilium plate distally not receding, palatal edge distally strongly bent upwards.</p></tp:treatment-sec><tp:treatment-sec sec-type="description" id="SECID0E4WJM"><title>Shell description</title><p><bold>(Figs <xref ref-type="fig" rid="F28">28</xref>.1–28.3, 29.6–29.8).</bold> The shell is elongated, fusiform, sinistral, decollate and robust. It is brown to dark reddish in colour. The shell surface has small ribs, more densely packed towards the decollate tip and gradually spreading towards the aperture. There are whitish papillae along the moderately deep sutures throughout the whole teleoconch. The spire is slowly and regularly growing, with 7 ½ (after decollation) slightly convex whorls. The basal and cervical keels are well distinct. The umbilicus is closed. The aperture is roundish to subovoid and its height is ~ <sup>1</sup>/<sub>4</sub> to <sup>1</sup>/<sup>5</sup> of shell height. The <abbrev xmlns:xlink="http://www.w3.org/1999/xlink" xlink:title="principalis" id="ABBRID0ESXJM" xlink:type="simple">PRI</abbrev> is short and it ends at the level of the L. It is not fused with the L and presents a slight thickening along its posterior end. The <abbrev xmlns:xlink="http://www.w3.org/1999/xlink" xlink:title="principalis" id="ABBRID0EWXJM" xlink:type="simple">PRI</abbrev> is not visible from a frontal view of the aperture. The L is dorso-lateral to lateral. The <abbrev xmlns:xlink="http://www.w3.org/1999/xlink" xlink:title="posterior upper palatal plica" id="ABBRID0E1XJM" xlink:type="simple">PUPP</abbrev> is short or obsolete, knob-like and connected to the L. The <abbrev xmlns:xlink="http://www.w3.org/1999/xlink" xlink:title="anterior upper palatal plica" id="ABBRID0E5XJM" xlink:type="simple">AUPP</abbrev> is strong and long, detached from the L and clearly visible from the aperture. The distal end of the <abbrev xmlns:xlink="http://www.w3.org/1999/xlink" xlink:title="anterior upper palatal plica" id="ABBRID0ECYJM" xlink:type="simple">AUPP</abbrev> has a well-developed knob. The BAS starts directly from the L and it is long and strong, well visible from the aperture. The <abbrev xmlns:xlink="http://www.w3.org/1999/xlink" xlink:title="subclaustralis" id="ABBRID0EGYJM" xlink:type="simple">SCL</abbrev> is absent or resembling an irregular small thickening, connected with the lunella. The <abbrev xmlns:xlink="http://www.w3.org/1999/xlink" xlink:title="columellaris or inferior lamella" id="ABBRID0EKYJM" xlink:type="simple">IL</abbrev> is very high to extremely high. The <abbrev xmlns:xlink="http://www.w3.org/1999/xlink" xlink:title="sulcalis or parietalis" id="ABBRID0EOYJM" xlink:type="simple">SUL</abbrev> is tooth-like, long and overlapping with the <abbrev xmlns:xlink="http://www.w3.org/1999/xlink" xlink:title="spiralis" id="ABBRID0ESYJM" xlink:type="simple">SPL</abbrev>. The <abbrev xmlns:xlink="http://www.w3.org/1999/xlink" xlink:title="spiralis" id="ABBRID0EWYJM" xlink:type="simple">SPL</abbrev> is long and it ends at <sup>4</sup>/<sub>5</sub> of the last whorl. The <abbrev xmlns:xlink="http://www.w3.org/1999/xlink" xlink:title="subcolumellatis" id="ABBRID0E5YJM" xlink:type="simple">SCOL</abbrev> is not visible. The peristome is continuous, markedly thickened and reflected. It is not superiorly fused to the wall of the first whorl. The palatal edge of the clausilium is distally receding and bent upwards. The plate is cylindrical in shape. The palatal edge against the distal end is bent upwards and more or less blunt.</p></tp:treatment-sec><tp:treatment-sec sec-type="description" id="SECID0ECZJM"><title>Measurements.</title><p><bold><italic>Holotype</italic></bold>: decollate shell height 20.1, whorl width 4.8, aperture height 4.6, aperture width 3.1. <bold><italic>Paratypes</italic></bold> (n = 35, decollate): shell height 19.7 ± 1.6, whorl width 4.6 ± 0.2, aperture height 4.2 ± 0.3, aperture width 2.8 ± 0.3.</p></tp:treatment-sec><tp:treatment-sec sec-type="External morphology of the genital organs" id="SECID0EQZJM"><title>External morphology of the genital organs</title><p><bold>(Fig. <xref ref-type="fig" rid="F27">27</xref>.1).</bold> The <abbrev xmlns:xlink="http://www.w3.org/1999/xlink" xlink:title="free oviduct" id="ABBRID0E4ZJM" xlink:type="simple">FO</abbrev> is longer than the V (<abbrev xmlns:xlink="http://www.w3.org/1999/xlink" xlink:title="free oviduct" id="ABBRID0EB1JM" xlink:type="simple">FO</abbrev>/V range 1.5–1.8). The <abbrev xmlns:xlink="http://www.w3.org/1999/xlink" xlink:title="vas deferens" id="ABBRID0EF1JM" xlink:type="simple">VD</abbrev> is thin along its whole course. The <abbrev xmlns:xlink="http://www.w3.org/1999/xlink" xlink:title="first duct of the bursa copulatrix" id="ABBRID0EJ1JM" xlink:type="simple">FDBC</abbrev> is slightly longer than the <abbrev xmlns:xlink="http://www.w3.org/1999/xlink" xlink:title="actual bursa copulatrix" id="ABBRID0EN1JM" xlink:type="simple">BC</abbrev>+<abbrev xmlns:xlink="http://www.w3.org/1999/xlink" xlink:title="second duct of the bursa copulatrix" id="ABBRID0ER1JM" xlink:type="simple">SDBC</abbrev> (<abbrev xmlns:xlink="http://www.w3.org/1999/xlink" xlink:title="first duct of the bursa copulatrix" id="ABBRID0EV1JM" xlink:type="simple">FDBC</abbrev>/<abbrev xmlns:xlink="http://www.w3.org/1999/xlink" xlink:title="actual bursa copulatrix" id="ABBRID0EZ1JM" xlink:type="simple">BC</abbrev>+<abbrev xmlns:xlink="http://www.w3.org/1999/xlink" xlink:title="second duct of the bursa copulatrix" id="ABBRID0E41JM" xlink:type="simple">SDBC</abbrev> range 1.0–1.3). The <abbrev xmlns:xlink="http://www.w3.org/1999/xlink" xlink:title="actual bursa copulatrix" id="ABBRID0EB2JM" xlink:type="simple">BC</abbrev>+<abbrev xmlns:xlink="http://www.w3.org/1999/xlink" xlink:title="second duct of the bursa copulatrix" id="ABBRID0EF2JM" xlink:type="simple">SDBC</abbrev> is irregularly spindle-like and longer than the V (<abbrev xmlns:xlink="http://www.w3.org/1999/xlink" xlink:title="actual bursa copulatrix" id="ABBRID0EJ2JM" xlink:type="simple">BC</abbrev>+<abbrev xmlns:xlink="http://www.w3.org/1999/xlink" xlink:title="second duct of the bursa copulatrix" id="ABBRID0EN2JM" xlink:type="simple">SDBC</abbrev>/V range 1.6–1.9), with no distinction between the <abbrev xmlns:xlink="http://www.w3.org/1999/xlink" xlink:title="second duct of the bursa copulatrix" id="ABBRID0ER2JM" xlink:type="simple">SDBC</abbrev> and the <abbrev xmlns:xlink="http://www.w3.org/1999/xlink" xlink:title="actual bursa copulatrix" id="ABBRID0EV2JM" xlink:type="simple">BC</abbrev>. The apex is pointed. The D is longer than the V (D/V range 3.0–3.2) and longer that the <abbrev xmlns:xlink="http://www.w3.org/1999/xlink" xlink:title="actual bursa copulatrix" id="ABBRID0EZ2JM" xlink:type="simple">BC</abbrev>+<abbrev xmlns:xlink="http://www.w3.org/1999/xlink" xlink:title="second duct of the bursa copulatrix" id="ABBRID0E42JM" xlink:type="simple">SDBC</abbrev> (D/<abbrev xmlns:xlink="http://www.w3.org/1999/xlink" xlink:title="actual bursa copulatrix" id="ABBRID0EB3JM" xlink:type="simple">BC</abbrev>+<abbrev xmlns:xlink="http://www.w3.org/1999/xlink" xlink:title="second duct of the bursa copulatrix" id="ABBRID0EF3JM" xlink:type="simple">SDBC</abbrev> range 2.1–2.3), much thinner than the <abbrev xmlns:xlink="http://www.w3.org/1999/xlink" xlink:title="actual bursa copulatrix" id="ABBRID0EJ3JM" xlink:type="simple">BC</abbrev>+<abbrev xmlns:xlink="http://www.w3.org/1999/xlink" xlink:title="second duct of the bursa copulatrix" id="ABBRID0EN3JM" xlink:type="simple">SDBC</abbrev> and with a small but round apex. The V is short, cylindrical and large in diameter. The A is large. The <abbrev xmlns:xlink="http://www.w3.org/1999/xlink" xlink:title="penial complex" id="ABBRID0ER3JM" xlink:type="simple">PC</abbrev> is much longer than the V (P+E/V range 2.6–2.8). The <abbrev xmlns:xlink="http://www.w3.org/1999/xlink" xlink:title="penial retractor muscle" id="ABBRID0EV3JM" xlink:type="simple">PR</abbrev> is short and robust. The <abbrev xmlns:xlink="http://www.w3.org/1999/xlink" xlink:title="epiphallar thickening" id="ABBRID0EZ3JM" xlink:type="simple">ET</abbrev> is not clearly visible. The E is longer than the P (E/P range 1.7–1.9), gradually shrinking and turning into the <abbrev xmlns:xlink="http://www.w3.org/1999/xlink" xlink:title="vas deferens" id="ABBRID0E43JM" xlink:type="simple">VD</abbrev>.</p></tp:treatment-sec><tp:treatment-sec sec-type="Internal morphology of the genital organs" id="SECID0EB4JM"><title>Internal morphology of the genital organs</title><p><bold>(Figs <xref ref-type="fig" rid="F27">27</xref>.2, 27.3).</bold> The A shows a set of irregular fleshy folds. The P presents a main longitudinal fleshy fold that goes from the <abbrev xmlns:xlink="http://www.w3.org/1999/xlink" xlink:title="penial pseudopapilla" id="ABBRID0EO4JM" xlink:type="simple">PP</abbrev> as far as the A. This fold is heavily segmented in an oblique way. Additionally, the P also shows a set of small longitudinal and irregular small pleats that reach the A. The fine structure of the wall is smooth. The <abbrev xmlns:xlink="http://www.w3.org/1999/xlink" xlink:title="penial pseudopapilla" id="ABBRID0ES4JM" xlink:type="simple">PP</abbrev> is small, elongated and smooth. The P-E transition presents a first distal and a second median <abbrev xmlns:xlink="http://www.w3.org/1999/xlink" xlink:title="epiphallar ring" id="ABBRID0EW4JM" xlink:type="simple">ER</abbrev> while both the <abbrev xmlns:xlink="http://www.w3.org/1999/xlink" xlink:title="penial pseudopapilla" id="ABBRID0E14JM" xlink:type="simple">PP</abbrev> and <abbrev xmlns:xlink="http://www.w3.org/1999/xlink" xlink:title="epiphallar longitudinal pleats" id="ABBRID0E54JM" xlink:type="simple">ELP</abbrev> originates from a third proximal <abbrev xmlns:xlink="http://www.w3.org/1999/xlink" xlink:title="epiphallar ring" id="ABBRID0EC5JM" xlink:type="simple">ER</abbrev>. The epiphallar formula is: 1ER+2ER+3ER(<abbrev xmlns:xlink="http://www.w3.org/1999/xlink" xlink:title="penial pseudopapilla" id="ABBRID0EG5JM" xlink:type="simple">PP</abbrev>+<abbrev xmlns:xlink="http://www.w3.org/1999/xlink" xlink:title="epiphallar longitudinal pleats" id="ABBRID0EK5JM" xlink:type="simple">ELP</abbrev>). The E shows five to seven smooth longitudinal pleats that proximally turn into a pattern of coarse small weak pleats that gradually fade away towards the <abbrev xmlns:xlink="http://www.w3.org/1999/xlink" xlink:title="vas deferens" id="ABBRID0EO5JM" xlink:type="simple">VD</abbrev>. The V shows a set of heavy and robust transverse smooth pleats that proximally begin somehow irregularly. The wall is smooth.</p></tp:treatment-sec><tp:treatment-sec sec-type="Comparative analysis" id="SECID0ES5JM"><title>Comparative analysis.</title><p><italic><tp:taxon-name><tp:taxon-name-part taxon-name-part-type="genus" reg="Siciliaria">Siciliaria</tp:taxon-name-part><tp:taxon-name-part taxon-name-part-type="species" reg="tiberii">tiberii</tp:taxon-name-part><tp:taxon-name-part taxon-name-part-type="subspecies" reg="armettensis">armettensis</tp:taxon-name-part></tp:taxon-name></italic> ssp. nov., like the nominate subspecies, has a ribbed shell and it is clearly distinguishable from all the remaining subspecies that present a more or less striated but ribless shell surface. Nonetheless, the nominate subspecies shows a stronger ribbing, with elevated and robust ribs. The distal end of the <abbrev xmlns:xlink="http://www.w3.org/1999/xlink" xlink:title="anterior upper palatal plica" id="ABBRID0EH6JM" xlink:type="simple">AUPP</abbrev> always presents a knob that is well visible from the frontal view (Figs <xref ref-type="fig" rid="F28">28</xref>.1–28.2). This feature is shared also by the nominate subspecies (Fig. <xref ref-type="fig" rid="F26">26</xref>.1) but only by the ≈25% of the investigated specimens (n = 40).</p></tp:treatment-sec><tp:treatment-sec sec-type="ecology" id="SECID0ET6JM"><title>Ecology.</title><p><italic><tp:taxon-name><tp:taxon-name-part taxon-name-part-type="genus" reg="Siciliaria">Siciliaria</tp:taxon-name-part><tp:taxon-name-part taxon-name-part-type="species" reg="tiberii">tiberii</tp:taxon-name-part><tp:taxon-name-part taxon-name-part-type="subspecies" reg="armettensis">armettensis</tp:taxon-name-part></tp:taxon-name></italic> ssp. nov. inhabits east-exposed limestone walls and cliffs, hiding among tuft of vegetation, rocks cracks and crevices.</p></tp:treatment-sec><tp:treatment-sec sec-type="distribution" id="SECID0EIAKM"><title>Distribution.</title><p><italic><tp:taxon-name><tp:taxon-name-part taxon-name-part-type="genus" reg="Siciliaria">Siciliaria</tp:taxon-name-part><tp:taxon-name-part taxon-name-part-type="species" reg="tiberii">tiberii</tp:taxon-name-part><tp:taxon-name-part taxon-name-part-type="subspecies" reg="armettensis">armettensis</tp:taxon-name-part></tp:taxon-name></italic> ssp. nov. is exclusively known from the type locality, the surroundings of the Grotta dei Puntali o dell’Armetta. Further field investigation along the Monte Pecoraro eastern slopes is needed in order to determine the actual distribution of the taxon. Grotta dei Puntali o dell’Armetta are included in the protected area Riserva Naturale Grotta dei Puntali.</p></tp:treatment-sec><tp:treatment-sec sec-type="etymology" id="SECID0E4AKM"><title>Etymology.</title><p>The taxon is named after the Grotte dell’Armetta, a complex of natural caves where wall engravings and stone handcrafted tools, dated from the Paleolithic to the Bronze Age, were discovered (<xref ref-type="bibr" rid="B44">Mannino 1978</xref>).</p><fig id="F27" position="float" orientation="portrait"><object-id xmlns:xlink="http://www.w3.org/1999/xlink" content-type="doi" xlink:type="simple">10.3897/zookeys.1077.67081.figure27</object-id><object-id xmlns:xlink="http://www.w3.org/1999/xlink" content-type="arpha" xlink:type="simple">C05154A1-57E8-5A16-8AD5-6F1391C6BE90</object-id><label>Figure 27.</label><caption><p><italic><tp:taxon-name><tp:taxon-name-part taxon-name-part-type="genus" reg="Siciliaria">Siciliaria</tp:taxon-name-part><tp:taxon-name-part taxon-name-part-type="species" reg="tiberii">tiberii</tp:taxon-name-part><tp:taxon-name-part taxon-name-part-type="subspecies" reg="armettensis">armettensis</tp:taxon-name-part></tp:taxon-name></italic> ssp. nov., Grotta dei Puntali, Carini <bold>27.1</bold> whole distal genital organs <bold>27.2</bold> internal distal part of genital organs <bold>27.3</bold> detail of the pseudopapilla. <italic><tp:taxon-name><tp:taxon-name-part taxon-name-part-type="genus" reg="Siciliaria">Siciliaria</tp:taxon-name-part><tp:taxon-name-part taxon-name-part-type="species" reg="tiberii">tiberii</tp:taxon-name-part><tp:taxon-name-part taxon-name-part-type="subspecies" reg="scalettensis">scalettensis</tp:taxon-name-part></tp:taxon-name></italic> Beckmann, 2004 Portella Scaletta, Villagrazia <bold>27.4</bold> whole distal genital organs <bold>27.5</bold> internal distal part of genital organs <bold>27.6</bold> detail of the pseudopapilla.</p></caption><graphic xmlns:xlink="http://www.w3.org/1999/xlink" xlink:href="zookeys-1077-001-g027.jpg" position="float" orientation="portrait" xlink:type="simple" id="oo_622819.jpg"><uri content-type="original_file" xlink:type="simple">https://binary.pensoft.net/fig/622819</uri></graphic></fig></tp:treatment-sec><tp:treatment-sec><!--Section generated to contain objects referenced in tp:taxon-treatment.--><fig id="F1" position="float" orientation="portrait"><object-id xmlns:xlink="http://www.w3.org/1999/xlink" content-type="doi" xlink:type="simple">10.3897/zookeys.1077.67081.figure1</object-id><object-id xmlns:xlink="http://www.w3.org/1999/xlink" content-type="arpha" xlink:type="simple">E0BBC528-6D1C-5398-8FA2-974F59E6665E</object-id><label>Figure 1.</label><caption><p>Wagner’s (1913, <xref ref-type="bibr" rid="B100">1925</xref>) and <xref ref-type="bibr" rid="B10">Brandt’s (1961)</xref><italic><tp:taxon-name><tp:taxon-name-part taxon-name-part-type="genus" reg="Siciliaria">Siciliaria</tp:taxon-name-part></tp:taxon-name></italic> genital drawings <bold>A</bold><italic><tp:taxon-name><tp:taxon-name-part taxon-name-part-type="genus" reg="Siciliaria">Siciliaria</tp:taxon-name-part><tp:taxon-name-part taxon-name-part-type="species" reg="septemplicata">septemplicata</tp:taxon-name-part></tp:taxon-name></italic>, Wagner, 1913: plate 572, fig. 14 <bold>B</bold><italic><tp:taxon-name><tp:taxon-name-part taxon-name-part-type="genus" reg="Siciliaria">Siciliaria</tp:taxon-name-part><tp:taxon-name-part taxon-name-part-type="species" reg="grohmanniana">grohmanniana</tp:taxon-name-part><tp:taxon-name-part taxon-name-part-type="subspecies" reg="grohmanniana">grohmanniana</tp:taxon-name-part></tp:taxon-name></italic>, Wagner, 1925: plate 1, fig. 8 <bold>C</bold><italic><tp:taxon-name><tp:taxon-name-part taxon-name-part-type="genus" reg="Siciliaria">Siciliaria</tp:taxon-name-part><tp:taxon-name-part taxon-name-part-type="species" reg="calcarae">calcarae</tp:taxon-name-part><tp:taxon-name-part taxon-name-part-type="subspecies" reg="calcarae">calcarae</tp:taxon-name-part></tp:taxon-name></italic>, 1925: plate 3, fig. 25 <bold>D</bold><italic><tp:taxon-name><tp:taxon-name-part taxon-name-part-type="genus" reg="Siciliaria">Siciliaria</tp:taxon-name-part><tp:taxon-name-part taxon-name-part-type="species" reg="ferrox">ferrox</tp:taxon-name-part></tp:taxon-name></italic>, Brandt, 1961: fig. 1 <bold>E</bold> overall <italic><tp:taxon-name><tp:taxon-name-part taxon-name-part-type="genus" reg="Siciliaria">Siciliaria</tp:taxon-name-part></tp:taxon-name>/<tp:taxon-name><tp:taxon-name-part taxon-name-part-type="genus" reg="Sicania">Sicania</tp:taxon-name-part></tp:taxon-name></italic> and Sicilian <italic><tp:taxon-name><tp:taxon-name-part taxon-name-part-type="genus" reg="Mauritanica">Mauritanica</tp:taxon-name-part></tp:taxon-name></italic> distribution <bold>F</bold><italic><tp:taxon-name><tp:taxon-name-part taxon-name-part-type="genus" reg="Siciliaria">Siciliaria</tp:taxon-name-part></tp:taxon-name>/<tp:taxon-name><tp:taxon-name-part taxon-name-part-type="genus" reg="Sicania">Sicania</tp:taxon-name-part></tp:taxon-name></italic> and Sicilian <italic><tp:taxon-name><tp:taxon-name-part taxon-name-part-type="genus" reg="Mauritanica">Mauritanica</tp:taxon-name-part></tp:taxon-name></italic> distribution of taxa.</p></caption><graphic xmlns:xlink="http://www.w3.org/1999/xlink" xlink:href="zookeys-1077-001-g001.jpg" position="float" orientation="portrait" xlink:type="simple" id="oo_622793.jpg"><uri content-type="original_file" xlink:type="simple">https://binary.pensoft.net/fig/622793</uri></graphic></fig><fig id="F28" position="float" orientation="portrait"><object-id xmlns:xlink="http://www.w3.org/1999/xlink" content-type="doi" xlink:type="simple">10.3897/zookeys.1077.67081.figure28</object-id><object-id xmlns:xlink="http://www.w3.org/1999/xlink" content-type="arpha" xlink:type="simple">03F6AAA4-9C52-5761-87F5-777F2D24A48B</object-id><label>Figure 28.</label><caption><p><italic><tp:taxon-name><tp:taxon-name-part taxon-name-part-type="genus" reg="Siciliaria">Siciliaria</tp:taxon-name-part><tp:taxon-name-part taxon-name-part-type="species" reg="tiberii">tiberii</tp:taxon-name-part><tp:taxon-name-part taxon-name-part-type="subspecies" reg="armettensis">armettensis</tp:taxon-name-part></tp:taxon-name></italic> ssp. nov., Grotta dei Puntali, Carini <bold>28.1</bold> shell <bold>28.2</bold> shell clausiliar plate double side <bold>28.3</bold> detail of the aperture <bold>28.4</bold> clausiliar plate double side. <italic><tp:taxon-name><tp:taxon-name-part taxon-name-part-type="genus" reg="Siciliaria">Siciliaria</tp:taxon-name-part><tp:taxon-name-part taxon-name-part-type="species" reg="tiberii">tiberii</tp:taxon-name-part><tp:taxon-name-part taxon-name-part-type="subspecies" reg="scalettensis">scalettensis</tp:taxon-name-part></tp:taxon-name></italic> Beckmann, 2004 Portella Scaletta, Villagrazia <bold>28.5</bold> shell <bold>28.6</bold> detail of the aperture <bold>28.7</bold> shell <bold>28.8</bold> detail of the aperture <bold>28.9</bold> clausiliar plate double side.</p></caption><graphic xmlns:xlink="http://www.w3.org/1999/xlink" xlink:href="zookeys-1077-001-g028.jpg" position="float" orientation="portrait" xlink:type="simple" id="oo_622820.jpg"><uri content-type="original_file" xlink:type="simple">https://binary.pensoft.net/fig/622820</uri></graphic></fig><fig id="F26" position="float" orientation="portrait"><object-id xmlns:xlink="http://www.w3.org/1999/xlink" content-type="doi" xlink:type="simple">10.3897/zookeys.1077.67081.figure26</object-id><object-id xmlns:xlink="http://www.w3.org/1999/xlink" content-type="arpha" xlink:type="simple">C0DF8788-F99E-5BDB-B0A3-27599632FD2C</object-id><label>Figure 26.</label><caption><p><italic><tp:taxon-name><tp:taxon-name-part taxon-name-part-type="genus" reg="Siciliaria">Siciliaria</tp:taxon-name-part><tp:taxon-name-part taxon-name-part-type="species" reg="tiberii">tiberii</tp:taxon-name-part><tp:taxon-name-part taxon-name-part-type="subspecies" reg="tiberii">tiberii</tp:taxon-name-part></tp:taxon-name></italic> (A. Schmidt, 1868), Capo Rama, Terrasini <bold>26.1</bold> shell <bold>26.2</bold> clausiliar plate double side <bold>26.3</bold> shell <bold>26.4</bold> detail of the aperture <bold>26.5</bold> clausiliar plate double side. <italic><tp:taxon-name><tp:taxon-name-part taxon-name-part-type="genus" reg="Siciliaria">Siciliaria</tp:taxon-name-part><tp:taxon-name-part taxon-name-part-type="species" reg="tiberii">tiberii</tp:taxon-name-part><tp:taxon-name-part taxon-name-part-type="subspecies" reg="alcamoensis">alcamoensis</tp:taxon-name-part></tp:taxon-name></italic> Brandt, 1961 comb. nov., Piano Margi, Carini <bold>26.6</bold> shell <bold>26.7</bold> clausiliar plate double side <bold>26.8</bold> detail of the aperture <bold>26.9</bold> shell.</p></caption><graphic xmlns:xlink="http://www.w3.org/1999/xlink" xlink:href="zookeys-1077-001-g026.jpg" position="float" orientation="portrait" xlink:type="simple" id="oo_622818.jpg"><uri content-type="original_file" xlink:type="simple">https://binary.pensoft.net/fig/622818</uri></graphic></fig></tp:treatment-sec><ref-list><ref id="B100"><mixed-citation xmlns:xlink="http://www.w3.org/1999/xlink" xlink:type="simple"><person-group><name name-style="western"><surname>Wagner</surname><given-names>AJ</given-names></name></person-group> (<year>1925</year>) <article-title>Studien über die Systematik, Stammesgeschichte und geographische Verbreitung des Genus <italic><tp:taxon-name><tp:taxon-name-part taxon-name-part-type="genus">Delima</tp:taxon-name-part></tp:taxon-name></italic> (Hartmann) A. J. Wagner.</article-title><source>Annales Zoologici Musei Polonici Historiae Naturalis</source><volume>4</volume>(<issue>1</issue>): <fpage>1</fpage>–<lpage>73</lpage>.</mixed-citation></ref><ref id="B10"><mixed-citation xmlns:xlink="http://www.w3.org/1999/xlink" xlink:type="simple"><person-group><name name-style="western"><surname>Brandt</surname><given-names>R</given-names></name></person-group> (<year>1961</year>) Diagnosen neuer Clausiliiden. Archiv für Molluskenkunde 90(1/3): 1–20.</mixed-citation></ref><ref id="B44"><mixed-citation xmlns:xlink="http://www.w3.org/1999/xlink" xlink:type="simple"><person-group><name name-style="western"><surname>Mannino</surname><given-names>G</given-names></name></person-group> (<year>1978</year>) <article-title>Le grotte di Armetta (Carini).</article-title><source>Sicilia Archeologica</source><volume>11</volume>(<issue>38</issue>): <fpage>73</fpage>–<lpage>83</lpage>.</mixed-citation></ref></ref-list></tp:taxon-treatment>
