# Supplementary material for: ﻿Morphological investigation of genital organs and first insights into the phylogeny of the genus Siciliaria Vest, 1867 as a basis for a taxonomic revision (Mollusca, Gastropoda, Clausiliidae)
Source: Zookeys. 2021 Dec 14;1077:1–175. doi: 10.3897/zookeys.1077.67081 (PMC8692307; doi:10.3897/zookeys.1077.67081)
Supplement: XML Treatment for Siciliaria tiberii scalettensis [file zookeys.1077.67081-treatment19.xml]

<!DOCTYPE tp:taxon-treatment
  PUBLIC "-//TaxonX//DTD Taxonomic Treatment Publishing DTD v0 20100105//EN" "tax-treatment-NSO.dtd">
<tp:taxon-treatment xmlns:tp="http://www.plazi.org/taxpub"><tp:treatment-meta><kwd-group><label>Taxon classification</label><kwd>
                  <named-content content-type="kingdom">Animalia</named-content>
                </kwd><kwd>
                  <named-content content-type="order">Stylommatophora</named-content>
                </kwd><kwd>
                  <named-content content-type="family">Clausiliidae</named-content>
                </kwd></kwd-group><mixed-citation publication-type="journal"><person-group><name><surname>De Mattia</surname><given-names>Willy</given-names></name><name><surname>Reier</surname><given-names>Susanne</given-names></name><name><surname>Haring</surname><given-names>Elisabeth</given-names></name></person-group><article-title>﻿Morphological investigation of genital organs and first insights into the phylogeny of the genus <italic><tp:taxon-name><tp:taxon-name-part taxon-name-part-type="genus" reg="Siciliaria">Siciliaria</tp:taxon-name-part></tp:taxon-name></italic> Vest, 1867 as a basis for a taxonomic revision (<tp:taxon-name><tp:taxon-name-part taxon-name-part-type="phylum">Mollusca</tp:taxon-name-part></tp:taxon-name>, <tp:taxon-name><tp:taxon-name-part taxon-name-part-type="class">Gastropoda</tp:taxon-name-part></tp:taxon-name>, <tp:taxon-name><tp:taxon-name-part taxon-name-part-type="family">Clausiliidae</tp:taxon-name-part></tp:taxon-name>)</article-title><source>Zookeys</source><day>14</day><month>12</month><year>2021</year><volume>1077</volume><fpage>1</fpage><lpage>175</lpage><pub-id pub-id-type="doi">10.3897/zookeys.1077.67081</pub-id></mixed-citation></tp:treatment-meta><tp:nomenclature><label>﻿</label><tp:taxon-name>
                <object-id xmlns:xlink="http://www.w3.org/1999/xlink" content-type="arpha" xlink:type="simple">E0761FBC-191B-5C97-AE54-3926465B2E5B</object-id>
                <tp:taxon-name-part taxon-name-part-type="genus" reg="Siciliaria">Siciliaria</tp:taxon-name-part>
                <tp:taxon-name-part taxon-name-part-type="species" reg="tiberii">tiberii</tp:taxon-name-part>
                <tp:taxon-name-part taxon-name-part-type="subspecies" reg="scalettensis">scalettensis</tp:taxon-name-part>
              </tp:taxon-name><tp:taxon-authority>Beckmann, 2004</tp:taxon-authority><xref ref-type="fig" rid="F1">Figs 1.F, 27.4–27.6, 28.5–28.9, 29.9–29.11</xref><tp:nomenclature-citation-list><tp:nomenclature-citation><tp:taxon-name><tp:taxon-name-part taxon-name-part-type="genus" reg="Charpentieria">Charpentieria</tp:taxon-name-part> (<tp:taxon-name-part taxon-name-part-type="subgenus" reg="Siciliaria">Siciliaria</tp:taxon-name-part>) <tp:taxon-name-part taxon-name-part-type="species" reg="tiberii">tiberii</tp:taxon-name-part> <tp:taxon-name-part taxon-name-part-type="subspecies" reg="scalettensis">scalettensis</tp:taxon-name-part></tp:taxon-name><comment><xref ref-type="bibr" rid="B4">Beckmann 2004</xref>: 188.</comment></tp:nomenclature-citation><tp:nomenclature-citation><tp:taxon-name>
                    <tp:taxon-name-part taxon-name-part-type="genus" reg="Siciliaria">Siciliaria</tp:taxon-name-part>
                    <tp:taxon-name-part taxon-name-part-type="species" reg="tiberii">tiberii</tp:taxon-name-part>
                    <tp:taxon-name-part taxon-name-part-type="subspecies" reg="scalettensis">scalettensis</tp:taxon-name-part>
                  </tp:taxon-name><comment>– <xref ref-type="bibr" rid="B65">Nordsieck 2007</xref>: 54.</comment></tp:nomenclature-citation><tp:nomenclature-citation><tp:taxon-name>
                    <tp:taxon-name-part taxon-name-part-type="genus" reg="Siciliaria">Siciliaria</tp:taxon-name-part>
                    <tp:taxon-name-part taxon-name-part-type="species" reg="tiberii">tiberii</tp:taxon-name-part>
                    <tp:taxon-name-part taxon-name-part-type="subspecies" reg="scalettensis">scalettensis</tp:taxon-name-part>
                  </tp:taxon-name><comment>– <xref ref-type="bibr" rid="B69">Nordsieck 2013b</xref>: 10.</comment></tp:nomenclature-citation></tp:nomenclature-citation-list></tp:nomenclature><tp:treatment-sec sec-type="material" id="SECID0EPGKM"><title>Specimens examined.</title><p>Italy, Sicily, Cinisi, Portella Scaletta, 90 m asl, <named-content xmlns:xlink="http://www.w3.org/1999/xlink" content-type="dwc:verbatimCoordinates" xlink:type="simple"><named-content content-type="geo-json" specific-use="{&#34;type&#34;:&#34;Point&#34;,&#34;coordinates&#34;:[13.124228,38.176536]}" id="NCID0EYGKM" xlink:type="simple">38°10'35.53"N, 13°07'27.22"E</named-content></named-content>, [Lab ID 17_2, <abbrev xmlns:xlink="http://www.w3.org/1999/xlink" xlink:title="cytochrome c oxidase subunit 1 gene" id="ABBRID0E4GKM" xlink:type="simple">COI</abbrev>: <ext-link xmlns:xlink="http://www.w3.org/1999/xlink" ext-link-type="gen" xlink:href="MW758923" xlink:type="simple">MW758923</ext-link>, <abbrev xmlns:xlink="http://www.w3.org/1999/xlink" xlink:title="internal transcribed spacer 2" id="ABBRID0EGHKM" xlink:type="simple">ITS2</abbrev>: <ext-link xmlns:xlink="http://www.w3.org/1999/xlink" ext-link-type="gen" xlink:href="MW757108" xlink:type="simple">MW757108</ext-link>, <ext-link xmlns:xlink="http://www.w3.org/1999/xlink" ext-link-type="gen" xlink:href="MW757109" xlink:type="simple">MW757109</ext-link>, <ext-link xmlns:xlink="http://www.w3.org/1999/xlink" ext-link-type="gen" xlink:href="MW757110" xlink:type="simple">MW757110</ext-link>], W. De Mattia and J. Macor leg., 18.iv.2017. 3 dissected <abbrev xmlns:xlink="http://www.w3.org/1999/xlink" xlink:title="specimen" id="ABBRID0EZHKM" xlink:type="simple">spm</abbrev>. Italy, Sicily, Cinisi, along the SS113 road from Villagrazia di Carini to Cinisi, 70 m asl, <named-content xmlns:xlink="http://www.w3.org/1999/xlink" content-type="dwc:verbatimCoordinates" xlink:type="simple"><named-content content-type="geo-json" specific-use="{&#34;type&#34;:&#34;Point&#34;,&#34;coordinates&#34;:[13.126250,38.178458]}" id="NCID0EAIKM" xlink:type="simple">38°10'42.45"N, 13°07'34.50"E</named-content></named-content>, [Lab ID 39_1, <abbrev xmlns:xlink="http://www.w3.org/1999/xlink" xlink:title="cytochrome c oxidase subunit 1 gene" id="ABBRID0EFIKM" xlink:type="simple">COI</abbrev>: <ext-link xmlns:xlink="http://www.w3.org/1999/xlink" ext-link-type="gen" xlink:href="MW758882" xlink:type="simple">MW758882</ext-link>, <abbrev xmlns:xlink="http://www.w3.org/1999/xlink" xlink:title="internal transcribed spacer 2" id="ABBRID0EOIKM" xlink:type="simple">ITS2</abbrev>: <ext-link xmlns:xlink="http://www.w3.org/1999/xlink" ext-link-type="gen" xlink:href="MW757095" xlink:type="simple">MW757095</ext-link>, <ext-link xmlns:xlink="http://www.w3.org/1999/xlink" ext-link-type="gen" xlink:href="MW757096" xlink:type="simple">MW757096</ext-link>, <ext-link xmlns:xlink="http://www.w3.org/1999/xlink" ext-link-type="gen" xlink:href="MW757097" xlink:type="simple">MW757097</ext-link>], W. De Mattia and J. Macor leg., 18.iv.2017. 2 dissected <abbrev xmlns:xlink="http://www.w3.org/1999/xlink" xlink:title="specimen" id="ABBRID0EBJKM" xlink:type="simple">spm</abbrev>.</p></tp:treatment-sec><tp:treatment-sec sec-type="Shell" id="SECID0EFJKM"><title>Shell</title><p><bold>(Figs <xref ref-type="fig" rid="F28">28</xref>.5–28.9, 29.9–29.11).</bold> Shell mostly decollate; whorls striated; dorsal keel mostly prominent; inferior lamella high to very high; anterior upper palatal plica present, separated or connected with upper palatal plica; a second lower separate upper palatal present, anterior lower palatal plica strong; palatal edge of clausilium plate distally not receding, palatal edge distally more or less strongly bent upwards.</p><fig id="F28" position="float" orientation="portrait"><object-id xmlns:xlink="http://www.w3.org/1999/xlink" content-type="doi" xlink:type="simple">10.3897/zookeys.1077.67081.figure28</object-id><object-id xmlns:xlink="http://www.w3.org/1999/xlink" content-type="arpha" xlink:type="simple">03F6AAA4-9C52-5761-87F5-777F2D24A48B</object-id><label>Figure 28.</label><caption><p><italic><tp:taxon-name><tp:taxon-name-part taxon-name-part-type="genus" reg="Siciliaria">Siciliaria</tp:taxon-name-part><tp:taxon-name-part taxon-name-part-type="species" reg="tiberii">tiberii</tp:taxon-name-part><tp:taxon-name-part taxon-name-part-type="subspecies" reg="armettensis">armettensis</tp:taxon-name-part></tp:taxon-name></italic> ssp. nov., Grotta dei Puntali, Carini <bold>28.1</bold> shell <bold>28.2</bold> shell clausiliar plate double side <bold>28.3</bold> detail of the aperture <bold>28.4</bold> clausiliar plate double side. <italic><tp:taxon-name><tp:taxon-name-part taxon-name-part-type="genus" reg="Siciliaria">Siciliaria</tp:taxon-name-part><tp:taxon-name-part taxon-name-part-type="species" reg="tiberii">tiberii</tp:taxon-name-part><tp:taxon-name-part taxon-name-part-type="subspecies" reg="scalettensis">scalettensis</tp:taxon-name-part></tp:taxon-name></italic> Beckmann, 2004 Portella Scaletta, Villagrazia <bold>28.5</bold> shell <bold>28.6</bold> detail of the aperture <bold>28.7</bold> shell <bold>28.8</bold> detail of the aperture <bold>28.9</bold> clausiliar plate double side.</p></caption><graphic xmlns:xlink="http://www.w3.org/1999/xlink" xlink:href="zookeys-1077-001-g028.jpg" position="float" orientation="portrait" xlink:type="simple" id="oo_622820.jpg"><uri content-type="original_file" xlink:type="simple">https://binary.pensoft.net/fig/622820</uri></graphic></fig></tp:treatment-sec><tp:treatment-sec sec-type="description" id="SECID0EPLKM"><title>Measurements</title><p><bold>(n = 45, decollate).</bold> shell height 18.5 ± 1.3, whorl width 4.6 ± 0.2, aperture height 4.0 ± 0.2, aperture width 2.9 ± 0.2.</p></tp:treatment-sec><tp:treatment-sec sec-type="External morphology of the genital organs" id="SECID0EXLKM"><title>External morphology of the genital organs</title><p><bold>(Fig. <xref ref-type="fig" rid="F27">27</xref>.4).</bold> The <abbrev xmlns:xlink="http://www.w3.org/1999/xlink" xlink:title="free oviduct" id="ABBRID0EEMKM" xlink:type="simple">FO</abbrev> is as long as the V (<abbrev xmlns:xlink="http://www.w3.org/1999/xlink" xlink:title="free oviduct" id="ABBRID0EIMKM" xlink:type="simple">FO</abbrev>/V = 1.0). The <abbrev xmlns:xlink="http://www.w3.org/1999/xlink" xlink:title="vas deferens" id="ABBRID0EMMKM" xlink:type="simple">VD</abbrev> is thin along its whole course. The <abbrev xmlns:xlink="http://www.w3.org/1999/xlink" xlink:title="first duct of the bursa copulatrix" id="ABBRID0EQMKM" xlink:type="simple">FDBC</abbrev> is slightly longer than the <abbrev xmlns:xlink="http://www.w3.org/1999/xlink" xlink:title="actual bursa copulatrix" id="ABBRID0EUMKM" xlink:type="simple">BC</abbrev>+<abbrev xmlns:xlink="http://www.w3.org/1999/xlink" xlink:title="second duct of the bursa copulatrix" id="ABBRID0EYMKM" xlink:type="simple">SDBC</abbrev> (<abbrev xmlns:xlink="http://www.w3.org/1999/xlink" xlink:title="first duct of the bursa copulatrix" id="ABBRID0E3MKM" xlink:type="simple">FDBC</abbrev>/<abbrev xmlns:xlink="http://www.w3.org/1999/xlink" xlink:title="actual bursa copulatrix" id="ABBRID0EANKM" xlink:type="simple">BC</abbrev>+<abbrev xmlns:xlink="http://www.w3.org/1999/xlink" xlink:title="second duct of the bursa copulatrix" id="ABBRID0EENKM" xlink:type="simple">SDBC</abbrev> range 1.2–1.3). The <abbrev xmlns:xlink="http://www.w3.org/1999/xlink" xlink:title="actual bursa copulatrix" id="ABBRID0EINKM" xlink:type="simple">BC</abbrev>+<abbrev xmlns:xlink="http://www.w3.org/1999/xlink" xlink:title="second duct of the bursa copulatrix" id="ABBRID0EMNKM" xlink:type="simple">SDBC</abbrev> is club-like to cylindrical and slightly shorter than the V (<abbrev xmlns:xlink="http://www.w3.org/1999/xlink" xlink:title="actual bursa copulatrix" id="ABBRID0EQNKM" xlink:type="simple">BC</abbrev>+<abbrev xmlns:xlink="http://www.w3.org/1999/xlink" xlink:title="second duct of the bursa copulatrix" id="ABBRID0EUNKM" xlink:type="simple">SDBC</abbrev>/V range 0.8–0.9), with no clear distinction between the <abbrev xmlns:xlink="http://www.w3.org/1999/xlink" xlink:title="second duct of the bursa copulatrix" id="ABBRID0EYNKM" xlink:type="simple">SDBC</abbrev> and the <abbrev xmlns:xlink="http://www.w3.org/1999/xlink" xlink:title="actual bursa copulatrix" id="ABBRID0E3NKM" xlink:type="simple">BC</abbrev>. The apex is big and rounded. The D is longer than the V (D/V range 1.3–1.7) and longer that the <abbrev xmlns:xlink="http://www.w3.org/1999/xlink" xlink:title="actual bursa copulatrix" id="ABBRID0EAOKM" xlink:type="simple">BC</abbrev>+<abbrev xmlns:xlink="http://www.w3.org/1999/xlink" xlink:title="second duct of the bursa copulatrix" id="ABBRID0EEOKM" xlink:type="simple">SDBC</abbrev> (D/<abbrev xmlns:xlink="http://www.w3.org/1999/xlink" xlink:title="actual bursa copulatrix" id="ABBRID0EIOKM" xlink:type="simple">BC</abbrev>+<abbrev xmlns:xlink="http://www.w3.org/1999/xlink" xlink:title="second duct of the bursa copulatrix" id="ABBRID0EMOKM" xlink:type="simple">SDBC</abbrev> range 1.6–1.8), thinner than the <abbrev xmlns:xlink="http://www.w3.org/1999/xlink" xlink:title="actual bursa copulatrix" id="ABBRID0EQOKM" xlink:type="simple">BC</abbrev>+<abbrev xmlns:xlink="http://www.w3.org/1999/xlink" xlink:title="second duct of the bursa copulatrix" id="ABBRID0EUOKM" xlink:type="simple">SDBC</abbrev> and with a small and round apex. The V is cylindrical. The A is large. The <abbrev xmlns:xlink="http://www.w3.org/1999/xlink" xlink:title="penial complex" id="ABBRID0EYOKM" xlink:type="simple">PC</abbrev> is longer than the V (P+E/V range 1.5–1.9). The <abbrev xmlns:xlink="http://www.w3.org/1999/xlink" xlink:title="penial retractor muscle" id="ABBRID0E3OKM" xlink:type="simple">PR</abbrev> is short and robust. The <abbrev xmlns:xlink="http://www.w3.org/1999/xlink" xlink:title="epiphallar thickening" id="ABBRID0EAPKM" xlink:type="simple">ET</abbrev> is visible. The E is longer than the P (E/P range 2.0–2.2) and gradually shrinking and turning into the <abbrev xmlns:xlink="http://www.w3.org/1999/xlink" xlink:title="vas deferens" id="ABBRID0EEPKM" xlink:type="simple">VD</abbrev>.</p><fig id="F29" position="float" orientation="portrait"><object-id xmlns:xlink="http://www.w3.org/1999/xlink" content-type="doi" xlink:type="simple">10.3897/zookeys.1077.67081.figure29</object-id><object-id xmlns:xlink="http://www.w3.org/1999/xlink" content-type="arpha" xlink:type="simple">E583CB31-5695-51C8-8428-E13D5340BF3F</object-id><label>Figure 29.</label><caption><p><italic><tp:taxon-name><tp:taxon-name-part taxon-name-part-type="genus" reg="Siciliaria">Siciliaria</tp:taxon-name-part><tp:taxon-name-part taxon-name-part-type="species" reg="tiberii">tiberii</tp:taxon-name-part><tp:taxon-name-part taxon-name-part-type="subspecies" reg="tiberii">tiberii</tp:taxon-name-part></tp:taxon-name></italic> (A. Schmidt, 1868), Capo Rama, Terrasini <bold>29.1–29.2</bold> palatal plicae <bold>29.3</bold> parietal lamellae. <italic><tp:taxon-name><tp:taxon-name-part taxon-name-part-type="genus" reg="Siciliaria">Siciliaria</tp:taxon-name-part><tp:taxon-name-part taxon-name-part-type="species" reg="tiberii">tiberii</tp:taxon-name-part><tp:taxon-name-part taxon-name-part-type="subspecies" reg="alcamoensis">alcamoensis</tp:taxon-name-part></tp:taxon-name></italic> Brandt, 1961 comb. nov., Piano Margi, Carini <bold>29.4</bold> parietal lamellae <bold>29.5</bold> palatal plicae. <italic><tp:taxon-name><tp:taxon-name-part taxon-name-part-type="genus" reg="Siciliaria">Siciliaria</tp:taxon-name-part><tp:taxon-name-part taxon-name-part-type="species" reg="tiberii">tiberii</tp:taxon-name-part><tp:taxon-name-part taxon-name-part-type="subspecies" reg="armettensis">armettensis</tp:taxon-name-part></tp:taxon-name></italic> ssp. nov., Grotta dei Puntali, Carini <bold>29.6</bold> parietal lamellae <bold>29.7–29.8</bold> palatal plicae. <italic><tp:taxon-name><tp:taxon-name-part taxon-name-part-type="genus" reg="Siciliaria">Siciliaria</tp:taxon-name-part><tp:taxon-name-part taxon-name-part-type="species" reg="tiberii">tiberii</tp:taxon-name-part><tp:taxon-name-part taxon-name-part-type="subspecies" reg="scalettensis">scalettensis</tp:taxon-name-part></tp:taxon-name></italic> Beckmann, 2004 Portella Scaletta, Villagrazia <bold>29.9–29.10</bold> palatal plicae <bold>29.11</bold> parietal lamellae.</p></caption><graphic xmlns:xlink="http://www.w3.org/1999/xlink" xlink:href="zookeys-1077-001-g029.jpg" position="float" orientation="portrait" xlink:type="simple" id="oo_622821.jpg"><uri content-type="original_file" xlink:type="simple">https://binary.pensoft.net/fig/622821</uri></graphic></fig></tp:treatment-sec><tp:treatment-sec sec-type="Internal morphology of the genital organs" id="SECID0EBSKM"><title>Internal morphology of the genital organs</title><p><bold>(Figs <xref ref-type="fig" rid="F27">27</xref>.5, 27.6).</bold> The A is smooth or with few fleshy weak, oblique folds. The P presents a set of transverse, often interrupted smooth pleats. The penial wall is smooth. The <abbrev xmlns:xlink="http://www.w3.org/1999/xlink" xlink:title="penial pseudopapilla" id="ABBRID0EOSKM" xlink:type="simple">PP</abbrev> is big, elongated and smooth. The P-E transition presents one <abbrev xmlns:xlink="http://www.w3.org/1999/xlink" xlink:title="epiphallar ring" id="ABBRID0ESSKM" xlink:type="simple">ER</abbrev>. The <abbrev xmlns:xlink="http://www.w3.org/1999/xlink" xlink:title="penial pseudopapilla" id="ABBRID0EWSKM" xlink:type="simple">PP</abbrev> doesn’t originate from an <abbrev xmlns:xlink="http://www.w3.org/1999/xlink" xlink:title="epiphallar ring" id="ABBRID0E1SKM" xlink:type="simple">ER</abbrev> and is connected to <abbrev xmlns:xlink="http://www.w3.org/1999/xlink" xlink:title="epiphallar longitudinal pleats" id="ABBRID0E5SKM" xlink:type="simple">ELP</abbrev>. The epiphallar formula is: 1ER+<abbrev xmlns:xlink="http://www.w3.org/1999/xlink" xlink:title="penial pseudopapilla" id="ABBRID0ECTKM" xlink:type="simple">PP</abbrev>(<abbrev xmlns:xlink="http://www.w3.org/1999/xlink" xlink:title="epiphallar longitudinal pleats" id="ABBRID0EGTKM" xlink:type="simple">ELP</abbrev>).</p><p>The P of the population from the road to Cinisi (300 from NNE of the type locality), proximally shows pleats that are longitudinal and progressively turn into a transverse pattern as proceeding towards the A. The <abbrev xmlns:xlink="http://www.w3.org/1999/xlink" xlink:title="penial pseudopapilla" id="ABBRID0EMTKM" xlink:type="simple">PP</abbrev> is also markedly different, being heavily wrinkled but the epiphallar formula is the same as the LT. The E shows a pattern of three or four smooth longitudinal pleats. These pleats merge one into another forming two main fringed pleats that run as far as the <abbrev xmlns:xlink="http://www.w3.org/1999/xlink" xlink:title="vas deferens" id="ABBRID0EQTKM" xlink:type="simple">VD</abbrev>. The V is almost smooth with a very fine granulation.</p></tp:treatment-sec><tp:treatment-sec sec-type="ecology" id="SECID0EUTKM"><title>Ecology.</title><p><italic><tp:taxon-name><tp:taxon-name-part taxon-name-part-type="genus" reg="Siciliaria">Siciliaria</tp:taxon-name-part><tp:taxon-name-part taxon-name-part-type="species" reg="tiberii">tiberii</tp:taxon-name-part><tp:taxon-name-part taxon-name-part-type="subspecies" reg="scalettensis">scalettensis</tp:taxon-name-part></tp:taxon-name></italic> inhabits limestone walls and cliffs, hiding among tuft of vegetation, rocks cracks and crevices. The taxon is common at the type locality (Villa Paradiso) with a rich population and few more scattered, smaller populations among the limestone spur.</p></tp:treatment-sec><tp:treatment-sec sec-type="distribution" id="SECID0EJUKM"><title>Distribution.</title><p><italic><tp:taxon-name><tp:taxon-name-part taxon-name-part-type="genus" reg="Siciliaria">Siciliaria</tp:taxon-name-part><tp:taxon-name-part taxon-name-part-type="species" reg="tiberii">tiberii</tp:taxon-name-part><tp:taxon-name-part taxon-name-part-type="subspecies" reg="scalettensis">scalettensis</tp:taxon-name-part></tp:taxon-name></italic> is known only from a small area of less than 0.5 km<sup>2</sup> around the of the type locality: Portella Scaletta along the SS113 road, from Villagrazia di Carini to Cinisi (Palermo). It was collected along a limestone spur heading NNE.</p></tp:treatment-sec><tp:treatment-sec sec-type="remarks" id="SECID0EAVKM"><title>Remarks.</title><p>90% of the specimens (n = 45) of <italic><tp:taxon-name><tp:taxon-name-part taxon-name-part-type="genus" reg="Siciliaria">Siciliaria</tp:taxon-name-part><tp:taxon-name-part taxon-name-part-type="species" reg="tiberii">tiberii</tp:taxon-name-part><tp:taxon-name-part taxon-name-part-type="subspecies" reg="scalettensis">scalettensis</tp:taxon-name-part></tp:taxon-name></italic> present a second, lower <abbrev xmlns:xlink="http://www.w3.org/1999/xlink" xlink:title="anterior upper palatal plica" id="ABBRID0EVVKM" xlink:type="simple">AUPP</abbrev>, shorter than the superior <abbrev xmlns:xlink="http://www.w3.org/1999/xlink" xlink:title="anterior upper palatal plica" id="ABBRID0EZVKM" xlink:type="simple">AUPP</abbrev> and detached both from the <abbrev xmlns:xlink="http://www.w3.org/1999/xlink" xlink:title="anterior upper palatal plica" id="ABBRID0E4VKM" xlink:type="simple">AUPP</abbrev> and the L. This feature is shared only with the nominate subspecies.</p><sec sec-type="﻿Sicania taxonomic part" id="SECID0EBWKM"><title>﻿<italic><tp:taxon-name><tp:taxon-name-part taxon-name-part-type="genus" reg="Sicania">Sicania</tp:taxon-name-part></tp:taxon-name></italic> taxonomic part</title><p>In Table <xref ref-type="table" rid="T7">7</xref> the main differences among the <italic><tp:taxon-name><tp:taxon-name-part taxon-name-part-type="genus" reg="Sicania">Sicania</tp:taxon-name-part></tp:taxon-name></italic> taxa regarding both shell and genital main taxonomical characters are summarised.</p><table-wrap id="T7" position="float" orientation="portrait"><label>Table 7.</label><caption><p>Main morphological differences (shell and genital organs) among the <italic><tp:taxon-name><tp:taxon-name-part taxon-name-part-type="genus" reg="Sicania">Sicania</tp:taxon-name-part></tp:taxon-name></italic> taxa.</p></caption><table id="TID0EXRGM" rules="all"><tbody><tr><td rowspan="1" colspan="1"/><td rowspan="1" colspan="1">
                          <bold><italic><tp:taxon-name><tp:taxon-name-part taxon-name-part-type="genus" reg="Sicania">Sicania</tp:taxon-name-part><tp:taxon-name-part taxon-name-part-type="species" reg="crassicostata">crassicostata</tp:taxon-name-part></tp:taxon-name></italic> comb. nov.</bold>
                        </td><td rowspan="1" colspan="1">
                          <bold><italic><tp:taxon-name><tp:taxon-name-part taxon-name-part-type="genus" reg="Sicania">Sicania</tp:taxon-name-part><tp:taxon-name-part taxon-name-part-type="species" reg="eminens">eminens</tp:taxon-name-part></tp:taxon-name></italic> comb. nov.</bold>
                        </td><td rowspan="1" colspan="1">
                          <bold><italic><tp:taxon-name><tp:taxon-name-part taxon-name-part-type="genus" reg="Sicania">Sicania</tp:taxon-name-part><tp:taxon-name-part taxon-name-part-type="species" reg="nobilis">nobilis</tp:taxon-name-part><tp:taxon-name-part taxon-name-part-type="subspecies" reg="nobilis">nobilis</tp:taxon-name-part></tp:taxon-name></italic> comb. nov.</bold>
                        </td><td rowspan="1" colspan="1">
                          <bold><italic><tp:taxon-name><tp:taxon-name-part taxon-name-part-type="genus" reg="Sicania">Sicania</tp:taxon-name-part><tp:taxon-name-part taxon-name-part-type="species" reg="nobilis">nobilis</tp:taxon-name-part><tp:taxon-name-part taxon-name-part-type="subspecies" reg="spezialensis">spezialensis</tp:taxon-name-part></tp:taxon-name></italic> comb. nov., stat. nov.</bold>
                        </td></tr><tr><td rowspan="1" colspan="1">Whorls</td><td rowspan="1" colspan="1">ribbed, percostate</td><td rowspan="1" colspan="1">ribbed</td><td rowspan="1" colspan="1">weakly rib-striated</td><td rowspan="1" colspan="1">densely ribbed</td></tr><tr><td rowspan="1" colspan="1">Surface</td><td rowspan="1" colspan="1">opaque</td><td rowspan="1" colspan="1">opaque</td><td rowspan="1" colspan="1">white surface layer</td><td rowspan="1" colspan="1">white surface layer</td></tr><tr><td rowspan="1" colspan="1">Dorsal keel</td><td rowspan="1" colspan="1">weak</td><td rowspan="1" colspan="1">weak or missing</td><td rowspan="1" colspan="1">missing</td><td rowspan="1" colspan="1">missing</td></tr><tr><td rowspan="1" colspan="1">
                          <abbrev xmlns:xlink="http://www.w3.org/1999/xlink" xlink:title="anterior upper palatal plica" id="ABBRID0EX2KM" xlink:type="simple">AUPP</abbrev>
                        </td><td rowspan="1" colspan="1">missing</td><td rowspan="1" colspan="1">present, visible from outside</td><td rowspan="1" colspan="1">present, mostly not visible from outside</td><td rowspan="1" colspan="1">mostly missing</td></tr><tr><td rowspan="1" colspan="1">
                          <abbrev xmlns:xlink="http://www.w3.org/1999/xlink" xlink:title="anterior lower palatal plica" id="ABBRID0EM3KM" xlink:type="simple">ALPP</abbrev>
                        </td><td rowspan="1" colspan="1">very short or mostly missing</td><td rowspan="1" colspan="1">present, visible from outside</td><td rowspan="1" colspan="1">present, visible from outside</td><td rowspan="1" colspan="1">very short to knob-like, not visible from outside</td></tr><tr><td rowspan="1" colspan="1">Spiralis</td><td rowspan="1" colspan="1">not overlapping parietalis</td><td rowspan="1" colspan="1">overlapping parietalis</td><td rowspan="1" colspan="1">slightly overlapping parietalis</td><td rowspan="1" colspan="1">mostly not overlapping parietalis</td></tr><tr><td rowspan="1" colspan="1">Sculpturing of atrium</td><td rowspan="1" colspan="1">fleshy pleats</td><td rowspan="1" colspan="1">large fleshy pleats</td><td rowspan="1" colspan="1">irregular folds</td><td rowspan="1" colspan="1">irregular fleshy folds.</td></tr><tr><td rowspan="1" colspan="1">Sculpturing of vagina</td><td rowspan="1" colspan="1">smooth to an irregular</td><td rowspan="1" colspan="1">smooth to an irregular</td><td rowspan="1" colspan="1">smooth to an irregular</td><td rowspan="1" colspan="1">distally irregular pleats, proximally oblique pleats</td></tr><tr><td rowspan="1" colspan="1">Sculpturing of penis</td><td rowspan="1" colspan="1">longitudinal fleshy smooth pleats</td><td rowspan="1" colspan="1">longitudinal fleshy pleats</td><td rowspan="1" colspan="1">smooth, tubercles, longitudinal, segmented pleats</td><td rowspan="1" colspan="1">longitudinal fleshy smooth pleats</td></tr><tr><td rowspan="1" colspan="1">Pseudopapilla</td><td rowspan="1" colspan="1">short and conical</td><td rowspan="1" colspan="1">small and rounded</td><td rowspan="1" colspan="1">big and elongate to small and round</td><td rowspan="1" colspan="1">little, rhombus-shaped and smooth</td></tr><tr><td rowspan="1" colspan="1">Epiphallar ring</td><td rowspan="1" colspan="1">single</td><td rowspan="1" colspan="1">single</td><td rowspan="1" colspan="1">two or three</td><td rowspan="1" colspan="1">two</td></tr><tr><td rowspan="1" colspan="1">Sculpturing of epiphallus</td><td rowspan="1" colspan="1">two main longitudinal pleats</td><td rowspan="1" colspan="1">two main longitudinal pleats</td><td rowspan="1" colspan="1">two main longitudinal pleats</td><td rowspan="1" colspan="1">three or four irregular longitudinal fringed pleats</td></tr></tbody></table></table-wrap></sec></tp:treatment-sec><tp:treatment-sec><!--Section generated to contain objects referenced in tp:taxon-treatment.--><fig id="F1" position="float" orientation="portrait"><object-id xmlns:xlink="http://www.w3.org/1999/xlink" content-type="doi" xlink:type="simple">10.3897/zookeys.1077.67081.figure1</object-id><object-id xmlns:xlink="http://www.w3.org/1999/xlink" content-type="arpha" xlink:type="simple">E0BBC528-6D1C-5398-8FA2-974F59E6665E</object-id><label>Figure 1.</label><caption><p>Wagner’s (1913, <xref ref-type="bibr" rid="B100">1925</xref>) and <xref ref-type="bibr" rid="B10">Brandt’s (1961)</xref><italic><tp:taxon-name><tp:taxon-name-part taxon-name-part-type="genus" reg="Siciliaria">Siciliaria</tp:taxon-name-part></tp:taxon-name></italic> genital drawings <bold>A</bold><italic><tp:taxon-name><tp:taxon-name-part taxon-name-part-type="genus" reg="Siciliaria">Siciliaria</tp:taxon-name-part><tp:taxon-name-part taxon-name-part-type="species" reg="septemplicata">septemplicata</tp:taxon-name-part></tp:taxon-name></italic>, Wagner, 1913: plate 572, fig. 14 <bold>B</bold><italic><tp:taxon-name><tp:taxon-name-part taxon-name-part-type="genus" reg="Siciliaria">Siciliaria</tp:taxon-name-part><tp:taxon-name-part taxon-name-part-type="species" reg="grohmanniana">grohmanniana</tp:taxon-name-part><tp:taxon-name-part taxon-name-part-type="subspecies" reg="grohmanniana">grohmanniana</tp:taxon-name-part></tp:taxon-name></italic>, Wagner, 1925: plate 1, fig. 8 <bold>C</bold><italic><tp:taxon-name><tp:taxon-name-part taxon-name-part-type="genus" reg="Siciliaria">Siciliaria</tp:taxon-name-part><tp:taxon-name-part taxon-name-part-type="species" reg="calcarae">calcarae</tp:taxon-name-part><tp:taxon-name-part taxon-name-part-type="subspecies" reg="calcarae">calcarae</tp:taxon-name-part></tp:taxon-name></italic>, 1925: plate 3, fig. 25 <bold>D</bold><italic><tp:taxon-name><tp:taxon-name-part taxon-name-part-type="genus" reg="Siciliaria">Siciliaria</tp:taxon-name-part><tp:taxon-name-part taxon-name-part-type="species" reg="ferrox">ferrox</tp:taxon-name-part></tp:taxon-name></italic>, Brandt, 1961: fig. 1 <bold>E</bold> overall <italic><tp:taxon-name><tp:taxon-name-part taxon-name-part-type="genus" reg="Siciliaria">Siciliaria</tp:taxon-name-part></tp:taxon-name>/<tp:taxon-name><tp:taxon-name-part taxon-name-part-type="genus" reg="Sicania">Sicania</tp:taxon-name-part></tp:taxon-name></italic> and Sicilian <italic><tp:taxon-name><tp:taxon-name-part taxon-name-part-type="genus" reg="Mauritanica">Mauritanica</tp:taxon-name-part></tp:taxon-name></italic> distribution <bold>F</bold><italic><tp:taxon-name><tp:taxon-name-part taxon-name-part-type="genus" reg="Siciliaria">Siciliaria</tp:taxon-name-part></tp:taxon-name>/<tp:taxon-name><tp:taxon-name-part taxon-name-part-type="genus" reg="Sicania">Sicania</tp:taxon-name-part></tp:taxon-name></italic> and Sicilian <italic><tp:taxon-name><tp:taxon-name-part taxon-name-part-type="genus" reg="Mauritanica">Mauritanica</tp:taxon-name-part></tp:taxon-name></italic> distribution of taxa.</p></caption><graphic xmlns:xlink="http://www.w3.org/1999/xlink" xlink:href="zookeys-1077-001-g001.jpg" position="float" orientation="portrait" xlink:type="simple" id="oo_622793.jpg"><uri content-type="original_file" xlink:type="simple">https://binary.pensoft.net/fig/622793</uri></graphic></fig><fig id="F27" position="float" orientation="portrait"><object-id xmlns:xlink="http://www.w3.org/1999/xlink" content-type="doi" xlink:type="simple">10.3897/zookeys.1077.67081.figure27</object-id><object-id xmlns:xlink="http://www.w3.org/1999/xlink" content-type="arpha" xlink:type="simple">C05154A1-57E8-5A16-8AD5-6F1391C6BE90</object-id><label>Figure 27.</label><caption><p><italic><tp:taxon-name><tp:taxon-name-part taxon-name-part-type="genus" reg="Siciliaria">Siciliaria</tp:taxon-name-part><tp:taxon-name-part taxon-name-part-type="species" reg="tiberii">tiberii</tp:taxon-name-part><tp:taxon-name-part taxon-name-part-type="subspecies" reg="armettensis">armettensis</tp:taxon-name-part></tp:taxon-name></italic> ssp. nov., Grotta dei Puntali, Carini <bold>27.1</bold> whole distal genital organs <bold>27.2</bold> internal distal part of genital organs <bold>27.3</bold> detail of the pseudopapilla. <italic><tp:taxon-name><tp:taxon-name-part taxon-name-part-type="genus" reg="Siciliaria">Siciliaria</tp:taxon-name-part><tp:taxon-name-part taxon-name-part-type="species" reg="tiberii">tiberii</tp:taxon-name-part><tp:taxon-name-part taxon-name-part-type="subspecies" reg="scalettensis">scalettensis</tp:taxon-name-part></tp:taxon-name></italic> Beckmann, 2004 Portella Scaletta, Villagrazia <bold>27.4</bold> whole distal genital organs <bold>27.5</bold> internal distal part of genital organs <bold>27.6</bold> detail of the pseudopapilla.</p></caption><graphic xmlns:xlink="http://www.w3.org/1999/xlink" xlink:href="zookeys-1077-001-g027.jpg" position="float" orientation="portrait" xlink:type="simple" id="oo_622819.jpg"><uri content-type="original_file" xlink:type="simple">https://binary.pensoft.net/fig/622819</uri></graphic></fig></tp:treatment-sec><ref-list><ref id="B100"><mixed-citation xmlns:xlink="http://www.w3.org/1999/xlink" xlink:type="simple"><person-group><name name-style="western"><surname>Wagner</surname><given-names>AJ</given-names></name></person-group> (<year>1925</year>) <article-title>Studien über die Systematik, Stammesgeschichte und geographische Verbreitung des Genus <italic><tp:taxon-name><tp:taxon-name-part taxon-name-part-type="genus">Delima</tp:taxon-name-part></tp:taxon-name></italic> (Hartmann) A. J. Wagner.</article-title><source>Annales Zoologici Musei Polonici Historiae Naturalis</source><volume>4</volume>(<issue>1</issue>): <fpage>1</fpage>–<lpage>73</lpage>.</mixed-citation></ref><ref id="B10"><mixed-citation xmlns:xlink="http://www.w3.org/1999/xlink" xlink:type="simple"><person-group><name name-style="western"><surname>Brandt</surname><given-names>R</given-names></name></person-group> (<year>1961</year>) Diagnosen neuer Clausiliiden. Archiv für Molluskenkunde 90(1/3): 1–20.</mixed-citation></ref><ref id="B4"><mixed-citation xmlns:xlink="http://www.w3.org/1999/xlink" xlink:type="simple"><person-group><name name-style="western"><surname>Beckmann</surname><given-names>KH</given-names></name></person-group> (<year>2004</year>) Zur Verbreitung der endemischen nordwestsizilianischen <tp:taxon-name><tp:taxon-name-part taxon-name-part-type="family">Clausiliidae</tp:taxon-name-part></tp:taxon-name> der Untergattung <tp:taxon-name><tp:taxon-name-part taxon-name-part-type="genus">Charpentieria</tp:taxon-name-part> (<tp:taxon-name-part taxon-name-part-type="subgenus">Siciliaria</tp:taxon-name-part>)</tp:taxon-name> mit Beschreibung von zwei neuen Unterarten (<tp:taxon-name><tp:taxon-name-part taxon-name-part-type="class">Gastropoda</tp:taxon-name-part></tp:taxon-name>: <tp:taxon-name><tp:taxon-name-part taxon-name-part-type="order">Stylommatophora</tp:taxon-name-part></tp:taxon-name>: <tp:taxon-name><tp:taxon-name-part taxon-name-part-type="family">Clausiliidae</tp:taxon-name-part></tp:taxon-name>). Archiv für Molluskenkunde 133(1/2): 185–191. <ext-link xlink:type="simple" ext-link-type="doi" xlink:href="10.1127/arch.moll/133/2004/185">https://doi.org/10.1127/arch.moll/133/2004/185</ext-link></mixed-citation></ref><ref id="B65"><mixed-citation xmlns:xlink="http://www.w3.org/1999/xlink" xlink:type="simple"><person-group><name name-style="western"><surname>Nordsieck</surname><given-names>H</given-names></name></person-group> (<year>2007</year>) Worldwide Door Snails (<tp:taxon-name><tp:taxon-name-part taxon-name-part-type="family">Clausiliidae</tp:taxon-name-part></tp:taxon-name>), recent and fossil. Conchbooks Hackenheim, 214 pp.</mixed-citation></ref><ref id="B69"><mixed-citation xmlns:xlink="http://www.w3.org/1999/xlink" xlink:type="simple"><person-group><name name-style="western"><surname>Nordsieck</surname><given-names>H</given-names></name></person-group> (<year>2013b</year>) Revisory remarks on the species of <italic><tp:taxon-name><tp:taxon-name-part taxon-name-part-type="genus">Siciliaria</tp:taxon-name-part></tp:taxon-name></italic> Vest from N. W. Sicily. <ext-link xlink:type="simple" ext-link-type="uri" xlink:href="http://hnords.de/5356429d6b11adc0b/535642a1dc1365e05/index.html">http://hnords.de/5356429d6b11adc0b/535642a1dc1365e05/index.html</ext-link></mixed-citation></ref></ref-list></tp:taxon-treatment>
