# Supplementary material for: ﻿Morphological investigation of genital organs and first insights into the phylogeny of the genus Siciliaria Vest, 1867 as a basis for a taxonomic revision (Mollusca, Gastropoda, Clausiliidae)
Source: Zookeys. 2021 Dec 14;1077:1–175. doi: 10.3897/zookeys.1077.67081 (PMC8692307; doi:10.3897/zookeys.1077.67081)
Supplement: XML Treatment for Sicania crassicostata [file zookeys.1077.67081-treatment20.xml]

<!DOCTYPE tp:taxon-treatment
  PUBLIC "-//TaxonX//DTD Taxonomic Treatment Publishing DTD v0 20100105//EN" "tax-treatment-NSO.dtd">
<tp:taxon-treatment xmlns:tp="http://www.plazi.org/taxpub"><tp:treatment-meta><kwd-group><label>Taxon classification</label><kwd>
                  <named-content content-type="kingdom">Animalia</named-content>
                </kwd><kwd>
                  <named-content content-type="order">Stylommatophora</named-content>
                </kwd><kwd>
                  <named-content content-type="family">Clausiliidae</named-content>
                </kwd></kwd-group><mixed-citation publication-type="journal"><person-group><name><surname>De Mattia</surname><given-names>Willy</given-names></name><name><surname>Reier</surname><given-names>Susanne</given-names></name><name><surname>Haring</surname><given-names>Elisabeth</given-names></name></person-group><article-title>﻿Morphological investigation of genital organs and first insights into the phylogeny of the genus <italic><tp:taxon-name><tp:taxon-name-part taxon-name-part-type="genus" reg="Siciliaria">Siciliaria</tp:taxon-name-part></tp:taxon-name></italic> Vest, 1867 as a basis for a taxonomic revision (<tp:taxon-name><tp:taxon-name-part taxon-name-part-type="phylum">Mollusca</tp:taxon-name-part></tp:taxon-name>, <tp:taxon-name><tp:taxon-name-part taxon-name-part-type="class">Gastropoda</tp:taxon-name-part></tp:taxon-name>, <tp:taxon-name><tp:taxon-name-part taxon-name-part-type="family">Clausiliidae</tp:taxon-name-part></tp:taxon-name>)</article-title><source>Zookeys</source><day>14</day><month>12</month><year>2021</year><volume>1077</volume><fpage>1</fpage><lpage>175</lpage><pub-id pub-id-type="doi">10.3897/zookeys.1077.67081</pub-id></mixed-citation></tp:treatment-meta><tp:nomenclature><label>﻿</label><tp:taxon-name>
                <object-id xmlns:xlink="http://www.w3.org/1999/xlink" content-type="arpha" xlink:type="simple">DCDE1BB4-8549-5F61-AAB6-D64BC33F088B</object-id>
                <tp:taxon-name-part taxon-name-part-type="genus" reg="Sicania">Sicania</tp:taxon-name-part>
                <tp:taxon-name-part taxon-name-part-type="species" reg="crassicostata">crassicostata</tp:taxon-name-part>
              </tp:taxon-name><tp:taxon-authority>(L. Pfeiffer, 1856)</tp:taxon-authority><tp:taxon-status xmlns:xlink="http://www.w3.org/1999/xlink" xlink:type="simple">comb. nov.</tp:taxon-status><xref ref-type="fig" rid="F1">Figs 1.F, 30.1–30.4, 31.1–31.7, 39.1–39.2</xref><tp:nomenclature-citation-list><tp:nomenclature-citation><tp:taxon-name>
                    <tp:taxon-name-part taxon-name-part-type="genus" reg="Clausilia">Clausilia</tp:taxon-name-part>
                    <tp:taxon-name-part taxon-name-part-type="species" reg="crassicostata">crassicostata</tp:taxon-name-part>
                  </tp:taxon-name><comment>L. <xref ref-type="bibr" rid="B74">Pfeiffer 1856</xref>: 184.</comment></tp:nomenclature-citation><tp:nomenclature-citation><tp:taxon-name>
                    <tp:taxon-name-part taxon-name-part-type="genus" reg="Clausilia">Clausilia</tp:taxon-name-part>
                    <tp:taxon-name-part taxon-name-part-type="species" reg="crassicostata">crassicostata</tp:taxon-name-part>
                  </tp:taxon-name><comment>– <xref ref-type="bibr" rid="B89">Schmidt 1868</xref>: 40.</comment></tp:nomenclature-citation><tp:nomenclature-citation><tp:taxon-name>
                    <tp:taxon-name-part taxon-name-part-type="genus" reg="Siciliaria">Siciliaria</tp:taxon-name-part>
                    <tp:taxon-name-part taxon-name-part-type="species" reg="crassicostata">crassicostata</tp:taxon-name-part>
                  </tp:taxon-name><comment>– <xref ref-type="bibr" rid="B8">Boettger 1877</xref>: 33.</comment></tp:nomenclature-citation><tp:nomenclature-citation><tp:taxon-name>
                    <tp:taxon-name-part taxon-name-part-type="genus" reg="Clausilia">Clausilia</tp:taxon-name-part>
                    <tp:taxon-name-part taxon-name-part-type="species" reg="crassicostata">crassicostata</tp:taxon-name-part>
                  </tp:taxon-name><comment>– <xref ref-type="bibr" rid="B102">Westerlund 1884</xref>: 45.</comment></tp:nomenclature-citation><tp:nomenclature-citation><tp:taxon-name><tp:taxon-name-part taxon-name-part-type="genus" reg="Siciliaria">Siciliaria</tp:taxon-name-part> (<tp:taxon-name-part taxon-name-part-type="subgenus" reg="Siciliaria">Siciliaria</tp:taxon-name-part>) <tp:taxon-name-part taxon-name-part-type="species" reg="crassicostata">crassicostata</tp:taxon-name-part></tp:taxon-name><comment>– <xref ref-type="bibr" rid="B43">Manganelli et al. 1995</xref>: 25.</comment></tp:nomenclature-citation><tp:nomenclature-citation><tp:taxon-name>
                    <tp:taxon-name-part taxon-name-part-type="genus" reg="Charpentieria">Charpentieria</tp:taxon-name-part>
                    <tp:taxon-name-part taxon-name-part-type="species" reg="crassicostata">crassicostata</tp:taxon-name-part>
                  </tp:taxon-name><comment>– <xref ref-type="bibr" rid="B4">Beckmann 2004</xref>: 188.</comment></tp:nomenclature-citation><tp:nomenclature-citation><tp:taxon-name>
                    <tp:taxon-name-part taxon-name-part-type="genus" reg="Charpentieria">Charpentieria</tp:taxon-name-part>
                    <tp:taxon-name-part taxon-name-part-type="species" reg="crassicostata">crassicostata</tp:taxon-name-part>
                  </tp:taxon-name><comment>– <xref ref-type="bibr" rid="B65">Nordsieck 2007</xref>: 54.</comment></tp:nomenclature-citation><tp:nomenclature-citation><tp:taxon-name>
                    <tp:taxon-name-part taxon-name-part-type="genus" reg="Siciliaria">Siciliaria</tp:taxon-name-part>
                    <tp:taxon-name-part taxon-name-part-type="species" reg="crassicostata">crassicostata</tp:taxon-name-part>
                  </tp:taxon-name><comment>– <xref ref-type="bibr" rid="B101">Welter-Schultes 2012</xref>: 339.</comment></tp:nomenclature-citation><tp:nomenclature-citation><tp:taxon-name>
                    <tp:taxon-name-part taxon-name-part-type="genus" reg="Charpentieria">Charpentieria</tp:taxon-name-part>
                    <tp:taxon-name-part taxon-name-part-type="species" reg="crassicostata">crassicostata</tp:taxon-name-part>
                  </tp:taxon-name><comment>– <xref ref-type="bibr" rid="B20">De Mattia 2017g</xref>.</comment></tp:nomenclature-citation></tp:nomenclature-citation-list></tp:nomenclature><tp:treatment-sec sec-type="remarks" id="SECID0EUILM"><title>Remarks</title><p>. The morphology of the genital organs of <italic><tp:taxon-name><tp:taxon-name-part taxon-name-part-type="genus" reg="Sicania">Sicania</tp:taxon-name-part><tp:taxon-name-part taxon-name-part-type="species" reg="crassicostata">crassicostata</tp:taxon-name-part></tp:taxon-name></italic> comb. nov. revealed to be very stable in both of the investigated populations (Fig. <xref ref-type="fig" rid="F30">30</xref>.1–30.4). The internal sculpturing of P is made of large longitudinal pleats that it is a common genital trait, with very few exceptions, for all the taxa belonging to <italic><tp:taxon-name><tp:taxon-name-part taxon-name-part-type="genus" reg="Sicania">Sicania.</tp:taxon-name-part></tp:taxon-name></italic></p><p>The shell is remarkably ribbed to percostated. It shares few characters with <italic><tp:taxon-name><tp:taxon-name-part taxon-name-part-type="genus" reg="Sicania">Sicania</tp:taxon-name-part><tp:taxon-name-part taxon-name-part-type="species" reg="nobilis">nobilis</tp:taxon-name-part><tp:taxon-name-part taxon-name-part-type="subspecies" reg="spezialensis">spezialensis</tp:taxon-name-part></tp:taxon-name></italic> comb. nov. stat. nov., e.g., the (mostly) missing <abbrev xmlns:xlink="http://www.w3.org/1999/xlink" xlink:title="anterior upper palatal plica" id="ABBRID0EAKLM" xlink:type="simple">AUPP</abbrev>, both the very short (or missing) <abbrev xmlns:xlink="http://www.w3.org/1999/xlink" xlink:title="anterior lower palatal plica" id="ABBRID0EEKLM" xlink:type="simple">ALPP</abbrev> and the spiralis (mostly) not overlapping the parietalis (Fig. <xref ref-type="fig" rid="F39">39</xref>.1–39.2).</p><p>Although <italic><tp:taxon-name><tp:taxon-name-part taxon-name-part-type="genus" reg="Sicania">Sicania</tp:taxon-name-part><tp:taxon-name-part taxon-name-part-type="species" reg="eminens">eminens</tp:taxon-name-part></tp:taxon-name></italic> comb. nov. was initially introduced by <xref ref-type="bibr" rid="B89">Schmidt (1868</xref>: 40) as a variety of <italic><tp:taxon-name><tp:taxon-name-part taxon-name-part-type="genus" reg="Sicania">Sicania</tp:taxon-name-part><tp:taxon-name-part taxon-name-part-type="species" reg="crassicostata">crassicostata</tp:taxon-name-part></tp:taxon-name></italic> comb. nov. due to shell similarities (and distribution proximity), the <abbrev xmlns:xlink="http://www.w3.org/1999/xlink" xlink:title="mitochondrial" id="ABBRID0EILLM" xlink:type="simple">mt</abbrev> tree based on <abbrev xmlns:xlink="http://www.w3.org/1999/xlink" xlink:title="cytochrome c oxidase subunit 1 gene" id="ABBRID0EMLLM" xlink:type="simple">COI</abbrev> sequences reveals <italic><tp:taxon-name><tp:taxon-name-part taxon-name-part-type="genus" reg="Sicania">Sicania</tp:taxon-name-part><tp:taxon-name-part taxon-name-part-type="species" reg="crassicostata">crassicostata</tp:taxon-name-part></tp:taxon-name></italic> comb. nov. as a distinct clade which is the sister group of <italic><tp:taxon-name><tp:taxon-name-part taxon-name-part-type="genus" reg="Sicania">Sicania</tp:taxon-name-part><tp:taxon-name-part taxon-name-part-type="species" reg="nobilis">nobilis</tp:taxon-name-part></tp:taxon-name></italic> s. l. (Figs <xref ref-type="fig" rid="F4">4</xref>–<xref ref-type="fig" rid="F6">6</xref>). Considering the <abbrev xmlns:xlink="http://www.w3.org/1999/xlink" xlink:title="internal transcribed spacer 2" id="ABBRID0EOMLM" xlink:type="simple">ITS2</abbrev> tree and the combined tree (<abbrev xmlns:xlink="http://www.w3.org/1999/xlink" xlink:title="cytochrome c oxidase subunit 1 gene" id="ABBRID0ESMLM" xlink:type="simple">COI</abbrev> plus <abbrev xmlns:xlink="http://www.w3.org/1999/xlink" xlink:title="internal transcribed spacer 2" id="ABBRID0EWMLM" xlink:type="simple">ITS2</abbrev>), the relationships among the three taxa are not well resolved. Notably, the distances between the three taxa are in the same range (~ 13%; see Table <xref ref-type="table" rid="T2">2</xref>). The form of <italic><tp:taxon-name><tp:taxon-name-part taxon-name-part-type="genus" reg="Sicania">Sicania</tp:taxon-name-part><tp:taxon-name-part taxon-name-part-type="species" reg="crassicostata">crassicostata</tp:taxon-name-part></tp:taxon-name></italic> comb. nov. from the surroundings of Tonnara di Monte Cofano is remarkably percostate, whereas the population we investigated from Mangiapane is ribbed (as stated also in <xref ref-type="bibr" rid="B69">Nordsieck 2013b</xref>: 9).</p></tp:treatment-sec><tp:treatment-sec sec-type="material" id="SECID0ENNLM"><title>Specimens examined.</title><p>Italy, Sicily, Castelluzzo, cliffs W of the Tonnara di Monte Cofano, 50 m asl, <named-content xmlns:xlink="http://www.w3.org/1999/xlink" content-type="dwc:verbatimCoordinates" xlink:type="simple"><named-content content-type="geo-json" specific-use="{&#34;type&#34;:&#34;Point&#34;,&#34;coordinates&#34;:[12.676186,38.112469]}" id="NCID0EWNLM" xlink:type="simple">38°06'44.89"N, 12°40'34.27"E</named-content></named-content>, [Lab ID 33_1, <abbrev xmlns:xlink="http://www.w3.org/1999/xlink" xlink:title="cytochrome c oxidase subunit 1 gene" id="ABBRID0E2NLM" xlink:type="simple">COI</abbrev>: <ext-link xmlns:xlink="http://www.w3.org/1999/xlink" ext-link-type="gen" xlink:href="MW758876" xlink:type="simple">MW758876</ext-link>; Lab ID 33_2, <abbrev xmlns:xlink="http://www.w3.org/1999/xlink" xlink:title="cytochrome c oxidase subunit 1 gene" id="ABBRID0EEOLM" xlink:type="simple">COI</abbrev>: <ext-link xmlns:xlink="http://www.w3.org/1999/xlink" ext-link-type="gen" xlink:href="MW758877" xlink:type="simple">MW758877</ext-link>, <abbrev xmlns:xlink="http://www.w3.org/1999/xlink" xlink:title="internal transcribed spacer 2" id="ABBRID0ENOLM" xlink:type="simple">ITS2</abbrev>: <ext-link xmlns:xlink="http://www.w3.org/1999/xlink" ext-link-type="gen" xlink:href="MW757103" xlink:type="simple">MW757103</ext-link>, <ext-link xmlns:xlink="http://www.w3.org/1999/xlink" ext-link-type="gen" xlink:href="MW757104" xlink:type="simple">MW757104</ext-link>, <ext-link xmlns:xlink="http://www.w3.org/1999/xlink" ext-link-type="gen" xlink:href="MW757105" xlink:type="simple">MW757105</ext-link><ext-link xmlns:xlink="http://www.w3.org/1999/xlink" ext-link-type="gen" xlink:href="MW757131" xlink:type="simple">MW757131</ext-link>], W. De Mattia and J. Macor leg., 21.xii.2007. 3 dissected <abbrev xmlns:xlink="http://www.w3.org/1999/xlink" xlink:title="specimen" id="ABBRID0EFPLM" xlink:type="simple">spm</abbrev>. Italy, Sicily, Custonaci, cliffs N of the Mangiapane cave, 63 m asl, <named-content xmlns:xlink="http://www.w3.org/1999/xlink" content-type="dwc:verbatimCoordinates" xlink:type="simple"><named-content content-type="geo-json" specific-use="{&#34;type&#34;:&#34;Point&#34;,&#34;coordinates&#34;:[12.669717,38.094697]}" id="NCID0EMPLM" xlink:type="simple">38°05'40.91"N, 12°40'10.98"E</named-content></named-content>, [Lab ID 1_1, <abbrev xmlns:xlink="http://www.w3.org/1999/xlink" xlink:title="cytochrome c oxidase subunit 1 gene" id="ABBRID0ERPLM" xlink:type="simple">COI</abbrev>: <ext-link xmlns:xlink="http://www.w3.org/1999/xlink" ext-link-type="gen" xlink:href="MW758912" xlink:type="simple">MW758912</ext-link>, <abbrev xmlns:xlink="http://www.w3.org/1999/xlink" xlink:title="internal transcribed spacer 2" id="ABBRID0E1PLM" xlink:type="simple">ITS2</abbrev>: <ext-link xmlns:xlink="http://www.w3.org/1999/xlink" ext-link-type="gen" xlink:href="MW757114" xlink:type="simple">MW757114</ext-link>, <ext-link xmlns:xlink="http://www.w3.org/1999/xlink" ext-link-type="gen" xlink:href="MW757113" xlink:type="simple">MW757113</ext-link>; Lab ID 1_4, <abbrev xmlns:xlink="http://www.w3.org/1999/xlink" xlink:title="cytochrome c oxidase subunit 1 gene" id="ABBRID0EIQLM" xlink:type="simple">COI</abbrev>: <ext-link xmlns:xlink="http://www.w3.org/1999/xlink" ext-link-type="gen" xlink:href="MW758924" xlink:type="simple">MW758924</ext-link>] W. De Mattia and J. Macor leg., 21.xii.2007. 2 dissected <abbrev xmlns:xlink="http://www.w3.org/1999/xlink" xlink:title="specimen" id="ABBRID0ERQLM" xlink:type="simple">spm</abbrev>.</p></tp:treatment-sec><tp:treatment-sec sec-type="Shell" id="SECID0EVQLM"><title>Shell</title><p>(<bold>Figs <xref ref-type="fig" rid="F31">31</xref>.1–31.8, 39.1–39.2).</bold>: Shell decollate; whorls markedly ribbed, in part percostate; dorsal keel weak; inferior lamella moderately high or high; anterior upper palatal plica missing, <abbrev xmlns:xlink="http://www.w3.org/1999/xlink" xlink:title="anterior lower palatal plica" id="ABBRID0ECRLM" xlink:type="simple">ALPP</abbrev> very short or mostly missing; palatal edge of clausilium plate distally not receding, palatal edge distally somewhat or not bent upwards (<xref ref-type="bibr" rid="B69">Nordsieck 2013b</xref>).</p></tp:treatment-sec><tp:treatment-sec sec-type="description" id="SECID0EKRLM"><title>Measurements</title><p><bold>(n = 24, decollate).</bold> shell height 24.6 ± 1.2, whorl width 4.9 ± 0.1, aperture height 4.8 ± 0.3, aperture width 3.0 ± 0.1.</p></tp:treatment-sec><tp:treatment-sec sec-type="External morphology of the genital organs" id="SECID0ESRLM"><title>External morphology of the genital organs</title><p><bold>(Figs <xref ref-type="fig" rid="F30">30</xref>.1, 30.3).</bold> The <abbrev xmlns:xlink="http://www.w3.org/1999/xlink" xlink:title="free oviduct" id="ABBRID0E6RLM" xlink:type="simple">FO</abbrev> is much longer than the V (<abbrev xmlns:xlink="http://www.w3.org/1999/xlink" xlink:title="free oviduct" id="ABBRID0EDSLM" xlink:type="simple">FO</abbrev>/V range 2.8–3.0). The <abbrev xmlns:xlink="http://www.w3.org/1999/xlink" xlink:title="vas deferens" id="ABBRID0EHSLM" xlink:type="simple">VD</abbrev> is thin along its whole course except for its proximal section that becomes wider. The <abbrev xmlns:xlink="http://www.w3.org/1999/xlink" xlink:title="first duct of the bursa copulatrix" id="ABBRID0ELSLM" xlink:type="simple">FDBC</abbrev> is longer than the <abbrev xmlns:xlink="http://www.w3.org/1999/xlink" xlink:title="actual bursa copulatrix" id="ABBRID0EPSLM" xlink:type="simple">BC</abbrev>+<abbrev xmlns:xlink="http://www.w3.org/1999/xlink" xlink:title="second duct of the bursa copulatrix" id="ABBRID0ETSLM" xlink:type="simple">SDBC</abbrev> (<abbrev xmlns:xlink="http://www.w3.org/1999/xlink" xlink:title="first duct of the bursa copulatrix" id="ABBRID0EXSLM" xlink:type="simple">FDBC</abbrev>/<abbrev xmlns:xlink="http://www.w3.org/1999/xlink" xlink:title="actual bursa copulatrix" id="ABBRID0E2SLM" xlink:type="simple">BC</abbrev>+<abbrev xmlns:xlink="http://www.w3.org/1999/xlink" xlink:title="second duct of the bursa copulatrix" id="ABBRID0E6SLM" xlink:type="simple">SDBC</abbrev> range 1.7–1.9). The <abbrev xmlns:xlink="http://www.w3.org/1999/xlink" xlink:title="actual bursa copulatrix" id="ABBRID0EDTLM" xlink:type="simple">BC</abbrev>+<abbrev xmlns:xlink="http://www.w3.org/1999/xlink" xlink:title="second duct of the bursa copulatrix" id="ABBRID0EHTLM" xlink:type="simple">SDBC</abbrev> is club-like and longer than the V (<abbrev xmlns:xlink="http://www.w3.org/1999/xlink" xlink:title="actual bursa copulatrix" id="ABBRID0ELTLM" xlink:type="simple">BC</abbrev>+<abbrev xmlns:xlink="http://www.w3.org/1999/xlink" xlink:title="second duct of the bursa copulatrix" id="ABBRID0EPTLM" xlink:type="simple">SDBC</abbrev>/V = 2.0), with clear distinction between the <abbrev xmlns:xlink="http://www.w3.org/1999/xlink" xlink:title="second duct of the bursa copulatrix" id="ABBRID0ETTLM" xlink:type="simple">SDBC</abbrev> and the <abbrev xmlns:xlink="http://www.w3.org/1999/xlink" xlink:title="actual bursa copulatrix" id="ABBRID0EXTLM" xlink:type="simple">BC</abbrev>. The apex is wide and rounded. The D is much longer than the V (D/V range 3.0–3.1) and longer that the <abbrev xmlns:xlink="http://www.w3.org/1999/xlink" xlink:title="actual bursa copulatrix" id="ABBRID0E2TLM" xlink:type="simple">BC</abbrev>+<abbrev xmlns:xlink="http://www.w3.org/1999/xlink" xlink:title="second duct of the bursa copulatrix" id="ABBRID0E6TLM" xlink:type="simple">SDBC</abbrev> (D/<abbrev xmlns:xlink="http://www.w3.org/1999/xlink" xlink:title="actual bursa copulatrix" id="ABBRID0EDULM" xlink:type="simple">BC</abbrev>+<abbrev xmlns:xlink="http://www.w3.org/1999/xlink" xlink:title="second duct of the bursa copulatrix" id="ABBRID0EHULM" xlink:type="simple">SDBC</abbrev> range 1.6–1.9), thinner than the <abbrev xmlns:xlink="http://www.w3.org/1999/xlink" xlink:title="actual bursa copulatrix" id="ABBRID0ELULM" xlink:type="simple">BC</abbrev>+<abbrev xmlns:xlink="http://www.w3.org/1999/xlink" xlink:title="second duct of the bursa copulatrix" id="ABBRID0EPULM" xlink:type="simple">SDBC</abbrev>, slim and with a pointed apex. The V is wide and cylindrical. The A is large. The <abbrev xmlns:xlink="http://www.w3.org/1999/xlink" xlink:title="penial complex" id="ABBRID0ETULM" xlink:type="simple">PC</abbrev> is much longer than the V (P+E/V range 3.2–3.4). The <abbrev xmlns:xlink="http://www.w3.org/1999/xlink" xlink:title="penial retractor muscle" id="ABBRID0EXULM" xlink:type="simple">PR</abbrev> is short and robust. The <abbrev xmlns:xlink="http://www.w3.org/1999/xlink" xlink:title="epiphallar thickening" id="ABBRID0E2ULM" xlink:type="simple">ET</abbrev> is missing. The E is thinner and slightly longer than the P (E/P range 1.0–1.3), gradually shrinking and turning into the <abbrev xmlns:xlink="http://www.w3.org/1999/xlink" xlink:title="vas deferens" id="ABBRID0E6ULM" xlink:type="simple">VD</abbrev>.</p></tp:treatment-sec><tp:treatment-sec sec-type="Internal morphology of the genital organs" id="SECID0EDVLM"><title>Internal morphology of the genital organs</title><p><bold>(Figs <xref ref-type="fig" rid="F30">30</xref>.2, 30.4).</bold> The A shows few large fleshy pleats that are the direct continuation of the penial pleats. The P presents 3–6 longitudinal heavy fleshy smooth pleats that can sometimes become wrinkly and segmented. The fine structure of the wall is smooth. The V shows an irregular pattern of fine pleats. Distally, the V shows a large fleshy continuous cushion that abruptly turns proximally into a dense and irregular net-like pattern of small smooth pleats. The <abbrev xmlns:xlink="http://www.w3.org/1999/xlink" xlink:title="penial pseudopapilla" id="ABBRID0EQVLM" xlink:type="simple">PP</abbrev> is big, short and conical with a pointed apex. The <abbrev xmlns:xlink="http://www.w3.org/1999/xlink" xlink:title="penial pseudopapilla" id="ABBRID0EUVLM" xlink:type="simple">PP</abbrev> is big, elongated and smooth. The P-E transition presents two slightly different structures in the two dissected population. The population from Tonnara Cofano presents one <abbrev xmlns:xlink="http://www.w3.org/1999/xlink" xlink:title="epiphallar ring" id="ABBRID0EYVLM" xlink:type="simple">ER</abbrev>. The <abbrev xmlns:xlink="http://www.w3.org/1999/xlink" xlink:title="penial pseudopapilla" id="ABBRID0E3VLM" xlink:type="simple">PP</abbrev> does not originate from an <abbrev xmlns:xlink="http://www.w3.org/1999/xlink" xlink:title="epiphallar ring" id="ABBRID0EAWLM" xlink:type="simple">ER</abbrev> and is connected to <abbrev xmlns:xlink="http://www.w3.org/1999/xlink" xlink:title="epiphallar longitudinal pleats" id="ABBRID0EEWLM" xlink:type="simple">ELP</abbrev>. The epiphallar formula is: 1ER+<abbrev xmlns:xlink="http://www.w3.org/1999/xlink" xlink:title="penial pseudopapilla" id="ABBRID0EIWLM" xlink:type="simple">PP</abbrev>(<abbrev xmlns:xlink="http://www.w3.org/1999/xlink" xlink:title="epiphallar longitudinal pleats" id="ABBRID0EMWLM" xlink:type="simple">ELP</abbrev>). The Mangiapane population presents one <abbrev xmlns:xlink="http://www.w3.org/1999/xlink" xlink:title="epiphallar ring" id="ABBRID0EQWLM" xlink:type="simple">ER</abbrev> with the <abbrev xmlns:xlink="http://www.w3.org/1999/xlink" xlink:title="penial pseudopapilla" id="ABBRID0EUWLM" xlink:type="simple">PP</abbrev> originating from it. The <abbrev xmlns:xlink="http://www.w3.org/1999/xlink" xlink:title="epiphallar longitudinal pleats" id="ABBRID0EYWLM" xlink:type="simple">ELP</abbrev> are not connected with the <abbrev xmlns:xlink="http://www.w3.org/1999/xlink" xlink:title="epiphallar ring" id="ABBRID0E3WLM" xlink:type="simple">ER</abbrev>. The epiphallar formula is: 1ER(<abbrev xmlns:xlink="http://www.w3.org/1999/xlink" xlink:title="penial pseudopapilla" id="ABBRID0EAXLM" xlink:type="simple">PP</abbrev>)+<abbrev xmlns:xlink="http://www.w3.org/1999/xlink" xlink:title="epiphallar longitudinal pleats" id="ABBRID0EEXLM" xlink:type="simple">ELP</abbrev>. The E has two main longitudinal pleats, heavily segmented towards the <abbrev xmlns:xlink="http://www.w3.org/1999/xlink" xlink:title="vas deferens" id="ABBRID0EIXLM" xlink:type="simple">VD</abbrev>, that proximally fade or can also show three smooth longitudinal pleats that almost abruptly turn into an irregular pattern of dense, small, transversely-oriented papillae.</p></tp:treatment-sec><tp:treatment-sec sec-type="ecology" id="SECID0EMXLM"><title>Ecology.</title><p><italic><tp:taxon-name><tp:taxon-name-part taxon-name-part-type="genus" reg="Sicania">Sicania</tp:taxon-name-part><tp:taxon-name-part taxon-name-part-type="species" reg="crassicostata">crassicostata</tp:taxon-name-part></tp:taxon-name></italic> comb. nov. was collected on limestone cliffs or under rocks and boulders. According to <xref ref-type="bibr" rid="B20">De Mattia (2017g)</xref><italic><tp:taxon-name><tp:taxon-name-part taxon-name-part-type="genus" reg="Sicania">Sicania</tp:taxon-name-part><tp:taxon-name-part taxon-name-part-type="species" reg="crassicostata">crassicostata</tp:taxon-name-part></tp:taxon-name></italic> comb. nov. is considered Critically Endangered, following the IUCN criteria B1ab(i,ii,iv,v); C2a(ii) mainly due its very restricted geographic range and the severe population fragmentation.</p></tp:treatment-sec><tp:treatment-sec sec-type="distribution" id="SECID0EMYLM"><title>Distribution.</title><p>This species has a very limited distribution range, restricted to the western part of Monte Cofano north of Custonaci (Tonnara di Cofano and Cornino). A (probably) introduced population is known to occur on the Island of Favignana (Trapani) (<xref ref-type="bibr" rid="B69">Nordsieck 2013b</xref>), but we did not have the opportunity to check this record in the field, in order to assess whether or not the population is still extant.</p><fig id="F30" position="float" orientation="portrait"><object-id xmlns:xlink="http://www.w3.org/1999/xlink" content-type="doi" xlink:type="simple">10.3897/zookeys.1077.67081.figure30</object-id><object-id xmlns:xlink="http://www.w3.org/1999/xlink" content-type="arpha" xlink:type="simple">B6FF892D-A57A-50CD-8573-8CE87660F246</object-id><label>Figure 30.</label><caption><p><italic><tp:taxon-name><tp:taxon-name-part taxon-name-part-type="genus" reg="Sicania">Sicania</tp:taxon-name-part><tp:taxon-name-part taxon-name-part-type="species" reg="crassicostata">crassicostata</tp:taxon-name-part></tp:taxon-name></italic> (L. Pfeiffer, 1856), comb. nov., Monte Cofano <bold>30.1</bold> whole distal genital organs <bold>30.2</bold> internal distal part of genital organs <bold>30.3</bold> whole distal genital organs <bold>30.4</bold> internal distal part of genital organs.</p></caption><graphic xmlns:xlink="http://www.w3.org/1999/xlink" xlink:href="zookeys-1077-001-g030.jpg" position="float" orientation="portrait" xlink:type="simple" id="oo_622822.jpg"><uri content-type="original_file" xlink:type="simple">https://binary.pensoft.net/fig/622822</uri></graphic></fig><fig id="F31" position="float" orientation="portrait"><object-id xmlns:xlink="http://www.w3.org/1999/xlink" content-type="doi" xlink:type="simple">10.3897/zookeys.1077.67081.figure31</object-id><object-id xmlns:xlink="http://www.w3.org/1999/xlink" content-type="arpha" xlink:type="simple">47733826-CDA9-52EC-A9EF-E9E17C2328B7</object-id><label>Figure 31.</label><caption><p><italic><tp:taxon-name><tp:taxon-name-part taxon-name-part-type="genus" reg="Sicania">Sicania</tp:taxon-name-part><tp:taxon-name-part taxon-name-part-type="species" reg="crassicostata">crassicostata</tp:taxon-name-part></tp:taxon-name></italic> (L. Pfeiffer, 1856), comb. nov., Monte Cofano <bold>31.1</bold> shell <bold>31.2</bold> detail of the aperture <bold>31.3</bold> clausiliar plate double side <bold>31.4</bold> detail of the columellar side of last whorl <bold>31.5</bold> shell <bold>31.6</bold> detail of the aperture <bold>31.7</bold> clausiliar plate double side. Custonaci <bold>31.8</bold> shell.</p></caption><graphic xmlns:xlink="http://www.w3.org/1999/xlink" xlink:href="zookeys-1077-001-g031.jpg" position="float" orientation="portrait" xlink:type="simple" id="oo_622823.jpg"><uri content-type="original_file" xlink:type="simple">https://binary.pensoft.net/fig/622823</uri></graphic></fig></tp:treatment-sec><tp:treatment-sec><!--Section generated to contain objects referenced in tp:taxon-treatment.--><fig id="F1" position="float" orientation="portrait"><object-id xmlns:xlink="http://www.w3.org/1999/xlink" content-type="doi" xlink:type="simple">10.3897/zookeys.1077.67081.figure1</object-id><object-id xmlns:xlink="http://www.w3.org/1999/xlink" content-type="arpha" xlink:type="simple">E0BBC528-6D1C-5398-8FA2-974F59E6665E</object-id><label>Figure 1.</label><caption><p>Wagner’s (1913, <xref ref-type="bibr" rid="B100">1925</xref>) and <xref ref-type="bibr" rid="B10">Brandt’s (1961)</xref><italic><tp:taxon-name><tp:taxon-name-part taxon-name-part-type="genus" reg="Siciliaria">Siciliaria</tp:taxon-name-part></tp:taxon-name></italic> genital drawings <bold>A</bold><italic><tp:taxon-name><tp:taxon-name-part taxon-name-part-type="genus" reg="Siciliaria">Siciliaria</tp:taxon-name-part><tp:taxon-name-part taxon-name-part-type="species" reg="septemplicata">septemplicata</tp:taxon-name-part></tp:taxon-name></italic>, Wagner, 1913: plate 572, fig. 14 <bold>B</bold><italic><tp:taxon-name><tp:taxon-name-part taxon-name-part-type="genus" reg="Siciliaria">Siciliaria</tp:taxon-name-part><tp:taxon-name-part taxon-name-part-type="species" reg="grohmanniana">grohmanniana</tp:taxon-name-part><tp:taxon-name-part taxon-name-part-type="subspecies" reg="grohmanniana">grohmanniana</tp:taxon-name-part></tp:taxon-name></italic>, Wagner, 1925: plate 1, fig. 8 <bold>C</bold><italic><tp:taxon-name><tp:taxon-name-part taxon-name-part-type="genus" reg="Siciliaria">Siciliaria</tp:taxon-name-part><tp:taxon-name-part taxon-name-part-type="species" reg="calcarae">calcarae</tp:taxon-name-part><tp:taxon-name-part taxon-name-part-type="subspecies" reg="calcarae">calcarae</tp:taxon-name-part></tp:taxon-name></italic>, 1925: plate 3, fig. 25 <bold>D</bold><italic><tp:taxon-name><tp:taxon-name-part taxon-name-part-type="genus" reg="Siciliaria">Siciliaria</tp:taxon-name-part><tp:taxon-name-part taxon-name-part-type="species" reg="ferrox">ferrox</tp:taxon-name-part></tp:taxon-name></italic>, Brandt, 1961: fig. 1 <bold>E</bold> overall <italic><tp:taxon-name><tp:taxon-name-part taxon-name-part-type="genus" reg="Siciliaria">Siciliaria</tp:taxon-name-part></tp:taxon-name>/<tp:taxon-name><tp:taxon-name-part taxon-name-part-type="genus" reg="Sicania">Sicania</tp:taxon-name-part></tp:taxon-name></italic> and Sicilian <italic><tp:taxon-name><tp:taxon-name-part taxon-name-part-type="genus" reg="Mauritanica">Mauritanica</tp:taxon-name-part></tp:taxon-name></italic> distribution <bold>F</bold><italic><tp:taxon-name><tp:taxon-name-part taxon-name-part-type="genus" reg="Siciliaria">Siciliaria</tp:taxon-name-part></tp:taxon-name>/<tp:taxon-name><tp:taxon-name-part taxon-name-part-type="genus" reg="Sicania">Sicania</tp:taxon-name-part></tp:taxon-name></italic> and Sicilian <italic><tp:taxon-name><tp:taxon-name-part taxon-name-part-type="genus" reg="Mauritanica">Mauritanica</tp:taxon-name-part></tp:taxon-name></italic> distribution of taxa.</p></caption><graphic xmlns:xlink="http://www.w3.org/1999/xlink" xlink:href="zookeys-1077-001-g001.jpg" position="float" orientation="portrait" xlink:type="simple" id="oo_622793.jpg"><uri content-type="original_file" xlink:type="simple">https://binary.pensoft.net/fig/622793</uri></graphic></fig><fig id="F39" position="float" orientation="portrait"><object-id xmlns:xlink="http://www.w3.org/1999/xlink" content-type="doi" xlink:type="simple">10.3897/zookeys.1077.67081.figure39</object-id><object-id xmlns:xlink="http://www.w3.org/1999/xlink" content-type="arpha" xlink:type="simple">E70D6F1F-42DE-53A8-810C-013575AAA9F4</object-id><label>Figure 39.</label><caption><p><italic><tp:taxon-name><tp:taxon-name-part taxon-name-part-type="genus" reg="Sicania">Sicania</tp:taxon-name-part><tp:taxon-name-part taxon-name-part-type="species" reg="crassicostata">crassicostata</tp:taxon-name-part></tp:taxon-name></italic> (L. Pfeiffer, 1856), comb. nov., Monte Cofano <bold>39.1</bold> palatal plicae <bold>39.2</bold> parietal lamellae. <italic><tp:taxon-name><tp:taxon-name-part taxon-name-part-type="genus" reg="Sicania">Sicania</tp:taxon-name-part><tp:taxon-name-part taxon-name-part-type="species" reg="eminens">eminens</tp:taxon-name-part></tp:taxon-name></italic> (A. Schmidt, 1868), comb. nov., Custonaci, Baglio Messina <bold>39.3–39.4</bold> palatal plicae. <italic><tp:taxon-name><tp:taxon-name-part taxon-name-part-type="genus" reg="Sicania">Sicania</tp:taxon-name-part><tp:taxon-name-part taxon-name-part-type="species" reg="nobilis">nobilis</tp:taxon-name-part><tp:taxon-name-part taxon-name-part-type="subspecies" reg="nobilis">nobilis</tp:taxon-name-part></tp:taxon-name></italic> (L. Pfeiffer, 1848), comb. nov., Castelluzzo <bold>39.5–39.6</bold> palatal plicae <bold>39.7</bold> parietal lamellae. <italic><tp:taxon-name><tp:taxon-name-part taxon-name-part-type="genus" reg="Mauritanica">Mauritanica</tp:taxon-name-part><tp:taxon-name-part taxon-name-part-type="species" reg="scarificata">scarificata</tp:taxon-name-part></tp:taxon-name></italic> (L. Pfeiffer, 1856), comb. nov., Marettimo <bold>39.8</bold> palatal plicae <bold>39.9</bold> parietal lamellae.</p></caption><graphic xmlns:xlink="http://www.w3.org/1999/xlink" xlink:href="zookeys-1077-001-g039.jpg" position="float" orientation="portrait" xlink:type="simple" id="oo_622831.jpg"><uri content-type="original_file" xlink:type="simple">https://binary.pensoft.net/fig/622831</uri></graphic></fig><fig id="F4" position="float" orientation="portrait"><object-id xmlns:xlink="http://www.w3.org/1999/xlink" content-type="doi" xlink:type="simple">10.3897/zookeys.1077.67081.figure4</object-id><object-id xmlns:xlink="http://www.w3.org/1999/xlink" content-type="arpha" xlink:type="simple">43D244E6-EEF2-5D2E-A09C-AAE45E51361E</object-id><label>Figure 4.</label><caption><p>BI tree of based on the <abbrev xmlns:xlink="http://www.w3.org/1999/xlink" xlink:title="cytochrome c oxidase subunit 1 gene" id="ABBRID0EZGAK" xlink:type="simple">COI</abbrev> data set of <italic><tp:taxon-name><tp:taxon-name-part taxon-name-part-type="genus" reg="Siciliaria">Siciliaria</tp:taxon-name-part></tp:taxon-name></italic>, <italic><tp:taxon-name><tp:taxon-name-part taxon-name-part-type="genus" reg="Sicania">Sicania</tp:taxon-name-part></tp:taxon-name></italic> and related genera. BI posterior probability values (&gt; 0.90) of major nodes are indicated.</p></caption><graphic xmlns:xlink="http://www.w3.org/1999/xlink" xlink:href="zookeys-1077-001-g004.jpg" position="float" orientation="portrait" xlink:type="simple" id="oo_622796.jpg"><uri content-type="original_file" xlink:type="simple">https://binary.pensoft.net/fig/622796</uri></graphic></fig><fig id="F6" position="float" orientation="portrait"><object-id xmlns:xlink="http://www.w3.org/1999/xlink" content-type="doi" xlink:type="simple">10.3897/zookeys.1077.67081.figure6</object-id><object-id xmlns:xlink="http://www.w3.org/1999/xlink" content-type="arpha" xlink:type="simple">BBD3C712-710D-5203-A653-CD69A379F4C5</object-id><label>Figure 6.</label><caption><p>BI tree of based on the concatenated <abbrev xmlns:xlink="http://www.w3.org/1999/xlink" xlink:title="cytochrome c oxidase subunit 1 gene" id="ABBRID0ESZBK" xlink:type="simple">COI</abbrev> and <abbrev xmlns:xlink="http://www.w3.org/1999/xlink" xlink:title="internal transcribed spacer 2" id="ABBRID0EWZBK" xlink:type="simple">ITS2</abbrev> data set of <italic><tp:taxon-name><tp:taxon-name-part taxon-name-part-type="genus" reg="Siciliaria">Siciliaria</tp:taxon-name-part></tp:taxon-name></italic>, <italic><tp:taxon-name><tp:taxon-name-part taxon-name-part-type="genus" reg="Sicania">Sicania</tp:taxon-name-part></tp:taxon-name></italic> and related genera. Colours of <italic><tp:taxon-name><tp:taxon-name-part taxon-name-part-type="genus" reg="Siciliaria">Siciliaria</tp:taxon-name-part></tp:taxon-name></italic> and <italic><tp:taxon-name><tp:taxon-name-part taxon-name-part-type="genus" reg="Sicania">Sicania</tp:taxon-name-part></tp:taxon-name></italic> clades correspond to those in the distribution maps (Fig. <xref ref-type="fig" rid="F1">1E, F</xref>). BI posterior probability values (&gt; 0.90) of major nodes are indicated.</p></caption><graphic xmlns:xlink="http://www.w3.org/1999/xlink" xlink:href="zookeys-1077-001-g006.jpg" position="float" orientation="portrait" xlink:type="simple" id="oo_622798.jpg"><uri content-type="original_file" xlink:type="simple">https://binary.pensoft.net/fig/622798</uri></graphic></fig><table-wrap id="T2" position="float" orientation="portrait"><label>Table 2.</label><caption><p>Mean genetic distances (p-distances in %) for the <abbrev xmlns:xlink="http://www.w3.org/1999/xlink" xlink:title="cytochrome c oxidase subunit 1 gene" id="ABBRID0ETMAK" xlink:type="simple">COI</abbrev> dataset between the genera and/or lineages analysed. Mean genetic distances within the genera <italic><tp:taxon-name><tp:taxon-name-part taxon-name-part-type="genus" reg="Siciliaria">Siciliaria</tp:taxon-name-part></tp:taxon-name></italic> and <italic><tp:taxon-name><tp:taxon-name-part taxon-name-part-type="genus" reg="Sicania">Sicania</tp:taxon-name-part></tp:taxon-name></italic> are in bold. <italic><tp:taxon-name><tp:taxon-name-part taxon-name-part-type="genus" reg="Gibbularia">Gibbularia</tp:taxon-name-part></tp:taxon-name></italic> 1 = <italic><tp:taxon-name><tp:taxon-name-part taxon-name-part-type="genus" reg="Gibbularia">Gibbularia</tp:taxon-name-part><tp:taxon-name-part taxon-name-part-type="species" reg="gibbula">gibbula</tp:taxon-name-part><tp:taxon-name-part taxon-name-part-type="subspecies" reg="gibbula">gibbula</tp:taxon-name-part></tp:taxon-name></italic> from Apricena; <italic><tp:taxon-name><tp:taxon-name-part taxon-name-part-type="genus" reg="Gibbularia">Gibbularia</tp:taxon-name-part></tp:taxon-name></italic> 2 = <italic><tp:taxon-name><tp:taxon-name-part taxon-name-part-type="genus" reg="Gibbularia">Gibbularia</tp:taxon-name-part><tp:taxon-name-part taxon-name-part-type="species" reg="gibbula">gibbula</tp:taxon-name-part><tp:taxon-name-part taxon-name-part-type="subspecies" reg="gibbula">gibbula</tp:taxon-name-part></tp:taxon-name></italic> from Muggia.</p></caption><table id="TID0EYRCM" rules="all"><tbody><tr><td rowspan="1" colspan="2"/><td rowspan="1" colspan="1">
                  <bold>1</bold>
                </td><td rowspan="1" colspan="1">
                  <bold>2</bold>
                </td><td rowspan="1" colspan="1">
                  <bold>3</bold>
                </td><td rowspan="1" colspan="1">
                  <bold>4</bold>
                </td><td rowspan="1" colspan="1">
                  <bold>5</bold>
                </td><td rowspan="1" colspan="1">
                  <bold>6</bold>
                </td><td rowspan="1" colspan="1">
                  <bold>7</bold>
                </td><td rowspan="1" colspan="1">
                  <bold>8</bold>
                </td><td rowspan="1" colspan="1">
                  <bold>9</bold>
                </td><td rowspan="1" colspan="1">
                  <bold>10</bold>
                </td></tr><tr><td rowspan="1" colspan="1">
                  <bold>1</bold>
                </td><td rowspan="1" colspan="1">
                  <italic>
                    <tp:taxon-name><tp:taxon-name-part taxon-name-part-type="genus" reg="Siciliaria">Siciliaria</tp:taxon-name-part></tp:taxon-name>
                  </italic>
                </td><td rowspan="1" colspan="1">13.4</td><td rowspan="1" colspan="1"/><td rowspan="1" colspan="1"/><td rowspan="1" colspan="1"/><td rowspan="1" colspan="1"/><td rowspan="1" colspan="1"/><td rowspan="1" colspan="1"/><td rowspan="1" colspan="1"/><td rowspan="1" colspan="1"/><td rowspan="1" colspan="1"/></tr><tr><td rowspan="1" colspan="1">
                  <bold>2</bold>
                </td><td rowspan="1" colspan="1">
                  <italic>
                    <tp:taxon-name><tp:taxon-name-part taxon-name-part-type="genus" reg="Sicania">Sicania</tp:taxon-name-part></tp:taxon-name>
                  </italic>
                </td><td rowspan="1" colspan="1">19.6</td><td rowspan="1" colspan="1">11.4</td><td rowspan="1" colspan="1"/><td rowspan="1" colspan="1"/><td rowspan="1" colspan="1"/><td rowspan="1" colspan="1"/><td rowspan="1" colspan="1"/><td rowspan="1" colspan="1"/><td rowspan="1" colspan="1"/><td rowspan="1" colspan="1"/></tr><tr><td rowspan="1" colspan="1">
                  <bold>3</bold>
                </td><td rowspan="1" colspan="1">
                  <italic>
                    <tp:taxon-name><tp:taxon-name-part taxon-name-part-type="genus" reg="Mauritanica">Mauritanica</tp:taxon-name-part></tp:taxon-name>
                  </italic>
                </td><td rowspan="1" colspan="1">20.5</td><td rowspan="1" colspan="1">17.0</td><td rowspan="1" colspan="1"/><td rowspan="1" colspan="1"/><td rowspan="1" colspan="1"/><td rowspan="1" colspan="1"/><td rowspan="1" colspan="1"/><td rowspan="1" colspan="1"/><td rowspan="1" colspan="1"/><td rowspan="1" colspan="1"/></tr><tr><td rowspan="1" colspan="1">
                  <bold>4</bold>
                </td><td rowspan="1" colspan="1">
                  <italic>
                    <tp:taxon-name><tp:taxon-name-part taxon-name-part-type="genus" reg="Stigmatica">Stigmatica</tp:taxon-name-part><tp:taxon-name-part taxon-name-part-type="species" reg="pantocratis">pantocratis</tp:taxon-name-part></tp:taxon-name>
                  </italic>
                </td><td rowspan="1" colspan="1">21.5</td><td rowspan="1" colspan="1">18.3</td><td rowspan="1" colspan="1">17.1</td><td rowspan="1" colspan="1"/><td rowspan="1" colspan="1"/><td rowspan="1" colspan="1"/><td rowspan="1" colspan="1"/><td rowspan="1" colspan="1"/><td rowspan="1" colspan="1"/><td rowspan="1" colspan="1"/></tr><tr><td rowspan="1" colspan="1">
                  <bold>5</bold>
                </td><td rowspan="1" colspan="1">
                  <italic>
                    <tp:taxon-name><tp:taxon-name-part taxon-name-part-type="genus" reg="Stigmatica">Stigmatica</tp:taxon-name-part><tp:taxon-name-part taxon-name-part-type="species" reg="vulcanica">vulcanica</tp:taxon-name-part></tp:taxon-name>
                  </italic>
                </td><td rowspan="1" colspan="1">21.3</td><td rowspan="1" colspan="1">21.3</td><td rowspan="1" colspan="1">20.7</td><td rowspan="1" colspan="1">18.6</td><td rowspan="1" colspan="1"/><td rowspan="1" colspan="1"/><td rowspan="1" colspan="1"/><td rowspan="1" colspan="1"/><td rowspan="1" colspan="1"/><td rowspan="1" colspan="1"/></tr><tr><td rowspan="1" colspan="1">
                  <bold>6</bold>
                </td><td rowspan="1" colspan="1">
                  <italic>
                    <tp:taxon-name><tp:taxon-name-part taxon-name-part-type="genus" reg="Stigmatica">Stigmatica</tp:taxon-name-part><tp:taxon-name-part taxon-name-part-type="species" reg="sturmii">sturmii</tp:taxon-name-part></tp:taxon-name>
                  </italic>
                </td><td rowspan="1" colspan="1">22.1</td><td rowspan="1" colspan="1">19.9</td><td rowspan="1" colspan="1">19.8</td><td rowspan="1" colspan="1">19.5</td><td rowspan="1" colspan="1">22.4</td><td rowspan="1" colspan="1"/><td rowspan="1" colspan="1"/><td rowspan="1" colspan="1"/><td rowspan="1" colspan="1"/><td rowspan="1" colspan="1"/></tr><tr><td rowspan="1" colspan="1">
                  <bold>7</bold>
                </td><td rowspan="1" colspan="1">
                  <italic>
                    <tp:taxon-name><tp:taxon-name-part taxon-name-part-type="genus" reg="Charpentieria">Charpentieria</tp:taxon-name-part><tp:taxon-name-part taxon-name-part-type="species" reg="itala">itala</tp:taxon-name-part></tp:taxon-name>
                  </italic>
                </td><td rowspan="1" colspan="1">21.7</td><td rowspan="1" colspan="1">21.4</td><td rowspan="1" colspan="1">20.8</td><td rowspan="1" colspan="1">20.7</td><td rowspan="1" colspan="1">22.5</td><td rowspan="1" colspan="1">21.9</td><td rowspan="1" colspan="1"/><td rowspan="1" colspan="1"/><td rowspan="1" colspan="1"/><td rowspan="1" colspan="1"/></tr><tr><td rowspan="1" colspan="1">
                  <bold>8</bold>
                </td><td rowspan="1" colspan="1">
                  <italic>
                    <tp:taxon-name><tp:taxon-name-part taxon-name-part-type="genus" reg="Charpentieria">Charpentieria</tp:taxon-name-part><tp:taxon-name-part taxon-name-part-type="species" reg="stenzi">stenzi</tp:taxon-name-part></tp:taxon-name>
                  </italic>
                </td><td rowspan="1" colspan="1">21.3</td><td rowspan="1" colspan="1">21.8</td><td rowspan="1" colspan="1">20.2</td><td rowspan="1" colspan="1">18.6</td><td rowspan="1" colspan="1">21.0</td><td rowspan="1" colspan="1">21.9</td><td rowspan="1" colspan="1">20.7</td><td rowspan="1" colspan="1"/><td rowspan="1" colspan="1"/><td rowspan="1" colspan="1"/></tr><tr><td rowspan="1" colspan="1">
                  <bold>9</bold>
                </td><td rowspan="1" colspan="1"><italic><tp:taxon-name><tp:taxon-name-part taxon-name-part-type="genus" reg="Gibbularia">Gibbularia</tp:taxon-name-part></tp:taxon-name></italic> 1</td><td rowspan="1" colspan="1">21.0</td><td rowspan="1" colspan="1">21.4</td><td rowspan="1" colspan="1">19.4</td><td rowspan="1" colspan="1">19.4</td><td rowspan="1" colspan="1">20.7</td><td rowspan="1" colspan="1">22.8</td><td rowspan="1" colspan="1">22.3</td><td rowspan="1" colspan="1">20.1</td><td rowspan="1" colspan="1"/><td rowspan="1" colspan="1"/></tr><tr><td rowspan="1" colspan="1">
                  <bold>10</bold>
                </td><td rowspan="1" colspan="1"><italic><tp:taxon-name><tp:taxon-name-part taxon-name-part-type="genus" reg="Gibbularia">Gibbularia</tp:taxon-name-part></tp:taxon-name></italic> 2</td><td rowspan="1" colspan="1">23.1</td><td rowspan="1" colspan="1">23.1</td><td rowspan="1" colspan="1">22.2</td><td rowspan="1" colspan="1">20.7</td><td rowspan="1" colspan="1">22.4</td><td rowspan="1" colspan="1">23.8</td><td rowspan="1" colspan="1">22.3</td><td rowspan="1" colspan="1">21.9</td><td rowspan="1" colspan="1">20.5</td><td rowspan="1" colspan="1"/></tr><tr><td rowspan="1" colspan="1">
                  <bold>11</bold>
                </td><td rowspan="1" colspan="1">
                  <italic>
                    <tp:taxon-name><tp:taxon-name-part taxon-name-part-type="genus" reg="Papillifera">Papillifera</tp:taxon-name-part></tp:taxon-name>
                  </italic>
                </td><td rowspan="1" colspan="1">24.5</td><td rowspan="1" colspan="1">24. 5</td><td rowspan="1" colspan="1">24.0</td><td rowspan="1" colspan="1">24.1</td><td rowspan="1" colspan="1">25.7</td><td rowspan="1" colspan="1">23.9</td><td rowspan="1" colspan="1">25.6</td><td rowspan="1" colspan="1">24.4</td><td rowspan="1" colspan="1">23.8</td><td rowspan="1" colspan="1">25.3</td></tr></tbody></table></table-wrap></tp:treatment-sec><ref-list><ref id="B100"><mixed-citation xmlns:xlink="http://www.w3.org/1999/xlink" xlink:type="simple"><person-group><name name-style="western"><surname>Wagner</surname><given-names>AJ</given-names></name></person-group> (<year>1925</year>) <article-title>Studien über die Systematik, Stammesgeschichte und geographische Verbreitung des Genus <italic><tp:taxon-name><tp:taxon-name-part taxon-name-part-type="genus">Delima</tp:taxon-name-part></tp:taxon-name></italic> (Hartmann) A. J. Wagner.</article-title><source>Annales Zoologici Musei Polonici Historiae Naturalis</source><volume>4</volume>(<issue>1</issue>): <fpage>1</fpage>–<lpage>73</lpage>.</mixed-citation></ref><ref id="B10"><mixed-citation xmlns:xlink="http://www.w3.org/1999/xlink" xlink:type="simple"><person-group><name name-style="western"><surname>Brandt</surname><given-names>R</given-names></name></person-group> (<year>1961</year>) Diagnosen neuer Clausiliiden. Archiv für Molluskenkunde 90(1/3): 1–20.</mixed-citation></ref><ref id="B74"><mixed-citation xmlns:xlink="http://www.w3.org/1999/xlink" xlink:type="simple"><person-group><name name-style="western"><surname>Pfeiffer</surname><given-names>L</given-names></name></person-group> (<year>1856</year>) <article-title>Bericht über weitere Mittheilungen des Herrn Zelebor.</article-title><source>Malakozoologische Blätter</source><volume>3</volume>: <fpage>175</fpage>–<lpage>186</lpage>.</mixed-citation></ref><ref id="B89"><mixed-citation xmlns:xlink="http://www.w3.org/1999/xlink" xlink:type="simple"><person-group><name name-style="western"><surname>Schmidt</surname><given-names>A</given-names></name></person-group> (<year>1868</year>) System der europäischen Clausilien und ihrer nächsten Verwandten. Cassel, 175 pp.</mixed-citation></ref><ref id="B8"><mixed-citation xmlns:xlink="http://www.w3.org/1999/xlink" xlink:type="simple"><person-group><name name-style="western"><surname>Boettger</surname><given-names>O</given-names></name></person-group> (<year>1877</year>) <article-title>Clausilienstudien. Palaeontographica (N. F.) Suppl.</article-title><volume>3</volume>: <fpage>1</fpage>–<lpage>122</lpage>. [4 pls. Cassel]</mixed-citation></ref><ref id="B102"><mixed-citation xmlns:xlink="http://www.w3.org/1999/xlink" xlink:type="simple"><person-group><name name-style="western"><surname>Westerlund</surname><given-names>CA</given-names></name></person-group> (<year>1884</year>) Fauna der in der paläarctischen Region (Europa, Kaukasien, Sibirien, Turan, Persien, Kurdistan, Armenien, Mesopotamien, Kleinasien, Syrien, Arabien, Egypten, Tripolis, Tunesien, Algerien und Marocco) lebenden Binnenconchylien. IV. Gen. <tp:taxon-name><tp:taxon-name-part taxon-name-part-type="genus">Balea</tp:taxon-name-part></tp:taxon-name> Prid. and <tp:taxon-name><tp:taxon-name-part taxon-name-part-type="genus">Clausilia</tp:taxon-name-part></tp:taxon-name> Dr. Karlskrona, 1–212, [index] 1–18, [1. Beilage] 1–3, [2. Beilage] 1–8, [3. Beilage] 1–16, [4. Beilage] 1–26.</mixed-citation></ref><ref id="B43"><mixed-citation xmlns:xlink="http://www.w3.org/1999/xlink" xlink:type="simple"><person-group><name name-style="western"><surname>Manganelli</surname><given-names>G</given-names></name><name name-style="western"><surname>Bodon</surname><given-names>M</given-names></name><name name-style="western"><surname>Favilli</surname><given-names>L</given-names></name><name name-style="western"><surname>Giusti</surname><given-names>F</given-names></name></person-group> (<year>1995</year>) Fascicolo 16, <tp:taxon-name><tp:taxon-name-part taxon-name-part-type="class">Gastropoda</tp:taxon-name-part></tp:taxon-name> Pulmonta. In: Minelli A, Ruffo S, La Posta S (Eds) Checklist delle specie della fauna italiana 16: 1–60. Calderini, Bologna.</mixed-citation></ref><ref id="B4"><mixed-citation xmlns:xlink="http://www.w3.org/1999/xlink" xlink:type="simple"><person-group><name name-style="western"><surname>Beckmann</surname><given-names>KH</given-names></name></person-group> (<year>2004</year>) Zur Verbreitung der endemischen nordwestsizilianischen <tp:taxon-name><tp:taxon-name-part taxon-name-part-type="family">Clausiliidae</tp:taxon-name-part></tp:taxon-name> der Untergattung <tp:taxon-name><tp:taxon-name-part taxon-name-part-type="genus">Charpentieria</tp:taxon-name-part> (<tp:taxon-name-part taxon-name-part-type="subgenus">Siciliaria</tp:taxon-name-part>)</tp:taxon-name> mit Beschreibung von zwei neuen Unterarten (<tp:taxon-name><tp:taxon-name-part taxon-name-part-type="class">Gastropoda</tp:taxon-name-part></tp:taxon-name>: <tp:taxon-name><tp:taxon-name-part taxon-name-part-type="order">Stylommatophora</tp:taxon-name-part></tp:taxon-name>: <tp:taxon-name><tp:taxon-name-part taxon-name-part-type="family">Clausiliidae</tp:taxon-name-part></tp:taxon-name>). Archiv für Molluskenkunde 133(1/2): 185–191. <ext-link xlink:type="simple" ext-link-type="doi" xlink:href="10.1127/arch.moll/133/2004/185">https://doi.org/10.1127/arch.moll/133/2004/185</ext-link></mixed-citation></ref><ref id="B65"><mixed-citation xmlns:xlink="http://www.w3.org/1999/xlink" xlink:type="simple"><person-group><name name-style="western"><surname>Nordsieck</surname><given-names>H</given-names></name></person-group> (<year>2007</year>) Worldwide Door Snails (<tp:taxon-name><tp:taxon-name-part taxon-name-part-type="family">Clausiliidae</tp:taxon-name-part></tp:taxon-name>), recent and fossil. Conchbooks Hackenheim, 214 pp.</mixed-citation></ref><ref id="B101"><mixed-citation xmlns:xlink="http://www.w3.org/1999/xlink" xlink:type="simple"><person-group><name name-style="western"><surname>Welter-Schultes</surname><given-names>F</given-names></name></person-group> (<year>2012</year>) <source>European non-marine molluscs, a quide for species identification.</source><publisher-name>Planet Poster Editions</publisher-name>, <publisher-loc>Göttingen</publisher-loc>, <size units="page">674 pp</size>.</mixed-citation></ref><ref id="B20"><mixed-citation xmlns:xlink="http://www.w3.org/1999/xlink" xlink:type="simple"><person-group><name name-style="western"><surname>De Mattia</surname><given-names>W</given-names></name></person-group> (<year>2017g</year>) <italic><tp:taxon-name><tp:taxon-name-part taxon-name-part-type="genus">Charpentieria</tp:taxon-name-part><tp:taxon-name-part taxon-name-part-type="species">crassicostata</tp:taxon-name-part></tp:taxon-name></italic>. The IUCN Red List of Threatened Species. <ext-link xlink:type="simple" ext-link-type="uri" xlink:href="https://www.iucnredlist.org/species/171745/1330830">https://www.iucnredlist.org/species/171745/1330830</ext-link></mixed-citation></ref><ref id="B69"><mixed-citation xmlns:xlink="http://www.w3.org/1999/xlink" xlink:type="simple"><person-group><name name-style="western"><surname>Nordsieck</surname><given-names>H</given-names></name></person-group> (<year>2013b</year>) Revisory remarks on the species of <italic><tp:taxon-name><tp:taxon-name-part taxon-name-part-type="genus">Siciliaria</tp:taxon-name-part></tp:taxon-name></italic> Vest from N. W. Sicily. <ext-link xlink:type="simple" ext-link-type="uri" xlink:href="http://hnords.de/5356429d6b11adc0b/535642a1dc1365e05/index.html">http://hnords.de/5356429d6b11adc0b/535642a1dc1365e05/index.html</ext-link></mixed-citation></ref></ref-list></tp:taxon-treatment>
