# Supplementary material for: ﻿Morphological investigation of genital organs and first insights into the phylogeny of the genus Siciliaria Vest, 1867 as a basis for a taxonomic revision (Mollusca, Gastropoda, Clausiliidae)
Source: Zookeys. 2021 Dec 14;1077:1–175. doi: 10.3897/zookeys.1077.67081 (PMC8692307; doi:10.3897/zookeys.1077.67081)
Supplement: XML Treatment for Sicania eminens [file zookeys.1077.67081-treatment21.xml]

<!DOCTYPE tp:taxon-treatment
  PUBLIC "-//TaxonX//DTD Taxonomic Treatment Publishing DTD v0 20100105//EN" "tax-treatment-NSO.dtd">
<tp:taxon-treatment xmlns:tp="http://www.plazi.org/taxpub"><tp:treatment-meta><kwd-group><label>Taxon classification</label><kwd>
                  <named-content content-type="kingdom">Animalia</named-content>
                </kwd><kwd>
                  <named-content content-type="order">Stylommatophora</named-content>
                </kwd><kwd>
                  <named-content content-type="family">Clausiliidae</named-content>
                </kwd></kwd-group><mixed-citation publication-type="journal"><person-group><name><surname>De Mattia</surname><given-names>Willy</given-names></name><name><surname>Reier</surname><given-names>Susanne</given-names></name><name><surname>Haring</surname><given-names>Elisabeth</given-names></name></person-group><article-title>﻿Morphological investigation of genital organs and first insights into the phylogeny of the genus <italic><tp:taxon-name><tp:taxon-name-part taxon-name-part-type="genus" reg="Siciliaria">Siciliaria</tp:taxon-name-part></tp:taxon-name></italic> Vest, 1867 as a basis for a taxonomic revision (<tp:taxon-name><tp:taxon-name-part taxon-name-part-type="phylum">Mollusca</tp:taxon-name-part></tp:taxon-name>, <tp:taxon-name><tp:taxon-name-part taxon-name-part-type="class">Gastropoda</tp:taxon-name-part></tp:taxon-name>, <tp:taxon-name><tp:taxon-name-part taxon-name-part-type="family">Clausiliidae</tp:taxon-name-part></tp:taxon-name>)</article-title><source>Zookeys</source><day>14</day><month>12</month><year>2021</year><volume>1077</volume><fpage>1</fpage><lpage>175</lpage><pub-id pub-id-type="doi">10.3897/zookeys.1077.67081</pub-id></mixed-citation></tp:treatment-meta><tp:nomenclature><label>﻿</label><tp:taxon-name>
                <object-id xmlns:xlink="http://www.w3.org/1999/xlink" content-type="arpha" xlink:type="simple">3C69BB36-2423-5471-A443-83052EE45099</object-id>
                <tp:taxon-name-part taxon-name-part-type="genus" reg="Sicania">Sicania</tp:taxon-name-part>
                <tp:taxon-name-part taxon-name-part-type="species" reg="eminens">eminens</tp:taxon-name-part>
              </tp:taxon-name><tp:taxon-authority>(A. Schmidt, 1868)</tp:taxon-authority><tp:taxon-status xmlns:xlink="http://www.w3.org/1999/xlink" xlink:type="simple">comb. nov.</tp:taxon-status><xref ref-type="fig" rid="F1">Figs 1.F, 32.1–32.9, 33.1–33.12, 39.3, 39.4</xref><tp:nomenclature-citation-list><tp:nomenclature-citation><tp:taxon-name>
                    <tp:taxon-name-part taxon-name-part-type="genus" reg="Clausilia">Clausilia</tp:taxon-name-part>
                    <tp:taxon-name-part taxon-name-part-type="species" reg="crassicostata">crassicostata</tp:taxon-name-part>
                    <tp:taxon-name-part taxon-name-part-type="infraspecific-rank">var.</tp:taxon-name-part>
                    <tp:taxon-name-part taxon-name-part-type="variety" reg="eminens">eminens</tp:taxon-name-part>
                  </tp:taxon-name><comment><xref ref-type="bibr" rid="B89">Schmidt 1868</xref>: 40.</comment></tp:nomenclature-citation><tp:nomenclature-citation><tp:taxon-name>
                    <tp:taxon-name-part taxon-name-part-type="genus" reg="Clausilia">Clausilia</tp:taxon-name-part>
                    <tp:taxon-name-part taxon-name-part-type="species" reg="crassicostata">crassicostata</tp:taxon-name-part>
                    <tp:taxon-name-part taxon-name-part-type="infraspecific-rank">var.</tp:taxon-name-part>
                    <tp:taxon-name-part taxon-name-part-type="variety" reg="eminens">eminens</tp:taxon-name-part>
                  </tp:taxon-name><comment>– <xref ref-type="bibr" rid="B102">Westerlund 1884</xref>: 45.</comment></tp:nomenclature-citation><tp:nomenclature-citation><tp:taxon-name>
                    <tp:taxon-name-part taxon-name-part-type="genus" reg="Siciliaria">Siciliaria</tp:taxon-name-part>
                    <tp:taxon-name-part taxon-name-part-type="species" reg="crassicostata">crassicostata</tp:taxon-name-part>
                    <tp:taxon-name-part taxon-name-part-type="subspecies" reg="eminens">eminens</tp:taxon-name-part>
                  </tp:taxon-name><comment>– <xref ref-type="bibr" rid="B1">Alzona 1971</xref>: 92.</comment></tp:nomenclature-citation><tp:nomenclature-citation><tp:taxon-name>
                    <tp:taxon-name-part taxon-name-part-type="genus" reg="Charpentieria">Charpentieria</tp:taxon-name-part>
                    <tp:taxon-name-part taxon-name-part-type="species" reg="eminens">eminens</tp:taxon-name-part>
                  </tp:taxon-name><comment>– <xref ref-type="bibr" rid="B4">Beckmann 2004</xref>: 188.</comment></tp:nomenclature-citation><tp:nomenclature-citation><tp:taxon-name>
                    <tp:taxon-name-part taxon-name-part-type="genus" reg="Charpentieria">Charpentieria</tp:taxon-name-part>
                    <tp:taxon-name-part taxon-name-part-type="species" reg="eminens">eminens</tp:taxon-name-part>
                  </tp:taxon-name><comment>– <xref ref-type="bibr" rid="B65">Nordsieck 2007</xref>: 53.</comment></tp:nomenclature-citation><tp:nomenclature-citation><tp:taxon-name>
                    <tp:taxon-name-part taxon-name-part-type="genus" reg="Siciliaria">Siciliaria</tp:taxon-name-part>
                    <tp:taxon-name-part taxon-name-part-type="species" reg="crassicostata">crassicostata</tp:taxon-name-part>
                    <tp:taxon-name-part taxon-name-part-type="infraspecific-rank">var.</tp:taxon-name-part>
                    <tp:taxon-name-part taxon-name-part-type="variety" reg="eminens">eminens</tp:taxon-name-part>
                  </tp:taxon-name><comment>– <xref ref-type="bibr" rid="B101">Welter-Schultes 2012</xref>: 339.</comment></tp:nomenclature-citation><tp:nomenclature-citation><tp:taxon-name>
                    <tp:taxon-name-part taxon-name-part-type="genus" reg="Siciliaria">Siciliaria</tp:taxon-name-part>
                    <tp:taxon-name-part taxon-name-part-type="species" reg="eminens">eminens</tp:taxon-name-part>
                  </tp:taxon-name><comment>– <xref ref-type="bibr" rid="B69">Nordsieck 2013b</xref>: 9.</comment></tp:nomenclature-citation><tp:nomenclature-citation><tp:taxon-name>
                    <tp:taxon-name-part taxon-name-part-type="genus" reg="Charpentieria">Charpentieria</tp:taxon-name-part>
                    <tp:taxon-name-part taxon-name-part-type="species" reg="eminens">eminens</tp:taxon-name-part>
                  </tp:taxon-name><comment>– <xref ref-type="bibr" rid="B21">De Mattia 2017h</xref>.</comment></tp:nomenclature-citation></tp:nomenclature-citation-list></tp:nomenclature><tp:treatment-sec sec-type="remarks" id="SECID0EKBMM"><title>Remarks.</title><p><italic><tp:taxon-name><tp:taxon-name-part taxon-name-part-type="genus" reg="Sicania">Sicania</tp:taxon-name-part><tp:taxon-name-part taxon-name-part-type="species" reg="eminens">eminens</tp:taxon-name-part></tp:taxon-name></italic> comb. nov. inhabits a restricted range that approximately includes the surroundings of Custonaci and the S slopes of Monte Cofano in the east as far as Castellammare del Golfo in the west.</p><p>The general genital outline is stable for all the dissected populations. The internal sculpturing of the penis reveals a basic pattern of one to four longitudinal pleats. The remaining main genital internal parts (penial pseudopapilla, epiphallus and atrium) show good stability despite slight variations, which will be described below. Only the internal wall of the vagina could be either smooth or with a strong sculpturing.</p><p>The shell is remarkably ribbed although the number of the ribs (density) progressively decreases along a geographical S-N axis, whereby simultaneously the thickness of the ribs increases. Southern populations, e.g., from Dolina Buffara and Baglio Messina, present a dense ribbing (with an average of 70 ribs along the first whorl) whereby the northernmost populations from the environs of Mangiapane Caves and Scurati show much less rib density (with an average of 32 ribs along the first whorl). The northern populations are found a few hundred meters from the southernmost population of <italic><tp:taxon-name><tp:taxon-name-part taxon-name-part-type="genus" reg="Sicania">Sicania</tp:taxon-name-part><tp:taxon-name-part taxon-name-part-type="species" reg="crassicostata">crassicostata</tp:taxon-name-part></tp:taxon-name></italic> comb. nov. and could be, by inexperienced eyes, easily confused with it. Probably this is the reason why the taxon was for long time considered as a subspecies of <italic><tp:taxon-name><tp:taxon-name-part taxon-name-part-type="genus" reg="Sicania">Sicania</tp:taxon-name-part><tp:taxon-name-part taxon-name-part-type="species" reg="crassicostata">crassicostata</tp:taxon-name-part></tp:taxon-name></italic> comb. nov. (Alzona, 1971: 92). Nevertheless, <italic><tp:taxon-name><tp:taxon-name-part taxon-name-part-type="genus" reg="Sicania">Sicania</tp:taxon-name-part><tp:taxon-name-part taxon-name-part-type="species" reg="eminens">eminens</tp:taxon-name-part></tp:taxon-name></italic> comb. nov. can be distinguished by the markedly pyriform shape of its shell and the presence of a strong anterior upper palatal plica and the <abbrev xmlns:xlink="http://www.w3.org/1999/xlink" xlink:title="anterior lower palatal plica" id="ABBRID0E6CMM" xlink:type="simple">ALPP</abbrev>, both of them clearly visible from outside of the shell’s aperture and missing in <italic><tp:taxon-name><tp:taxon-name-part taxon-name-part-type="genus" reg="Sicania">Sicania</tp:taxon-name-part><tp:taxon-name-part taxon-name-part-type="species" reg="crassicostata">crassicostata</tp:taxon-name-part></tp:taxon-name></italic> comb. nov. (Figs <xref ref-type="fig" rid="F31">31</xref>.1–31.7, 39.1, 39.2).</p><p><italic><tp:taxon-name><tp:taxon-name-part taxon-name-part-type="genus" reg="Sicania">Sicania</tp:taxon-name-part><tp:taxon-name-part taxon-name-part-type="species" reg="eminens">eminens</tp:taxon-name-part></tp:taxon-name></italic> comb. nov. is monophyletic in both the <abbrev xmlns:xlink="http://www.w3.org/1999/xlink" xlink:title="cytochrome c oxidase subunit 1 gene" id="ABBRID0E6DMM" xlink:type="simple">COI</abbrev> and in the <abbrev xmlns:xlink="http://www.w3.org/1999/xlink" xlink:title="internal transcribed spacer 2" id="ABBRID0EDEMM" xlink:type="simple">ITS2</abbrev> tree (both well supported). The <abbrev xmlns:xlink="http://www.w3.org/1999/xlink" xlink:title="internal transcribed spacer 2" id="ABBRID0EHEMM" xlink:type="simple">ITS2</abbrev> sequences were almost identical (Fig. <xref ref-type="fig" rid="F5">5</xref>). The distribution of the samples within the subclade, in spite of their low number, approximately reflects the S-N gradient in the rib density of the shells. The upper part includes the southern high-rib-density populations of Dolina Buffara and Baglio Messina, whereas the lower part includes the low-rib-density populations of Custonaci and Contrada Scurati. The results of the molecular genetic analysis, the morphology of the genital organs, conchological and biogeographic investigations confirm the status of <italic><tp:taxon-name><tp:taxon-name-part taxon-name-part-type="genus" reg="Sicania">Sicania</tp:taxon-name-part><tp:taxon-name-part taxon-name-part-type="species" reg="eminens">eminens</tp:taxon-name-part></tp:taxon-name></italic> comb. nov. as a valid species, clearly distinguished from <italic><tp:taxon-name><tp:taxon-name-part taxon-name-part-type="genus" reg="Sicania">Sicania</tp:taxon-name-part><tp:taxon-name-part taxon-name-part-type="species" reg="crassicostata">crassicostata</tp:taxon-name-part></tp:taxon-name></italic> comb. nov.</p></tp:treatment-sec><tp:treatment-sec sec-type="material" id="SECID0EFFMM"><title>Specimens examined.</title><p>Italy, Sicily, Custonaci, contrada Scurati, crossing with Strada Procinciale 19, 60 m asl, <named-content xmlns:xlink="http://www.w3.org/1999/xlink" content-type="dwc:verbatimCoordinates" xlink:type="simple"><named-content content-type="geo-json" specific-use="{&#34;type&#34;:&#34;Point&#34;,&#34;coordinates&#34;:[12.669419,38.082214]}" id="NCID0EOFMM" xlink:type="simple">38°4'55.97"N, 12°40'9.91"E</named-content></named-content>, [Lab ID 51_1, <abbrev xmlns:xlink="http://www.w3.org/1999/xlink" xlink:title="cytochrome c oxidase subunit 1 gene" id="ABBRID0ETFMM" xlink:type="simple">COI</abbrev>: <ext-link xmlns:xlink="http://www.w3.org/1999/xlink" ext-link-type="gen" xlink:href="MW758896" xlink:type="simple">MW758896</ext-link>, <abbrev xmlns:xlink="http://www.w3.org/1999/xlink" xlink:title="internal transcribed spacer 2" id="ABBRID0E3FMM" xlink:type="simple">ITS2</abbrev><ext-link xmlns:xlink="http://www.w3.org/1999/xlink" ext-link-type="gen" xlink:href="MW757072" xlink:type="simple">MW757072</ext-link>; Lab ID 51_2, <abbrev xmlns:xlink="http://www.w3.org/1999/xlink" xlink:title="cytochrome c oxidase subunit 1 gene" id="ABBRID0EFGMM" xlink:type="simple">COI</abbrev>: <ext-link xmlns:xlink="http://www.w3.org/1999/xlink" ext-link-type="gen" xlink:href="MW758897" xlink:type="simple">MW758897</ext-link>], W. De Mattia and J. Macor leg., 12.iv.2017. 2 dissected specimens. Italy, Sicily, Custonaci, contrada Scurati, 60 m asl, <named-content xmlns:xlink="http://www.w3.org/1999/xlink" content-type="dwc:verbatimCoordinates" xlink:type="simple"><named-content content-type="geo-json" specific-use="{&#34;type&#34;:&#34;Point&#34;,&#34;coordinates&#34;:[12.671439,38.088361]}" id="NCID0ERGMM" xlink:type="simple">38°05'18.10"N, 12°40'17.18"E</named-content></named-content>, [Lab ID 52_1, <abbrev xmlns:xlink="http://www.w3.org/1999/xlink" xlink:title="cytochrome c oxidase subunit 1 gene" id="ABBRID0EWGMM" xlink:type="simple">COI</abbrev>: <ext-link xmlns:xlink="http://www.w3.org/1999/xlink" ext-link-type="gen" xlink:href="MW758898" xlink:type="simple">MW758898</ext-link>; Lab ID 52_2, <abbrev xmlns:xlink="http://www.w3.org/1999/xlink" xlink:title="cytochrome c oxidase subunit 1 gene" id="ABBRID0E6GMM" xlink:type="simple">COI</abbrev>: <ext-link xmlns:xlink="http://www.w3.org/1999/xlink" ext-link-type="gen" xlink:href="MW758899" xlink:type="simple">MW758899</ext-link>, <abbrev xmlns:xlink="http://www.w3.org/1999/xlink" xlink:title="internal transcribed spacer 2" id="ABBRID0EIHMM" xlink:type="simple">ITS2</abbrev><ext-link xmlns:xlink="http://www.w3.org/1999/xlink" ext-link-type="gen" xlink:href="MW757071" xlink:type="simple">MW757071</ext-link>, <ext-link xmlns:xlink="http://www.w3.org/1999/xlink" ext-link-type="gen" xlink:href="MW757085" xlink:type="simple">MW757085</ext-link>, <ext-link xmlns:xlink="http://www.w3.org/1999/xlink" ext-link-type="gen" xlink:href="MW757086" xlink:type="simple">MW757086</ext-link>], W. De Mattia and J. Macor leg., 12.iv.2017. 2 dissected <abbrev xmlns:xlink="http://www.w3.org/1999/xlink" xlink:title="specimen" id="ABBRID0E2HMM" xlink:type="simple">spm</abbrev>. Italy, Sicily, Custonaci, contrada Scurati, crossing with Strada Provinciale 18, 65 m asl, <named-content xmlns:xlink="http://www.w3.org/1999/xlink" content-type="dwc:verbatimCoordinates" xlink:type="simple"><named-content content-type="geo-json" specific-use="{&#34;type&#34;:&#34;Point&#34;,&#34;coordinates&#34;:[12.669406,38.082233]}" id="NCID0ECIMM" xlink:type="simple">38°4'56.04"N, 12°40'9.86"E</named-content></named-content>, W. De Mattia and J. Macor leg., 12.iv.2017. 2 dissected <abbrev xmlns:xlink="http://www.w3.org/1999/xlink" xlink:title="specimen" id="ABBRID0EHIMM" xlink:type="simple">spm</abbrev>. Italy, Sicily, Custonaci, contrada Scurati, limestone cliffs S of the village, 60 m asl, <named-content xmlns:xlink="http://www.w3.org/1999/xlink" content-type="dwc:verbatimCoordinates" xlink:type="simple"><named-content content-type="geo-json" specific-use="{&#34;type&#34;:&#34;Point&#34;,&#34;coordinates&#34;:[12.676186,38.112469]}" id="NCID0EOIMM" xlink:type="simple">38°06'44.89"N, 12°40'34.27"E</named-content></named-content>, W. De Mattia and J. Macor leg., 12.iv.2017. 2 dissected <abbrev xmlns:xlink="http://www.w3.org/1999/xlink" xlink:title="specimen" id="ABBRID0ETIMM" xlink:type="simple">spm</abbrev>. Italy, Sicily, Custonaci, Buffara, NE side of the hollow, 150 m asl, <named-content xmlns:xlink="http://www.w3.org/1999/xlink" content-type="dwc:verbatimCoordinates" xlink:type="simple"><named-content content-type="geo-json" specific-use="{&#34;type&#34;:&#34;Point&#34;,&#34;coordinates&#34;:[12.683706,38.066811]}" id="NCID0E1IMM" xlink:type="simple">38°04'0.52"N, 12°41'1.34"E</named-content></named-content>, [Lab ID 49_1, <abbrev xmlns:xlink="http://www.w3.org/1999/xlink" xlink:title="cytochrome c oxidase subunit 1 gene" id="ABBRID0E6IMM" xlink:type="simple">COI</abbrev>: <ext-link xmlns:xlink="http://www.w3.org/1999/xlink" ext-link-type="gen" xlink:href="MW758892" xlink:type="simple">MW758892</ext-link>; Lab ID 49_2, <abbrev xmlns:xlink="http://www.w3.org/1999/xlink" xlink:title="cytochrome c oxidase subunit 1 gene" id="ABBRID0EIJMM" xlink:type="simple">COI</abbrev>: <ext-link xmlns:xlink="http://www.w3.org/1999/xlink" ext-link-type="gen" xlink:href="MW758893" xlink:type="simple">MW758893</ext-link>], W. De Mattia and J. Macor leg., 12.iv.2017. 2 dissected <abbrev xmlns:xlink="http://www.w3.org/1999/xlink" xlink:title="specimen" id="ABBRID0ERJMM" xlink:type="simple">spm</abbrev>. Italy, Sicily, Custonaci, Baglio Messina, 340 m asl, <named-content xmlns:xlink="http://www.w3.org/1999/xlink" content-type="dwc:verbatimCoordinates" xlink:type="simple"><named-content content-type="geo-json" specific-use="{&#34;type&#34;:&#34;Point&#34;,&#34;coordinates&#34;:[12.696856,38.068439]}" id="NCID0EYJMM" xlink:type="simple">38°04'6.38"N, 12°41'48.68"E</named-content></named-content>, [Lab ID 50_1, <abbrev xmlns:xlink="http://www.w3.org/1999/xlink" xlink:title="cytochrome c oxidase subunit 1 gene" id="ABBRID0E4JMM" xlink:type="simple">COI</abbrev>: <ext-link xmlns:xlink="http://www.w3.org/1999/xlink" ext-link-type="gen" xlink:href="MW758894" xlink:type="simple">MW758894</ext-link>, <abbrev xmlns:xlink="http://www.w3.org/1999/xlink" xlink:title="internal transcribed spacer 2" id="ABBRID0EGKMM" xlink:type="simple">ITS2</abbrev><ext-link xmlns:xlink="http://www.w3.org/1999/xlink" ext-link-type="gen" xlink:href="MW757073" xlink:type="simple">MW757073</ext-link>, <ext-link xmlns:xlink="http://www.w3.org/1999/xlink" ext-link-type="gen" xlink:href="MW757074" xlink:type="simple">MW757074</ext-link>, <ext-link xmlns:xlink="http://www.w3.org/1999/xlink" ext-link-type="gen" xlink:href="MW757075" xlink:type="simple">MW757075</ext-link>, <ext-link xmlns:xlink="http://www.w3.org/1999/xlink" ext-link-type="gen" xlink:href="MW757076" xlink:type="simple">MW757076</ext-link>; Lab ID 50_2, <abbrev xmlns:xlink="http://www.w3.org/1999/xlink" xlink:title="cytochrome c oxidase subunit 1 gene" id="ABBRID0E5KMM" xlink:type="simple">COI</abbrev>: <ext-link xmlns:xlink="http://www.w3.org/1999/xlink" ext-link-type="gen" xlink:href="MW758895" xlink:type="simple">MW758895</ext-link>], W. De Mattia and J. Macor leg., 12.iv.2017. 2 dissected <abbrev xmlns:xlink="http://www.w3.org/1999/xlink" xlink:title="specimen" id="ABBRID0EHLMM" xlink:type="simple">spm</abbrev>.</p></tp:treatment-sec><tp:treatment-sec sec-type="Shell" id="SECID0ELLMM"><title>Shell</title><p><bold>(Figs <xref ref-type="fig" rid="F33">33</xref>.1–33.12, 39.3, 39.4).</bold> shell decollate; whorls ribbed; dorsal keel weak or missing; inferior lamella mostly high; anterior upper palatal plica strong, mostly separated from upper palatal plica, <abbrev xmlns:xlink="http://www.w3.org/1999/xlink" xlink:title="anterior lower palatal plica" id="ABBRID0EYLMM" xlink:type="simple">ALPP</abbrev> tending to be shortened but visible; palatal edge of clausilium plate distally not receding, palatal edge distally somewhat or not bent upwards (<xref ref-type="bibr" rid="B69">Nordsieck 2013b</xref>).</p></tp:treatment-sec><tp:treatment-sec sec-type="description" id="SECID0EAMMM"><title>Measurements</title><p>(n = 45, decollate): shell height 20.1 ± 0.7, whorl width 4.7 ± 0.3, aperture height 4.7 ± 0.4, aperture width 3.1 ± 0.1.</p></tp:treatment-sec><tp:treatment-sec sec-type="External morphology of the genital organs" id="SECID0EFMMM"><title>External morphology of the genital organs</title><p><bold>(Figs <xref ref-type="fig" rid="F32">32</xref>.1, 32.4, 32.6, 32.8).</bold> The <abbrev xmlns:xlink="http://www.w3.org/1999/xlink" xlink:title="free oviduct" id="ABBRID0ESMMM" xlink:type="simple">FO</abbrev> is remarkably longer than the V (<abbrev xmlns:xlink="http://www.w3.org/1999/xlink" xlink:title="free oviduct" id="ABBRID0EWMMM" xlink:type="simple">FO</abbrev>/V range 4.1–4.7). The <abbrev xmlns:xlink="http://www.w3.org/1999/xlink" xlink:title="vas deferens" id="ABBRID0E1MMM" xlink:type="simple">VD</abbrev> is thin along its whole course. The <abbrev xmlns:xlink="http://www.w3.org/1999/xlink" xlink:title="first duct of the bursa copulatrix" id="ABBRID0E5MMM" xlink:type="simple">FDBC</abbrev> is longer than the <abbrev xmlns:xlink="http://www.w3.org/1999/xlink" xlink:title="actual bursa copulatrix" id="ABBRID0ECNMM" xlink:type="simple">BC</abbrev>+<abbrev xmlns:xlink="http://www.w3.org/1999/xlink" xlink:title="second duct of the bursa copulatrix" id="ABBRID0EGNMM" xlink:type="simple">SDBC</abbrev> (<abbrev xmlns:xlink="http://www.w3.org/1999/xlink" xlink:title="first duct of the bursa copulatrix" id="ABBRID0EKNMM" xlink:type="simple">FDBC</abbrev>/<abbrev xmlns:xlink="http://www.w3.org/1999/xlink" xlink:title="actual bursa copulatrix" id="ABBRID0EONMM" xlink:type="simple">BC</abbrev>+<abbrev xmlns:xlink="http://www.w3.org/1999/xlink" xlink:title="second duct of the bursa copulatrix" id="ABBRID0ESNMM" xlink:type="simple">SDBC</abbrev> range 1.6–1.9). The <abbrev xmlns:xlink="http://www.w3.org/1999/xlink" xlink:title="actual bursa copulatrix" id="ABBRID0EWNMM" xlink:type="simple">BC</abbrev>+<abbrev xmlns:xlink="http://www.w3.org/1999/xlink" xlink:title="second duct of the bursa copulatrix" id="ABBRID0E1NMM" xlink:type="simple">SDBC</abbrev> is club-like and longer than the V (<abbrev xmlns:xlink="http://www.w3.org/1999/xlink" xlink:title="actual bursa copulatrix" id="ABBRID0E5NMM" xlink:type="simple">BC</abbrev>+<abbrev xmlns:xlink="http://www.w3.org/1999/xlink" xlink:title="second duct of the bursa copulatrix" id="ABBRID0ECOMM" xlink:type="simple">SDBC</abbrev>/V range 2.1–2.5), with distinction between the <abbrev xmlns:xlink="http://www.w3.org/1999/xlink" xlink:title="second duct of the bursa copulatrix" id="ABBRID0EGOMM" xlink:type="simple">SDBC</abbrev> and the <abbrev xmlns:xlink="http://www.w3.org/1999/xlink" xlink:title="actual bursa copulatrix" id="ABBRID0EKOMM" xlink:type="simple">BC</abbrev>. The apex is wide and round. The D is much longer than the V (D/V range 4.4–4.9) and longer that the <abbrev xmlns:xlink="http://www.w3.org/1999/xlink" xlink:title="actual bursa copulatrix" id="ABBRID0EOOMM" xlink:type="simple">BC</abbrev>+<abbrev xmlns:xlink="http://www.w3.org/1999/xlink" xlink:title="second duct of the bursa copulatrix" id="ABBRID0ESOMM" xlink:type="simple">SDBC</abbrev> (D/<abbrev xmlns:xlink="http://www.w3.org/1999/xlink" xlink:title="actual bursa copulatrix" id="ABBRID0EWOMM" xlink:type="simple">BC</abbrev>+<abbrev xmlns:xlink="http://www.w3.org/1999/xlink" xlink:title="second duct of the bursa copulatrix" id="ABBRID0E1OMM" xlink:type="simple">SDBC</abbrev> range 2.4–2.7), thinner than the <abbrev xmlns:xlink="http://www.w3.org/1999/xlink" xlink:title="actual bursa copulatrix" id="ABBRID0E5OMM" xlink:type="simple">BC</abbrev>+<abbrev xmlns:xlink="http://www.w3.org/1999/xlink" xlink:title="second duct of the bursa copulatrix" id="ABBRID0ECPMM" xlink:type="simple">SDBC</abbrev>, slim and with a pointed apex. The V is short, wide and cylindrical. The A is very large. The <abbrev xmlns:xlink="http://www.w3.org/1999/xlink" xlink:title="penial complex" id="ABBRID0EGPMM" xlink:type="simple">PC</abbrev> is much longer than the V (P+E/V range 3.7–4.2). The <abbrev xmlns:xlink="http://www.w3.org/1999/xlink" xlink:title="penial retractor muscle" id="ABBRID0EKPMM" xlink:type="simple">PR</abbrev> is short and robust. The <abbrev xmlns:xlink="http://www.w3.org/1999/xlink" xlink:title="epiphallar thickening" id="ABBRID0EOPMM" xlink:type="simple">ET</abbrev> is not present in all the dissected samples. The E is thinner and shorter than the P (E/P range 0.8–0.9), almost abruptly shrinking and turning into the <abbrev xmlns:xlink="http://www.w3.org/1999/xlink" xlink:title="vas deferens" id="ABBRID0ESPMM" xlink:type="simple">VD</abbrev>.</p></tp:treatment-sec><tp:treatment-sec sec-type="Internal morphology of the genital organs" id="SECID0EWPMM"><title>Internal morphology of the genital organs</title><p><bold>(Figs <xref ref-type="fig" rid="F32">32</xref>.2, 32.3, 32.5, 32.7, 32.9).</bold> The A shows few large fleshy pleats that are the direct continuation of the penial pleats. The P presents 1–4 longitudinal fleshy pleats. These pleats can be totally smooth (Contrada Scurati), only one or few of them are segmented (metameric) (Contrada Scurati, Dolina Buffara) or the only pleat is proximally segmented and distally irregular (Baglio Messina). The fine structure of the wall is smooth. The <abbrev xmlns:xlink="http://www.w3.org/1999/xlink" xlink:title="penial pseudopapilla" id="ABBRID0EDQMM" xlink:type="simple">PP</abbrev> is always very small and rounded. It is smooth but in Baglio Messina where it is remarkably wrinkly. The P-E transition presents three slightly different structures in the dissected populations. The samples from Dolina Buffara present one <abbrev xmlns:xlink="http://www.w3.org/1999/xlink" xlink:title="epiphallar ring" id="ABBRID0EHQMM" xlink:type="simple">ER</abbrev> with the <abbrev xmlns:xlink="http://www.w3.org/1999/xlink" xlink:title="penial pseudopapilla" id="ABBRID0ELQMM" xlink:type="simple">PP</abbrev> and <abbrev xmlns:xlink="http://www.w3.org/1999/xlink" xlink:title="epiphallar longitudinal pleats" id="ABBRID0EPQMM" xlink:type="simple">ELP</abbrev> originating from the <abbrev xmlns:xlink="http://www.w3.org/1999/xlink" xlink:title="epiphallar ring" id="ABBRID0ETQMM" xlink:type="simple">ER</abbrev>. Its epiphallar formula is: 1ER(<abbrev xmlns:xlink="http://www.w3.org/1999/xlink" xlink:title="penial pseudopapilla" id="ABBRID0EXQMM" xlink:type="simple">PP</abbrev>+<abbrev xmlns:xlink="http://www.w3.org/1999/xlink" xlink:title="epiphallar longitudinal pleats" id="ABBRID0E2QMM" xlink:type="simple">ELP</abbrev>). The samples from Scurati show a common structure, namely a first distal <abbrev xmlns:xlink="http://www.w3.org/1999/xlink" xlink:title="epiphallar ring" id="ABBRID0E6QMM" xlink:type="simple">ER</abbrev> where the <abbrev xmlns:xlink="http://www.w3.org/1999/xlink" xlink:title="penial pseudopapilla" id="ABBRID0EDRMM" xlink:type="simple">PP</abbrev> originates and the <abbrev xmlns:xlink="http://www.w3.org/1999/xlink" xlink:title="epiphallar longitudinal pleats" id="ABBRID0EHRMM" xlink:type="simple">ELP</abbrev> originate from the second proximal <abbrev xmlns:xlink="http://www.w3.org/1999/xlink" xlink:title="epiphallar ring" id="ABBRID0ELRMM" xlink:type="simple">ER</abbrev>. The epiphallar formula is: 1ER(<abbrev xmlns:xlink="http://www.w3.org/1999/xlink" xlink:title="penial pseudopapilla" id="ABBRID0EPRMM" xlink:type="simple">PP</abbrev>)+2ER(<abbrev xmlns:xlink="http://www.w3.org/1999/xlink" xlink:title="epiphallar longitudinal pleats" id="ABBRID0ETRMM" xlink:type="simple">ELP</abbrev>). The population from Baglio Messina present a slight difference with a first distal <abbrev xmlns:xlink="http://www.w3.org/1999/xlink" xlink:title="epiphallar ring" id="ABBRID0EXRMM" xlink:type="simple">ER</abbrev>, whereas the <abbrev xmlns:xlink="http://www.w3.org/1999/xlink" xlink:title="penial pseudopapilla" id="ABBRID0E2RMM" xlink:type="simple">PP</abbrev> and the <abbrev xmlns:xlink="http://www.w3.org/1999/xlink" xlink:title="epiphallar longitudinal pleats" id="ABBRID0E6RMM" xlink:type="simple">ELP</abbrev> originate from the second proximal <abbrev xmlns:xlink="http://www.w3.org/1999/xlink" xlink:title="epiphallar ring" id="ABBRID0EDSMM" xlink:type="simple">ER</abbrev>. The epiphallar formula is: 1ER+2ER(<abbrev xmlns:xlink="http://www.w3.org/1999/xlink" xlink:title="penial pseudopapilla" id="ABBRID0EHSMM" xlink:type="simple">PP</abbrev>+<abbrev xmlns:xlink="http://www.w3.org/1999/xlink" xlink:title="epiphallar longitudinal pleats" id="ABBRID0ELSMM" xlink:type="simple">ELP</abbrev>). The E shows two main longitudinal pleats that can be either smooth or fringed. These two pleats distally originate from a set of smaller irregular pleats. The V can be either completely smooth or with a set of irregular smooth pleats.</p><fig id="F32" position="float" orientation="portrait"><object-id xmlns:xlink="http://www.w3.org/1999/xlink" content-type="doi" xlink:type="simple">10.3897/zookeys.1077.67081.figure32</object-id><object-id xmlns:xlink="http://www.w3.org/1999/xlink" content-type="arpha" xlink:type="simple">9B70191B-11F6-5B3A-9FFA-E32E7630A7FE</object-id><label>Figure 32.</label><caption><p><italic><tp:taxon-name><tp:taxon-name-part taxon-name-part-type="genus" reg="Sicania">Sicania</tp:taxon-name-part><tp:taxon-name-part taxon-name-part-type="species" reg="eminens">eminens</tp:taxon-name-part></tp:taxon-name></italic> (A. Schmidt, 1868), comb. nov., Custonaci, Baglio Messina <bold>32.1</bold> whole distal genital organs <bold>32.2</bold> internal distal part of genital organs <bold>32.3</bold> detail of the pseudopapilla. Dolina Buffara <bold>32.4</bold> whole distal genital organs <bold>32.5</bold> internal distal part of genital organs. Contrada Scurati, Custonaci <bold>32.6</bold> whole distal genital organs <bold>32.7</bold> internal distal part of genital organs. Contrada Scurati toward Mangiapane <bold>32.8</bold> whole distal genital organs <bold>32.9</bold> internal distal part of genital organs.</p></caption><graphic xmlns:xlink="http://www.w3.org/1999/xlink" xlink:href="zookeys-1077-001-g032.jpg" position="float" orientation="portrait" xlink:type="simple" id="oo_622824.jpg"><uri content-type="original_file" xlink:type="simple">https://binary.pensoft.net/fig/622824</uri></graphic></fig></tp:treatment-sec><tp:treatment-sec sec-type="ecology" id="SECID0EZTMM"><title>Ecology.</title><p><italic><tp:taxon-name><tp:taxon-name-part taxon-name-part-type="genus" reg="Sicania">Sicania</tp:taxon-name-part><tp:taxon-name-part taxon-name-part-type="species" reg="eminens">eminens</tp:taxon-name-part></tp:taxon-name></italic> comb. nov. inhabits limestone cliffs and boulders, hiding in rock cracks and crevices. It is also found climbing on tree barks and decaying woods (Custonaci, Baglio Messina). This taxon has never been found syntopic with other <italic><tp:taxon-name><tp:taxon-name-part taxon-name-part-type="genus" reg="Sicania">Sicania</tp:taxon-name-part></tp:taxon-name></italic> or <italic><tp:taxon-name><tp:taxon-name-part taxon-name-part-type="genus" reg="Siciliaria">Siciliaria</tp:taxon-name-part></tp:taxon-name></italic> taxa. Along its eastern distributional range, it is sympatric with <italic><tp:taxon-name><tp:taxon-name-part taxon-name-part-type="genus" reg="Siciliaria">Siciliaria</tp:taxon-name-part><tp:taxon-name-part taxon-name-part-type="species" reg="calcarae">calcarae</tp:taxon-name-part><tp:taxon-name-part taxon-name-part-type="subspecies" reg="calcarae">calcarae</tp:taxon-name-part></tp:taxon-name></italic>. According to <xref ref-type="bibr" rid="B21">De Mattia (2017h)</xref><italic><tp:taxon-name><tp:taxon-name-part taxon-name-part-type="genus" reg="Sicania">Sicania</tp:taxon-name-part><tp:taxon-name-part taxon-name-part-type="species" reg="eminens">eminens</tp:taxon-name-part></tp:taxon-name></italic> comb. nov. is considered Endangered following the IUCN criteria B1ab(iv,v)+2ab(iv,v). Approximately 20% of its distribution range (mainly in the southern part) is currently under a heavy quarrying activity. This results in a complete habitat destruction. Only a very small part of its distributional range falls under a protected area: Riserva Naturale Orientata di Monte Cofano, between Monte Cofano and Monte Palatimone. The subpopulations are fragmented and localised over very small areas. This species is assessed as Endangered since it has a very restricted geographic range, it occurs at less than five locations and there is a continuing decline in the quality of the habitat and in the number of mature individuals due to extended periods of drought in the summer. In addition, this species is an extremely sought-after item for shell collectors and traders (<xref ref-type="bibr" rid="B21">De Mattia 2017h</xref>).</p></tp:treatment-sec><tp:treatment-sec sec-type="distribution" id="SECID0E1VMM"><title>Distribution.</title><p>The distribution range of <italic><tp:taxon-name><tp:taxon-name-part taxon-name-part-type="genus" reg="Sicania">Sicania</tp:taxon-name-part><tp:taxon-name-part taxon-name-part-type="species" reg="eminens">eminens</tp:taxon-name-part></tp:taxon-name></italic> comb. nov. includes the southern slopes of Monte Cofano and Monte Palatimone in the north and, in the south, the line from Monte Sparagio-Castellammare del Golfo (east) and Monte Buffara (west). <xref ref-type="bibr" rid="B69">Nordsieck (2013b)</xref> includes the surroundings of Calatafimi and Monte Bonifato near Alcamo but recent field research failed to find this taxon in these localities.</p></tp:treatment-sec><tp:treatment-sec><!--Section generated to contain objects referenced in tp:taxon-treatment.--><fig id="F1" position="float" orientation="portrait"><object-id xmlns:xlink="http://www.w3.org/1999/xlink" content-type="doi" xlink:type="simple">10.3897/zookeys.1077.67081.figure1</object-id><object-id xmlns:xlink="http://www.w3.org/1999/xlink" content-type="arpha" xlink:type="simple">E0BBC528-6D1C-5398-8FA2-974F59E6665E</object-id><label>Figure 1.</label><caption><p>Wagner’s (1913, <xref ref-type="bibr" rid="B100">1925</xref>) and <xref ref-type="bibr" rid="B10">Brandt’s (1961)</xref><italic><tp:taxon-name><tp:taxon-name-part taxon-name-part-type="genus" reg="Siciliaria">Siciliaria</tp:taxon-name-part></tp:taxon-name></italic> genital drawings <bold>A</bold><italic><tp:taxon-name><tp:taxon-name-part taxon-name-part-type="genus" reg="Siciliaria">Siciliaria</tp:taxon-name-part><tp:taxon-name-part taxon-name-part-type="species" reg="septemplicata">septemplicata</tp:taxon-name-part></tp:taxon-name></italic>, Wagner, 1913: plate 572, fig. 14 <bold>B</bold><italic><tp:taxon-name><tp:taxon-name-part taxon-name-part-type="genus" reg="Siciliaria">Siciliaria</tp:taxon-name-part><tp:taxon-name-part taxon-name-part-type="species" reg="grohmanniana">grohmanniana</tp:taxon-name-part><tp:taxon-name-part taxon-name-part-type="subspecies" reg="grohmanniana">grohmanniana</tp:taxon-name-part></tp:taxon-name></italic>, Wagner, 1925: plate 1, fig. 8 <bold>C</bold><italic><tp:taxon-name><tp:taxon-name-part taxon-name-part-type="genus" reg="Siciliaria">Siciliaria</tp:taxon-name-part><tp:taxon-name-part taxon-name-part-type="species" reg="calcarae">calcarae</tp:taxon-name-part><tp:taxon-name-part taxon-name-part-type="subspecies" reg="calcarae">calcarae</tp:taxon-name-part></tp:taxon-name></italic>, 1925: plate 3, fig. 25 <bold>D</bold><italic><tp:taxon-name><tp:taxon-name-part taxon-name-part-type="genus" reg="Siciliaria">Siciliaria</tp:taxon-name-part><tp:taxon-name-part taxon-name-part-type="species" reg="ferrox">ferrox</tp:taxon-name-part></tp:taxon-name></italic>, Brandt, 1961: fig. 1 <bold>E</bold> overall <italic><tp:taxon-name><tp:taxon-name-part taxon-name-part-type="genus" reg="Siciliaria">Siciliaria</tp:taxon-name-part></tp:taxon-name>/<tp:taxon-name><tp:taxon-name-part taxon-name-part-type="genus" reg="Sicania">Sicania</tp:taxon-name-part></tp:taxon-name></italic> and Sicilian <italic><tp:taxon-name><tp:taxon-name-part taxon-name-part-type="genus" reg="Mauritanica">Mauritanica</tp:taxon-name-part></tp:taxon-name></italic> distribution <bold>F</bold><italic><tp:taxon-name><tp:taxon-name-part taxon-name-part-type="genus" reg="Siciliaria">Siciliaria</tp:taxon-name-part></tp:taxon-name>/<tp:taxon-name><tp:taxon-name-part taxon-name-part-type="genus" reg="Sicania">Sicania</tp:taxon-name-part></tp:taxon-name></italic> and Sicilian <italic><tp:taxon-name><tp:taxon-name-part taxon-name-part-type="genus" reg="Mauritanica">Mauritanica</tp:taxon-name-part></tp:taxon-name></italic> distribution of taxa.</p></caption><graphic xmlns:xlink="http://www.w3.org/1999/xlink" xlink:href="zookeys-1077-001-g001.jpg" position="float" orientation="portrait" xlink:type="simple" id="oo_622793.jpg"><uri content-type="original_file" xlink:type="simple">https://binary.pensoft.net/fig/622793</uri></graphic></fig><fig id="F31" position="float" orientation="portrait"><object-id xmlns:xlink="http://www.w3.org/1999/xlink" content-type="doi" xlink:type="simple">10.3897/zookeys.1077.67081.figure31</object-id><object-id xmlns:xlink="http://www.w3.org/1999/xlink" content-type="arpha" xlink:type="simple">47733826-CDA9-52EC-A9EF-E9E17C2328B7</object-id><label>Figure 31.</label><caption><p><italic><tp:taxon-name><tp:taxon-name-part taxon-name-part-type="genus" reg="Sicania">Sicania</tp:taxon-name-part><tp:taxon-name-part taxon-name-part-type="species" reg="crassicostata">crassicostata</tp:taxon-name-part></tp:taxon-name></italic> (L. Pfeiffer, 1856), comb. nov., Monte Cofano <bold>31.1</bold> shell <bold>31.2</bold> detail of the aperture <bold>31.3</bold> clausiliar plate double side <bold>31.4</bold> detail of the columellar side of last whorl <bold>31.5</bold> shell <bold>31.6</bold> detail of the aperture <bold>31.7</bold> clausiliar plate double side. Custonaci <bold>31.8</bold> shell.</p></caption><graphic xmlns:xlink="http://www.w3.org/1999/xlink" xlink:href="zookeys-1077-001-g031.jpg" position="float" orientation="portrait" xlink:type="simple" id="oo_622823.jpg"><uri content-type="original_file" xlink:type="simple">https://binary.pensoft.net/fig/622823</uri></graphic></fig><fig id="F5" position="float" orientation="portrait"><object-id xmlns:xlink="http://www.w3.org/1999/xlink" content-type="doi" xlink:type="simple">10.3897/zookeys.1077.67081.figure5</object-id><object-id xmlns:xlink="http://www.w3.org/1999/xlink" content-type="arpha" xlink:type="simple">48878F90-91E9-52D5-AF9F-5152187A0F7C</object-id><label>Figure 5.</label><caption><p>BI tree of based on the <abbrev xmlns:xlink="http://www.w3.org/1999/xlink" xlink:title="internal transcribed spacer 2" id="ABBRID0EAVBK" xlink:type="simple">ITS2</abbrev> data set of <italic><tp:taxon-name><tp:taxon-name-part taxon-name-part-type="genus" reg="Siciliaria">Siciliaria</tp:taxon-name-part></tp:taxon-name></italic>, <italic><tp:taxon-name><tp:taxon-name-part taxon-name-part-type="genus" reg="Sicania">Sicania</tp:taxon-name-part></tp:taxon-name></italic> and related genera. Colours of <italic><tp:taxon-name><tp:taxon-name-part taxon-name-part-type="genus" reg="Siciliaria">Siciliaria</tp:taxon-name-part></tp:taxon-name></italic> and <italic><tp:taxon-name><tp:taxon-name-part taxon-name-part-type="genus" reg="Sicania">Sicania</tp:taxon-name-part></tp:taxon-name></italic> clades correspond to those in the distribution maps (Figs <xref ref-type="fig" rid="F1">1E, F</xref>). BI posterior probability values (&gt; 0.90) of major nodes are indicated.</p></caption><graphic xmlns:xlink="http://www.w3.org/1999/xlink" xlink:href="zookeys-1077-001-g005.jpg" position="float" orientation="portrait" xlink:type="simple" id="oo_622797.jpg"><uri content-type="original_file" xlink:type="simple">https://binary.pensoft.net/fig/622797</uri></graphic></fig><fig id="F33" position="float" orientation="portrait"><object-id xmlns:xlink="http://www.w3.org/1999/xlink" content-type="doi" xlink:type="simple">10.3897/zookeys.1077.67081.figure33</object-id><object-id xmlns:xlink="http://www.w3.org/1999/xlink" content-type="arpha" xlink:type="simple">191D05E0-4552-519D-8927-99AF416C4915</object-id><label>Figure 33.</label><caption><p><italic><tp:taxon-name><tp:taxon-name-part taxon-name-part-type="genus" reg="Sicania">Sicania</tp:taxon-name-part><tp:taxon-name-part taxon-name-part-type="species" reg="eminens">eminens</tp:taxon-name-part></tp:taxon-name></italic> (A. Schmidt, 1868), comb. nov., Custonaci, Baglio Messina <bold>33.1</bold> shell. <bold>33.2</bold> detail of the aperture <bold>33.3</bold> clausiliar plate double side. Dolina Buffara <bold>33.4</bold> shell <bold>33.5</bold> detail of the aperture <bold>33.6</bold> clausiliar plate double side. Contrada Scurati, Custonaci <bold>33.7</bold> shell <bold>33.8</bold> detail of the aperture <bold>33.9</bold> clausiliar plate double side. Contrada Scurati toward Mangiapane <bold>33.10</bold> shell <bold>33.11</bold> detail of the aperture <bold>33.12</bold> clausiliar plate double side.</p></caption><graphic xmlns:xlink="http://www.w3.org/1999/xlink" xlink:href="zookeys-1077-001-g033.jpg" position="float" orientation="portrait" xlink:type="simple" id="oo_622825.jpg"><uri content-type="original_file" xlink:type="simple">https://binary.pensoft.net/fig/622825</uri></graphic></fig></tp:treatment-sec><ref-list><ref id="B100"><mixed-citation xmlns:xlink="http://www.w3.org/1999/xlink" xlink:type="simple"><person-group><name name-style="western"><surname>Wagner</surname><given-names>AJ</given-names></name></person-group> (<year>1925</year>) <article-title>Studien über die Systematik, Stammesgeschichte und geographische Verbreitung des Genus <italic><tp:taxon-name><tp:taxon-name-part taxon-name-part-type="genus">Delima</tp:taxon-name-part></tp:taxon-name></italic> (Hartmann) A. J. Wagner.</article-title><source>Annales Zoologici Musei Polonici Historiae Naturalis</source><volume>4</volume>(<issue>1</issue>): <fpage>1</fpage>–<lpage>73</lpage>.</mixed-citation></ref><ref id="B10"><mixed-citation xmlns:xlink="http://www.w3.org/1999/xlink" xlink:type="simple"><person-group><name name-style="western"><surname>Brandt</surname><given-names>R</given-names></name></person-group> (<year>1961</year>) Diagnosen neuer Clausiliiden. Archiv für Molluskenkunde 90(1/3): 1–20.</mixed-citation></ref><ref id="B89"><mixed-citation xmlns:xlink="http://www.w3.org/1999/xlink" xlink:type="simple"><person-group><name name-style="western"><surname>Schmidt</surname><given-names>A</given-names></name></person-group> (<year>1868</year>) System der europäischen Clausilien und ihrer nächsten Verwandten. Cassel, 175 pp.</mixed-citation></ref><ref id="B102"><mixed-citation xmlns:xlink="http://www.w3.org/1999/xlink" xlink:type="simple"><person-group><name name-style="western"><surname>Westerlund</surname><given-names>CA</given-names></name></person-group> (<year>1884</year>) Fauna der in der paläarctischen Region (Europa, Kaukasien, Sibirien, Turan, Persien, Kurdistan, Armenien, Mesopotamien, Kleinasien, Syrien, Arabien, Egypten, Tripolis, Tunesien, Algerien und Marocco) lebenden Binnenconchylien. IV. Gen. <tp:taxon-name><tp:taxon-name-part taxon-name-part-type="genus">Balea</tp:taxon-name-part></tp:taxon-name> Prid. and <tp:taxon-name><tp:taxon-name-part taxon-name-part-type="genus">Clausilia</tp:taxon-name-part></tp:taxon-name> Dr. Karlskrona, 1–212, [index] 1–18, [1. Beilage] 1–3, [2. Beilage] 1–8, [3. Beilage] 1–16, [4. Beilage] 1–26.</mixed-citation></ref><ref id="B1"><mixed-citation xmlns:xlink="http://www.w3.org/1999/xlink" xlink:type="simple"><person-group><name name-style="western"><surname>Alzona</surname><given-names>C</given-names></name></person-group> (<year>1971</year>) <article-title>Malacofauna Italica. Catalogo e bibliografia dei molluschi viventi, terrestri e d’acqua dolce.</article-title><source>Atti della Società italiana di Scienze naturali e del Museo civico di Storia naturale di Milano</source><volume>111</volume>: <fpage>1</fpage>–<lpage>433</lpage>.</mixed-citation></ref><ref id="B4"><mixed-citation xmlns:xlink="http://www.w3.org/1999/xlink" xlink:type="simple"><person-group><name name-style="western"><surname>Beckmann</surname><given-names>KH</given-names></name></person-group> (<year>2004</year>) Zur Verbreitung der endemischen nordwestsizilianischen <tp:taxon-name><tp:taxon-name-part taxon-name-part-type="family">Clausiliidae</tp:taxon-name-part></tp:taxon-name> der Untergattung <tp:taxon-name><tp:taxon-name-part taxon-name-part-type="genus">Charpentieria</tp:taxon-name-part> (<tp:taxon-name-part taxon-name-part-type="subgenus">Siciliaria</tp:taxon-name-part>)</tp:taxon-name> mit Beschreibung von zwei neuen Unterarten (<tp:taxon-name><tp:taxon-name-part taxon-name-part-type="class">Gastropoda</tp:taxon-name-part></tp:taxon-name>: <tp:taxon-name><tp:taxon-name-part taxon-name-part-type="order">Stylommatophora</tp:taxon-name-part></tp:taxon-name>: <tp:taxon-name><tp:taxon-name-part taxon-name-part-type="family">Clausiliidae</tp:taxon-name-part></tp:taxon-name>). Archiv für Molluskenkunde 133(1/2): 185–191. <ext-link xlink:type="simple" ext-link-type="doi" xlink:href="10.1127/arch.moll/133/2004/185">https://doi.org/10.1127/arch.moll/133/2004/185</ext-link></mixed-citation></ref><ref id="B65"><mixed-citation xmlns:xlink="http://www.w3.org/1999/xlink" xlink:type="simple"><person-group><name name-style="western"><surname>Nordsieck</surname><given-names>H</given-names></name></person-group> (<year>2007</year>) Worldwide Door Snails (<tp:taxon-name><tp:taxon-name-part taxon-name-part-type="family">Clausiliidae</tp:taxon-name-part></tp:taxon-name>), recent and fossil. Conchbooks Hackenheim, 214 pp.</mixed-citation></ref><ref id="B101"><mixed-citation xmlns:xlink="http://www.w3.org/1999/xlink" xlink:type="simple"><person-group><name name-style="western"><surname>Welter-Schultes</surname><given-names>F</given-names></name></person-group> (<year>2012</year>) <source>European non-marine molluscs, a quide for species identification.</source><publisher-name>Planet Poster Editions</publisher-name>, <publisher-loc>Göttingen</publisher-loc>, <size units="page">674 pp</size>.</mixed-citation></ref><ref id="B69"><mixed-citation xmlns:xlink="http://www.w3.org/1999/xlink" xlink:type="simple"><person-group><name name-style="western"><surname>Nordsieck</surname><given-names>H</given-names></name></person-group> (<year>2013b</year>) Revisory remarks on the species of <italic><tp:taxon-name><tp:taxon-name-part taxon-name-part-type="genus">Siciliaria</tp:taxon-name-part></tp:taxon-name></italic> Vest from N. W. Sicily. <ext-link xlink:type="simple" ext-link-type="uri" xlink:href="http://hnords.de/5356429d6b11adc0b/535642a1dc1365e05/index.html">http://hnords.de/5356429d6b11adc0b/535642a1dc1365e05/index.html</ext-link></mixed-citation></ref><ref id="B21"><mixed-citation xmlns:xlink="http://www.w3.org/1999/xlink" xlink:type="simple"><person-group><name name-style="western"><surname>De Mattia</surname><given-names>W</given-names></name></person-group> (<year>2017h</year>) <italic><tp:taxon-name><tp:taxon-name-part taxon-name-part-type="genus">Charpentieria</tp:taxon-name-part><tp:taxon-name-part taxon-name-part-type="species">eminens</tp:taxon-name-part></tp:taxon-name></italic>. The IUCN Red List of Threatened Species. <ext-link xlink:type="simple" ext-link-type="uri" xlink:href="https://www.iucnredlist.org/species/171408/1325724">https://www.iucnredlist.org/species/171408/1325724</ext-link></mixed-citation></ref></ref-list></tp:taxon-treatment>
