# Supplementary material for: ﻿Morphological investigation of genital organs and first insights into the phylogeny of the genus Siciliaria Vest, 1867 as a basis for a taxonomic revision (Mollusca, Gastropoda, Clausiliidae)
Source: Zookeys. 2021 Dec 14;1077:1–175. doi: 10.3897/zookeys.1077.67081 (PMC8692307; doi:10.3897/zookeys.1077.67081)
Supplement: XML Treatment for Sicania nobilis nobilis [file zookeys.1077.67081-treatment23.xml]

<!DOCTYPE tp:taxon-treatment
  PUBLIC "-//TaxonX//DTD Taxonomic Treatment Publishing DTD v0 20100105//EN" "tax-treatment-NSO.dtd">
<tp:taxon-treatment xmlns:tp="http://www.plazi.org/taxpub"><tp:treatment-meta><kwd-group><label>Taxon classification</label><kwd>
                  <named-content content-type="kingdom">Animalia</named-content>
                </kwd><kwd>
                  <named-content content-type="order">Stylommatophora</named-content>
                </kwd><kwd>
                  <named-content content-type="family">Clausiliidae</named-content>
                </kwd></kwd-group><mixed-citation publication-type="journal"><person-group><name><surname>De Mattia</surname><given-names>Willy</given-names></name><name><surname>Reier</surname><given-names>Susanne</given-names></name><name><surname>Haring</surname><given-names>Elisabeth</given-names></name></person-group><article-title>﻿Morphological investigation of genital organs and first insights into the phylogeny of the genus <italic><tp:taxon-name><tp:taxon-name-part taxon-name-part-type="genus" reg="Siciliaria">Siciliaria</tp:taxon-name-part></tp:taxon-name></italic> Vest, 1867 as a basis for a taxonomic revision (<tp:taxon-name><tp:taxon-name-part taxon-name-part-type="phylum">Mollusca</tp:taxon-name-part></tp:taxon-name>, <tp:taxon-name><tp:taxon-name-part taxon-name-part-type="class">Gastropoda</tp:taxon-name-part></tp:taxon-name>, <tp:taxon-name><tp:taxon-name-part taxon-name-part-type="family">Clausiliidae</tp:taxon-name-part></tp:taxon-name>)</article-title><source>Zookeys</source><day>14</day><month>12</month><year>2021</year><volume>1077</volume><fpage>1</fpage><lpage>175</lpage><pub-id pub-id-type="doi">10.3897/zookeys.1077.67081</pub-id></mixed-citation></tp:treatment-meta><tp:nomenclature><label>﻿</label><tp:taxon-name>
                <object-id xmlns:xlink="http://www.w3.org/1999/xlink" content-type="arpha" xlink:type="simple">17FCECD3-D08C-5498-8418-AC9AA0F90189</object-id>
                <tp:taxon-name-part taxon-name-part-type="genus" reg="Sicania">Sicania</tp:taxon-name-part>
                <tp:taxon-name-part taxon-name-part-type="species" reg="nobilis">nobilis</tp:taxon-name-part>
                <tp:taxon-name-part taxon-name-part-type="subspecies" reg="nobilis">nobilis</tp:taxon-name-part>
              </tp:taxon-name><tp:taxon-authority>(L. Pfeiffer, 1848)</tp:taxon-authority><tp:taxon-status xmlns:xlink="http://www.w3.org/1999/xlink" xlink:type="simple">comb. nov.</tp:taxon-status><xref ref-type="fig" rid="F1">Figs 1.F, 34.1–34.8, 36.1–36.13, 39.5–39.7</xref><tp:nomenclature-citation-list><tp:nomenclature-citation><tp:taxon-name>
                    <tp:taxon-name-part taxon-name-part-type="genus" reg="Clausilia">Clausilia</tp:taxon-name-part>
                    <tp:taxon-name-part taxon-name-part-type="species" reg="nobilis">nobilis</tp:taxon-name-part>
                  </tp:taxon-name><comment>L. Pfeiffer 1848: 434.</comment></tp:nomenclature-citation><tp:nomenclature-citation><tp:taxon-name>
                    <tp:taxon-name-part taxon-name-part-type="genus" reg="Clausilia">Clausilia</tp:taxon-name-part>
                    <tp:taxon-name-part taxon-name-part-type="species" reg="sicula">sicula</tp:taxon-name-part>
                  </tp:taxon-name><comment><xref ref-type="bibr" rid="B6">Benoit 1876</xref>: 151.</comment></tp:nomenclature-citation><tp:nomenclature-citation><tp:taxon-name><tp:taxon-name-part taxon-name-part-type="genus" reg="Siciliaria">Siciliaria</tp:taxon-name-part> (<tp:taxon-name-part taxon-name-part-type="subgenus" reg="Siciliaria">Siciliaria</tp:taxon-name-part>) <tp:taxon-name-part taxon-name-part-type="species" reg="nobilis">nobilis</tp:taxon-name-part> <tp:taxon-name-part taxon-name-part-type="subspecies" reg="episoma">episoma</tp:taxon-name-part></tp:taxon-name><comment><xref ref-type="bibr" rid="B10">Brandt 1961</xref>: 7.</comment></tp:nomenclature-citation><tp:nomenclature-citation><tp:taxon-name><tp:taxon-name-part taxon-name-part-type="genus" reg="Siciliaria">Siciliaria</tp:taxon-name-part> (<tp:taxon-name-part taxon-name-part-type="subgenus" reg="Siciliaria">Siciliaria</tp:taxon-name-part>) <tp:taxon-name-part taxon-name-part-type="species" reg="nobilis">nobilis</tp:taxon-name-part></tp:taxon-name><comment>– <xref ref-type="bibr" rid="B43">Manganelli et al. 1995</xref>: 25.</comment></tp:nomenclature-citation><tp:nomenclature-citation><tp:taxon-name><tp:taxon-name-part taxon-name-part-type="genus" reg="Siciliaria">Siciliaria</tp:taxon-name-part> (<tp:taxon-name-part taxon-name-part-type="subgenus" reg="Siciliaria">Siciliaria</tp:taxon-name-part>) <tp:taxon-name-part taxon-name-part-type="species" reg="nobilis">nobilis</tp:taxon-name-part></tp:taxon-name><comment>(= <tp:taxon-name><tp:taxon-name-part taxon-name-part-type="genus" reg="Siciliaria"/><tp:taxon-name-part taxon-name-part-type="species" reg="episoma">episoma</tp:taxon-name-part></tp:taxon-name>) – <xref ref-type="bibr" rid="B43">Manganelli et al. 1995</xref>: 25.</comment></tp:nomenclature-citation><tp:nomenclature-citation><tp:taxon-name>
                    <tp:taxon-name-part taxon-name-part-type="genus" reg="Charpentieria">Charpentieria</tp:taxon-name-part>
                    <tp:taxon-name-part taxon-name-part-type="species" reg="nobilis">nobilis</tp:taxon-name-part>
                  </tp:taxon-name><comment>– <xref ref-type="bibr" rid="B4">Beckmann 2004</xref>: 188.</comment></tp:nomenclature-citation><tp:nomenclature-citation><tp:taxon-name>
                    <tp:taxon-name-part taxon-name-part-type="genus" reg="Siciliaria">Siciliaria</tp:taxon-name-part>
                    <tp:taxon-name-part taxon-name-part-type="species" reg="nobilis">nobilis</tp:taxon-name-part>
                  </tp:taxon-name><comment>– <xref ref-type="bibr" rid="B101">Welter-Schultes 2012</xref>: 341.</comment></tp:nomenclature-citation><tp:nomenclature-citation><tp:taxon-name>
                    <tp:taxon-name-part taxon-name-part-type="genus" reg="Siciliaria">Siciliaria</tp:taxon-name-part>
                    <tp:taxon-name-part taxon-name-part-type="species" reg="nobilis">nobilis</tp:taxon-name-part>
                  </tp:taxon-name><comment>– <xref ref-type="bibr" rid="B69">Nordsieck 2013b</xref>: 8.</comment></tp:nomenclature-citation><tp:nomenclature-citation><tp:taxon-name>
                    <tp:taxon-name-part taxon-name-part-type="genus" reg="Charpentieria">Charpentieria</tp:taxon-name-part>
                    <tp:taxon-name-part taxon-name-part-type="species" reg="nobilis">nobilis</tp:taxon-name-part>
                  </tp:taxon-name><comment>– <xref ref-type="bibr" rid="B22">De Mattia 2017i</xref>.</comment></tp:nomenclature-citation></tp:nomenclature-citation-list></tp:nomenclature><tp:treatment-sec sec-type="material" id="SECID0EEFNM"><title>Specimens examined.</title><p>Italy, Sicily, Castelluzzo, Monte Cofano E of Tonnara di Monte Cofano, 80 m asl, <named-content xmlns:xlink="http://www.w3.org/1999/xlink" content-type="dwc:verbatimCoordinates" xlink:type="simple"><named-content content-type="geo-json" specific-use="{&#34;type&#34;:&#34;Point&#34;,&#34;coordinates&#34;:[12.683269,38.106122]}" id="NCID0ENFNM" xlink:type="simple">38°06'22.04"N, 12°40'59.77"E</named-content></named-content>, W. De Mattia and J. Macor leg., 19.xii.2007. 2 dissected <abbrev xmlns:xlink="http://www.w3.org/1999/xlink" xlink:title="specimen" id="ABBRID0ESFNM" xlink:type="simple">spm</abbrev>. I.D. 7. Italy, Sicily, San Vito lo Capo, Castelluzzo, west cliffs E of town, 120 m asl, <named-content xmlns:xlink="http://www.w3.org/1999/xlink" content-type="dwc:verbatimCoordinates" xlink:type="simple"><named-content content-type="geo-json" specific-use="{&#34;type&#34;:&#34;Point&#34;,&#34;coordinates&#34;:[12.742603,38.107142]}" id="NCID0EZFNM" xlink:type="simple">38°06'25.71"N, 12°44'33.37"E</named-content></named-content>, [Lab ID 60_1, <abbrev xmlns:xlink="http://www.w3.org/1999/xlink" xlink:title="cytochrome c oxidase subunit 1 gene" id="ABBRID0E5FNM" xlink:type="simple">COI</abbrev>: <ext-link xmlns:xlink="http://www.w3.org/1999/xlink" ext-link-type="gen" xlink:href="MW758906" xlink:type="simple">MW758906</ext-link>, <abbrev xmlns:xlink="http://www.w3.org/1999/xlink" xlink:title="internal transcribed spacer 2" id="ABBRID0EHGNM" xlink:type="simple">ITS2</abbrev>: <ext-link xmlns:xlink="http://www.w3.org/1999/xlink" ext-link-type="gen" xlink:href="MW757065" xlink:type="simple">MW757065</ext-link>, <ext-link xmlns:xlink="http://www.w3.org/1999/xlink" ext-link-type="gen" xlink:href="MW757066" xlink:type="simple">MW757066</ext-link>, <ext-link xmlns:xlink="http://www.w3.org/1999/xlink" ext-link-type="gen" xlink:href="MW757067" xlink:type="simple">MW757067</ext-link>, <ext-link xmlns:xlink="http://www.w3.org/1999/xlink" ext-link-type="gen" xlink:href="MW757139" xlink:type="simple">MW757139</ext-link>; Lab ID 60_2, <abbrev xmlns:xlink="http://www.w3.org/1999/xlink" xlink:title="cytochrome c oxidase subunit 1 gene" id="ABBRID0E6GNM" xlink:type="simple">COI</abbrev>: <ext-link xmlns:xlink="http://www.w3.org/1999/xlink" ext-link-type="gen" xlink:href="MW758907" xlink:type="simple">MW758907</ext-link>; Lab ID 60_4, <abbrev xmlns:xlink="http://www.w3.org/1999/xlink" xlink:title="cytochrome c oxidase subunit 1 gene" id="ABBRID0EIHNM" xlink:type="simple">COI</abbrev>: <ext-link xmlns:xlink="http://www.w3.org/1999/xlink" ext-link-type="gen" xlink:href="MW758938" xlink:type="simple">MW758938</ext-link>; Lab ID 60_5, <abbrev xmlns:xlink="http://www.w3.org/1999/xlink" xlink:title="cytochrome c oxidase subunit 1 gene" id="ABBRID0ERHNM" xlink:type="simple">COI</abbrev>: <ext-link xmlns:xlink="http://www.w3.org/1999/xlink" ext-link-type="gen" xlink:href="MW758939" xlink:type="simple">MW758939</ext-link>], W. De Mattia and J. Macor leg., 14.iv.2017. 2 dissected <abbrev xmlns:xlink="http://www.w3.org/1999/xlink" xlink:title="specimen" id="ABBRID0E1HNM" xlink:type="simple">spm</abbrev>. Italy, Sicily, San Vito lo Capo, cliffs S of “El-Bahira” camping, 60 m asl, <named-content xmlns:xlink="http://www.w3.org/1999/xlink" content-type="dwc:verbatimCoordinates" xlink:type="simple"><named-content content-type="geo-json" specific-use="{&#34;type&#34;:&#34;Point&#34;,&#34;coordinates&#34;:[12.735169,38.146892]}" id="NCID0EBINM" xlink:type="simple">38°08'48.81"N, 12°44'6.61"E</named-content></named-content>, [Lab ID 62_2, <abbrev xmlns:xlink="http://www.w3.org/1999/xlink" xlink:title="cytochrome c oxidase subunit 1 gene" id="ABBRID0EGINM" xlink:type="simple">COI</abbrev>: <ext-link xmlns:xlink="http://www.w3.org/1999/xlink" ext-link-type="gen" xlink:href="MW758914" xlink:type="simple">MW758914</ext-link>; Lab ID 62_3, <abbrev xmlns:xlink="http://www.w3.org/1999/xlink" xlink:title="cytochrome c oxidase subunit 1 gene" id="ABBRID0EPINM" xlink:type="simple">COI</abbrev><ext-link xmlns:xlink="http://www.w3.org/1999/xlink" ext-link-type="gen" xlink:href="MW758940" xlink:type="simple">MW758940</ext-link>], W. De Mattia and J. Macor leg., 14.iv.2017. 2 dissected <abbrev xmlns:xlink="http://www.w3.org/1999/xlink" xlink:title="specimen" id="ABBRID0EYINM" xlink:type="simple">spm</abbrev>. Italy, Sicily, San Vito lo Capo, Torre delle Usciere, 5 m asl, <named-content xmlns:xlink="http://www.w3.org/1999/xlink" content-type="dwc:verbatimCoordinates" xlink:type="simple"><named-content content-type="geo-json" specific-use="{&#34;type&#34;:&#34;Point&#34;,&#34;coordinates&#34;:[12.770581,38.175019]}" id="NCID0E6INM" xlink:type="simple">38°10'30.07"N, 12°46'14.09"E</named-content></named-content>, [Lab ID 18_1, <abbrev xmlns:xlink="http://www.w3.org/1999/xlink" xlink:title="cytochrome c oxidase subunit 1 gene" id="ABBRID0EEJNM" xlink:type="simple">COI</abbrev>: <ext-link xmlns:xlink="http://www.w3.org/1999/xlink" ext-link-type="gen" xlink:href="MW758918" xlink:type="simple">MW758918</ext-link>, <abbrev xmlns:xlink="http://www.w3.org/1999/xlink" xlink:title="internal transcribed spacer 2" id="ABBRID0ENJNM" xlink:type="simple">ITS2</abbrev>: <ext-link xmlns:xlink="http://www.w3.org/1999/xlink" ext-link-type="gen" xlink:href="MW757106" xlink:type="simple">MW757106</ext-link>, <ext-link xmlns:xlink="http://www.w3.org/1999/xlink" ext-link-type="gen" xlink:href="MW757107" xlink:type="simple">MW757107</ext-link>], W. De Mattia and J. Macor leg., 19.xii.2007. 2 dissected <abbrev xmlns:xlink="http://www.w3.org/1999/xlink" xlink:title="specimen" id="ABBRID0E2JNM" xlink:type="simple">spm</abbrev>. “<italic><tp:taxon-name><tp:taxon-name-part taxon-name-part-type="genus" reg="Charpentieria"/><tp:taxon-name-part taxon-name-part-type="species" reg="episoma">episoma</tp:taxon-name-part></tp:taxon-name></italic>” Italy, Sicily, San Vito lo Capo, boulders W of the town, 50 m asl, <named-content xmlns:xlink="http://www.w3.org/1999/xlink" content-type="dwc:verbatimCoordinates" xlink:type="simple"><named-content content-type="geo-json" specific-use="{&#34;type&#34;:&#34;Point&#34;,&#34;coordinates&#34;:[12.727139,38.181069]}" id="NCID0EMKNM" xlink:type="simple">38°10'51.85"N, 12°43'37.70"E</named-content></named-content>, [Lab ID 14_1, <abbrev xmlns:xlink="http://www.w3.org/1999/xlink" xlink:title="cytochrome c oxidase subunit 1 gene" id="ABBRID0ERKNM" xlink:type="simple">COI</abbrev>: <ext-link xmlns:xlink="http://www.w3.org/1999/xlink" ext-link-type="gen" xlink:href="MW758875" xlink:type="simple">MW758875</ext-link>, <abbrev xmlns:xlink="http://www.w3.org/1999/xlink" xlink:title="internal transcribed spacer 2" id="ABBRID0E1KNM" xlink:type="simple">ITS2</abbrev>: <ext-link xmlns:xlink="http://www.w3.org/1999/xlink" ext-link-type="gen" xlink:href="MW757128" xlink:type="simple">MW757128</ext-link>, <ext-link xmlns:xlink="http://www.w3.org/1999/xlink" ext-link-type="gen" xlink:href="MW757129" xlink:type="simple">MW757129</ext-link>, <ext-link xmlns:xlink="http://www.w3.org/1999/xlink" ext-link-type="gen" xlink:href="MW757130" xlink:type="simple">MW757130</ext-link>], W. De Mattia and J. Macor leg., 19.xii.2007. 2 dissected <abbrev xmlns:xlink="http://www.w3.org/1999/xlink" xlink:title="specimen" id="ABBRID0ENLNM" xlink:type="simple">spm</abbrev>.</p></tp:treatment-sec><tp:treatment-sec sec-type="Shell" id="SECID0ERLNM"><title>Shell</title><p>(<bold>Figs <xref ref-type="fig" rid="F36">36</xref>.1–36.13, 39.5–39.7).</bold> Shell decollate; with well-developed whitish surface layer; whorls mostly weakly rib-striated, with sutural papillae; dorsal keel missing; inferior lamella moderately high or high; anterior upper palatal plica present, mostly separated from the lunella; <abbrev xmlns:xlink="http://www.w3.org/1999/xlink" xlink:title="anterior lower palatal plica" id="ABBRID0E5LNM" xlink:type="simple">ALPP</abbrev> tending to be shortened, posterior lower palatal plica more or less reduced; palatal edge of clausilium plate distally not receding, palatal edge distally somewhat or not bent upwards.</p></tp:treatment-sec><tp:treatment-sec sec-type="description" id="SECID0ECMNM"><title>Measurements</title><p><bold>(n = 45, decollate).</bold> shell height 22.9 ± 1.6, whorl width 5.0 ± 0.2, aperture height 4.8 ± 0.3, aperture width 3.6 ± 0.4.</p></tp:treatment-sec><tp:treatment-sec sec-type="External morphology of the genital organs" id="SECID0EKMNM"><title>External morphology of the genital organs</title><p><bold>(Figs <xref ref-type="fig" rid="F34">34</xref>.1, 34.3, 34.5, 34.7).</bold> The <abbrev xmlns:xlink="http://www.w3.org/1999/xlink" xlink:title="free oviduct" id="ABBRID0EXMNM" xlink:type="simple">FO</abbrev> is much longer than the V (<abbrev xmlns:xlink="http://www.w3.org/1999/xlink" xlink:title="free oviduct" id="ABBRID0E2MNM" xlink:type="simple">FO</abbrev>/V range 1.9–3.4). The <abbrev xmlns:xlink="http://www.w3.org/1999/xlink" xlink:title="vas deferens" id="ABBRID0E6MNM" xlink:type="simple">VD</abbrev> is thin along its whole course. The <abbrev xmlns:xlink="http://www.w3.org/1999/xlink" xlink:title="first duct of the bursa copulatrix" id="ABBRID0EDNNM" xlink:type="simple">FDBC</abbrev> is slightly shorter or longer than the <abbrev xmlns:xlink="http://www.w3.org/1999/xlink" xlink:title="actual bursa copulatrix" id="ABBRID0EHNNM" xlink:type="simple">BC</abbrev>+<abbrev xmlns:xlink="http://www.w3.org/1999/xlink" xlink:title="second duct of the bursa copulatrix" id="ABBRID0ELNNM" xlink:type="simple">SDBC</abbrev> (<abbrev xmlns:xlink="http://www.w3.org/1999/xlink" xlink:title="first duct of the bursa copulatrix" id="ABBRID0EPNNM" xlink:type="simple">FDBC</abbrev>/<abbrev xmlns:xlink="http://www.w3.org/1999/xlink" xlink:title="actual bursa copulatrix" id="ABBRID0ETNNM" xlink:type="simple">BC</abbrev>+<abbrev xmlns:xlink="http://www.w3.org/1999/xlink" xlink:title="second duct of the bursa copulatrix" id="ABBRID0EXNNM" xlink:type="simple">SDBC</abbrev> range 0.9–2.1). The <abbrev xmlns:xlink="http://www.w3.org/1999/xlink" xlink:title="actual bursa copulatrix" id="ABBRID0E2NNM" xlink:type="simple">BC</abbrev>+<abbrev xmlns:xlink="http://www.w3.org/1999/xlink" xlink:title="second duct of the bursa copulatrix" id="ABBRID0E6NNM" xlink:type="simple">SDBC</abbrev> is club-like to cylindrical and longer than the V (<abbrev xmlns:xlink="http://www.w3.org/1999/xlink" xlink:title="actual bursa copulatrix" id="ABBRID0EDONM" xlink:type="simple">BC</abbrev>+<abbrev xmlns:xlink="http://www.w3.org/1999/xlink" xlink:title="second duct of the bursa copulatrix" id="ABBRID0EHONM" xlink:type="simple">SDBC</abbrev>/V range 1.4–3.1), with no distinction between the <abbrev xmlns:xlink="http://www.w3.org/1999/xlink" xlink:title="second duct of the bursa copulatrix" id="ABBRID0ELONM" xlink:type="simple">SDBC</abbrev> and the <abbrev xmlns:xlink="http://www.w3.org/1999/xlink" xlink:title="actual bursa copulatrix" id="ABBRID0EPONM" xlink:type="simple">BC</abbrev>. The apex is big and round. The D is longer than the V (D/V range 2.1–3.3) and longer that the <abbrev xmlns:xlink="http://www.w3.org/1999/xlink" xlink:title="actual bursa copulatrix" id="ABBRID0ETONM" xlink:type="simple">BC</abbrev>+<abbrev xmlns:xlink="http://www.w3.org/1999/xlink" xlink:title="second duct of the bursa copulatrix" id="ABBRID0EXONM" xlink:type="simple">SDBC</abbrev> (D/<abbrev xmlns:xlink="http://www.w3.org/1999/xlink" xlink:title="actual bursa copulatrix" id="ABBRID0E2ONM" xlink:type="simple">BC</abbrev>+<abbrev xmlns:xlink="http://www.w3.org/1999/xlink" xlink:title="second duct of the bursa copulatrix" id="ABBRID0E6ONM" xlink:type="simple">SDBC</abbrev> range 1.3–2.0), thinner than the <abbrev xmlns:xlink="http://www.w3.org/1999/xlink" xlink:title="actual bursa copulatrix" id="ABBRID0EDPNM" xlink:type="simple">BC</abbrev>+<abbrev xmlns:xlink="http://www.w3.org/1999/xlink" xlink:title="second duct of the bursa copulatrix" id="ABBRID0EHPNM" xlink:type="simple">SDBC</abbrev> and with a small but round apex. The V is short, cylindrical and large in diameter. The A is very large. The <abbrev xmlns:xlink="http://www.w3.org/1999/xlink" xlink:title="penial complex" id="ABBRID0ELPNM" xlink:type="simple">PC</abbrev> is much longer than the V (P+E/V range 1.8–3.7). The <abbrev xmlns:xlink="http://www.w3.org/1999/xlink" xlink:title="penial retractor muscle" id="ABBRID0EPPNM" xlink:type="simple">PR</abbrev> is very short and robust. The <abbrev xmlns:xlink="http://www.w3.org/1999/xlink" xlink:title="epiphallar thickening" id="ABBRID0ETPNM" xlink:type="simple">ET</abbrev> is always present. The E is slightly longer than the P (E/P range 1.2–1.6), very gradually shrinking and turning into the <abbrev xmlns:xlink="http://www.w3.org/1999/xlink" xlink:title="vas deferens" id="ABBRID0EXPNM" xlink:type="simple">VD</abbrev>.</p></tp:treatment-sec><tp:treatment-sec sec-type="Internal morphology of the genital organs" id="SECID0E2PNM"><title>Internal morphology of the genital organs</title><p><bold>(Figs <xref ref-type="fig" rid="F34">34</xref>.2, 34.4, 34.6, 34.8).</bold> The A is smooth or shows weak large longitudinal pleats. The V shows a variable pattern of sculpturing: from smooth to an irregular pattern of small pleats. The P also presents a variable pattern of sculpturing: totally smooth or with coarse and irregular big tubercles, or one or two longitudinal remarkably segmented pleats. The <abbrev xmlns:xlink="http://www.w3.org/1999/xlink" xlink:title="penial pseudopapilla" id="ABBRID0EIQNM" xlink:type="simple">PP</abbrev> can be either big, elongated with a rounded or pointed apex or small, short, round and totally smooth. The P-E transition presents two different structures. The samples from Cofano (7), San Vito (14) and Torre Usciere (18) present a first distal and a second median <abbrev xmlns:xlink="http://www.w3.org/1999/xlink" xlink:title="epiphallar ring" id="ABBRID0EMQNM" xlink:type="simple">ER</abbrev> while both the <abbrev xmlns:xlink="http://www.w3.org/1999/xlink" xlink:title="penial pseudopapilla" id="ABBRID0EQQNM" xlink:type="simple">PP</abbrev> and <abbrev xmlns:xlink="http://www.w3.org/1999/xlink" xlink:title="epiphallar longitudinal pleats" id="ABBRID0EUQNM" xlink:type="simple">ELP</abbrev> originates from a third proximal <abbrev xmlns:xlink="http://www.w3.org/1999/xlink" xlink:title="epiphallar ring" id="ABBRID0EYQNM" xlink:type="simple">ER</abbrev>. The epiphallar formula is: 1ER+2ER+3ER(<abbrev xmlns:xlink="http://www.w3.org/1999/xlink" xlink:title="penial pseudopapilla" id="ABBRID0E3QNM" xlink:type="simple">PP</abbrev>+<abbrev xmlns:xlink="http://www.w3.org/1999/xlink" xlink:title="epiphallar longitudinal pleats" id="ABBRID0EARNM" xlink:type="simple">ELP</abbrev>). The samples from Castelluzzo (60) and San Vito cliffs (62) present a simpler ephiphallar thickening structure, namely a first distal <abbrev xmlns:xlink="http://www.w3.org/1999/xlink" xlink:title="epiphallar ring" id="ABBRID0EERNM" xlink:type="simple">ER</abbrev> and the <abbrev xmlns:xlink="http://www.w3.org/1999/xlink" xlink:title="penial pseudopapilla" id="ABBRID0EIRNM" xlink:type="simple">PP</abbrev> originates from the second proximal <abbrev xmlns:xlink="http://www.w3.org/1999/xlink" xlink:title="epiphallar ring" id="ABBRID0EMRNM" xlink:type="simple">ER</abbrev>. The <abbrev xmlns:xlink="http://www.w3.org/1999/xlink" xlink:title="epiphallar longitudinal pleats" id="ABBRID0EQRNM" xlink:type="simple">ELP</abbrev> are not connected to the second proximal <abbrev xmlns:xlink="http://www.w3.org/1999/xlink" xlink:title="epiphallar ring" id="ABBRID0EURNM" xlink:type="simple">ER</abbrev>. The epiphallar formula is: 1ER+2ER(<abbrev xmlns:xlink="http://www.w3.org/1999/xlink" xlink:title="penial pseudopapilla" id="ABBRID0EYRNM" xlink:type="simple">PP</abbrev>)+<abbrev xmlns:xlink="http://www.w3.org/1999/xlink" xlink:title="epiphallar longitudinal pleats" id="ABBRID0E3RNM" xlink:type="simple">ELP</abbrev>. The E shows two main longitudinal smooth or fringed pleats that distally fades out or abruptly ends before the <abbrev xmlns:xlink="http://www.w3.org/1999/xlink" xlink:title="vas deferens" id="ABBRID0EASNM" xlink:type="simple">VD</abbrev>. These pleats originate from the merging of 3–7 <tp:taxon-name><tp:taxon-name-part taxon-name-part-type="genus" reg="Clausilia"/><tp:taxon-name-part taxon-name-part-type="species" reg="minor">minor</tp:taxon-name-part></tp:taxon-name> distal pleats. The V is smooth.</p></tp:treatment-sec><tp:treatment-sec sec-type="ecology" id="SECID0ENSNM"><title>Ecology.</title><p><italic><tp:taxon-name><tp:taxon-name-part taxon-name-part-type="genus" reg="Sicania">Sicania</tp:taxon-name-part><tp:taxon-name-part taxon-name-part-type="species" reg="nobilis">nobilis</tp:taxon-name-part><tp:taxon-name-part taxon-name-part-type="subspecies" reg="nobilis">nobilis</tp:taxon-name-part></tp:taxon-name></italic> comb. nov. is a strictly limestone dweller and inhabits cliffs and big isolated boulders, hiding among rock cracks and crevices. It is found both in dry, sun exposed cliffs (i.e., San Vito lo Capo, cliffs S of ”El-Bahira“ camping) or shady walls under dense tree cover (San Vito lo Capo, Castelluzzo, west cliffs E of town). According to <xref ref-type="bibr" rid="B22">De Mattia (2017i)</xref><italic><tp:taxon-name><tp:taxon-name-part taxon-name-part-type="genus" reg="Sicania">Sicania</tp:taxon-name-part><tp:taxon-name-part taxon-name-part-type="species" reg="nobilis">nobilis</tp:taxon-name-part><tp:taxon-name-part taxon-name-part-type="subspecies" reg="nobilis">nobilis</tp:taxon-name-part></tp:taxon-name></italic> comb. nov. is considered Endangered following the IUCN criteria B1ab(iii,v)+2ab(iii,v).</p></tp:treatment-sec><tp:treatment-sec sec-type="distribution" id="SECID0EVTNM"><title>Distribution.</title><p><italic><tp:taxon-name><tp:taxon-name-part taxon-name-part-type="genus" reg="Sicania">Sicania</tp:taxon-name-part><tp:taxon-name-part taxon-name-part-type="species" reg="nobilis">nobilis</tp:taxon-name-part><tp:taxon-name-part taxon-name-part-type="subspecies" reg="nobilis">nobilis</tp:taxon-name-part></tp:taxon-name></italic> comb. nov. is known to occur in two limestone massifs: Monte Cofano and in San Vito lo Capo Peninsula, from Monte Acci to Monte Monaco.</p></tp:treatment-sec><tp:treatment-sec sec-type="remarks" id="SECID0EKUNM"><title>Remarks.</title><p><italic><tp:taxon-name><tp:taxon-name-part taxon-name-part-type="genus" reg="Siciliaria">Siciliaria</tp:taxon-name-part><tp:taxon-name-part taxon-name-part-type="species" reg="nobilis">nobilis</tp:taxon-name-part><tp:taxon-name-part taxon-name-part-type="subspecies" reg="episoma">episoma</tp:taxon-name-part></tp:taxon-name></italic> hwas described by <xref ref-type="bibr" rid="B10">Brandt (1961</xref>: 7) from ”Barbello bei San Vito” by its smaller dimensions, opaque (glanzlose) and markedly striated (scharf rippenstreifigen) shell. Although we were unable to find the locality named Barbello, the description of this taxon corresponds to a population known to inhabit the area east of San Vito lo Capo at Torre dell’Usciere, on limestone cliffs few meters from the shoreline. In the <abbrev xmlns:xlink="http://www.w3.org/1999/xlink" xlink:title="mitochondrial" id="ABBRID0EDVNM" xlink:type="simple">mt</abbrev> tree, this population is positioned within the <italic><tp:taxon-name><tp:taxon-name-part taxon-name-part-type="genus" reg="Sicania">Sicania</tp:taxon-name-part><tp:taxon-name-part taxon-name-part-type="species" reg="nobilis">nobilis</tp:taxon-name-part></tp:taxon-name></italic> clade (Figs <xref ref-type="fig" rid="F4">4</xref>–<xref ref-type="fig" rid="F6">6</xref>) its <abbrev xmlns:xlink="http://www.w3.org/1999/xlink" xlink:title="cytochrome c oxidase subunit 1 gene" id="ABBRID0E1VNM" xlink:type="simple">COI</abbrev> sequence almost identical to that of an individual from San Vito (ID 14_1). The distinctive shell characters provided by <xref ref-type="bibr" rid="B10">Brandt (1961)</xref> reveal to be weak and not reliable to justify the introduction of a new subspecific name. The “opaque” and the “markedly striated” shell surface seems to be a common character of <italic><tp:taxon-name><tp:taxon-name-part taxon-name-part-type="genus" reg="Sicania">Sicania</tp:taxon-name-part><tp:taxon-name-part taxon-name-part-type="species" reg="nobilis">nobilis</tp:taxon-name-part></tp:taxon-name></italic> comb. nov. (see Figs <xref ref-type="fig" rid="F36">36</xref>.1. 36.4, 36.7 and 36.10, 36.13), as well as the shell’s dimensions that fall inside the variability of <italic><tp:taxon-name><tp:taxon-name-part taxon-name-part-type="genus" reg="Sicania">Sicania</tp:taxon-name-part><tp:taxon-name-part taxon-name-part-type="species" reg="nobilis">nobilis</tp:taxon-name-part><tp:taxon-name-part taxon-name-part-type="subspecies" reg="nobilis">nobilis</tp:taxon-name-part></tp:taxon-name></italic> comb. nov. Moreover, also regarding the morphology of its genital organs, <italic><tp:taxon-name><tp:taxon-name-part taxon-name-part-type="genus" reg="Sicania">Sicania</tp:taxon-name-part><tp:taxon-name-part taxon-name-part-type="species" reg="nobilis">nobilis</tp:taxon-name-part></tp:taxon-name> “<tp:taxon-name><tp:taxon-name-part taxon-name-part-type="genus" reg="Sicania"/><tp:taxon-name-part taxon-name-part-type="species" reg="episoma">episoma</tp:taxon-name-part></tp:taxon-name></italic>” does not show any substantial difference from the nominate subspecies. We therefore support the opinion of <xref ref-type="bibr" rid="B65">Nordsieck (2007</xref>: 54) that the name “<italic><tp:taxon-name><tp:taxon-name-part taxon-name-part-type="genus" reg="Sicania"/><tp:taxon-name-part taxon-name-part-type="species" reg="episoma">episoma</tp:taxon-name-part></tp:taxon-name></italic>” should be deemed as a junior synonym of <italic><tp:taxon-name><tp:taxon-name-part taxon-name-part-type="genus" reg="Sicania">S.</tp:taxon-name-part><tp:taxon-name-part taxon-name-part-type="species" reg="nobilis">nobilis</tp:taxon-name-part><tp:taxon-name-part taxon-name-part-type="subspecies" reg="nobilis">nobilis</tp:taxon-name-part></tp:taxon-name></italic> comb. nov.</p></tp:treatment-sec><tp:treatment-sec><!--Section generated to contain objects referenced in tp:taxon-treatment.--><fig id="F1" position="float" orientation="portrait"><object-id xmlns:xlink="http://www.w3.org/1999/xlink" content-type="doi" xlink:type="simple">10.3897/zookeys.1077.67081.figure1</object-id><object-id xmlns:xlink="http://www.w3.org/1999/xlink" content-type="arpha" xlink:type="simple">E0BBC528-6D1C-5398-8FA2-974F59E6665E</object-id><label>Figure 1.</label><caption><p>Wagner’s (1913, <xref ref-type="bibr" rid="B100">1925</xref>) and <xref ref-type="bibr" rid="B10">Brandt’s (1961)</xref><italic><tp:taxon-name><tp:taxon-name-part taxon-name-part-type="genus" reg="Siciliaria">Siciliaria</tp:taxon-name-part></tp:taxon-name></italic> genital drawings <bold>A</bold><italic><tp:taxon-name><tp:taxon-name-part taxon-name-part-type="genus" reg="Siciliaria">Siciliaria</tp:taxon-name-part><tp:taxon-name-part taxon-name-part-type="species" reg="septemplicata">septemplicata</tp:taxon-name-part></tp:taxon-name></italic>, Wagner, 1913: plate 572, fig. 14 <bold>B</bold><italic><tp:taxon-name><tp:taxon-name-part taxon-name-part-type="genus" reg="Siciliaria">Siciliaria</tp:taxon-name-part><tp:taxon-name-part taxon-name-part-type="species" reg="grohmanniana">grohmanniana</tp:taxon-name-part><tp:taxon-name-part taxon-name-part-type="subspecies" reg="grohmanniana">grohmanniana</tp:taxon-name-part></tp:taxon-name></italic>, Wagner, 1925: plate 1, fig. 8 <bold>C</bold><italic><tp:taxon-name><tp:taxon-name-part taxon-name-part-type="genus" reg="Siciliaria">Siciliaria</tp:taxon-name-part><tp:taxon-name-part taxon-name-part-type="species" reg="calcarae">calcarae</tp:taxon-name-part><tp:taxon-name-part taxon-name-part-type="subspecies" reg="calcarae">calcarae</tp:taxon-name-part></tp:taxon-name></italic>, 1925: plate 3, fig. 25 <bold>D</bold><italic><tp:taxon-name><tp:taxon-name-part taxon-name-part-type="genus" reg="Siciliaria">Siciliaria</tp:taxon-name-part><tp:taxon-name-part taxon-name-part-type="species" reg="ferrox">ferrox</tp:taxon-name-part></tp:taxon-name></italic>, Brandt, 1961: fig. 1 <bold>E</bold> overall <italic><tp:taxon-name><tp:taxon-name-part taxon-name-part-type="genus" reg="Siciliaria">Siciliaria</tp:taxon-name-part></tp:taxon-name>/<tp:taxon-name><tp:taxon-name-part taxon-name-part-type="genus" reg="Sicania">Sicania</tp:taxon-name-part></tp:taxon-name></italic> and Sicilian <italic><tp:taxon-name><tp:taxon-name-part taxon-name-part-type="genus" reg="Mauritanica">Mauritanica</tp:taxon-name-part></tp:taxon-name></italic> distribution <bold>F</bold><italic><tp:taxon-name><tp:taxon-name-part taxon-name-part-type="genus" reg="Siciliaria">Siciliaria</tp:taxon-name-part></tp:taxon-name>/<tp:taxon-name><tp:taxon-name-part taxon-name-part-type="genus" reg="Sicania">Sicania</tp:taxon-name-part></tp:taxon-name></italic> and Sicilian <italic><tp:taxon-name><tp:taxon-name-part taxon-name-part-type="genus" reg="Mauritanica">Mauritanica</tp:taxon-name-part></tp:taxon-name></italic> distribution of taxa.</p></caption><graphic xmlns:xlink="http://www.w3.org/1999/xlink" xlink:href="zookeys-1077-001-g001.jpg" position="float" orientation="portrait" xlink:type="simple" id="oo_622793.jpg"><uri content-type="original_file" xlink:type="simple">https://binary.pensoft.net/fig/622793</uri></graphic></fig><fig id="F36" position="float" orientation="portrait"><object-id xmlns:xlink="http://www.w3.org/1999/xlink" content-type="doi" xlink:type="simple">10.3897/zookeys.1077.67081.figure36</object-id><object-id xmlns:xlink="http://www.w3.org/1999/xlink" content-type="arpha" xlink:type="simple">972A0F49-1E85-5029-B436-E3A119D37E92</object-id><label>Figure 36.</label><caption><p><italic><tp:taxon-name><tp:taxon-name-part taxon-name-part-type="genus" reg="Sicania">Sicania</tp:taxon-name-part><tp:taxon-name-part taxon-name-part-type="species" reg="nobilis">nobilis</tp:taxon-name-part><tp:taxon-name-part taxon-name-part-type="subspecies" reg="nobilis">nobilis</tp:taxon-name-part></tp:taxon-name></italic> (A. Schmidt, 1868), comb. nov., Castelluzzo <bold>36.1</bold> shell <bold>36.2</bold> detail of the aperture <bold>36.3</bold> clausiliar plate double side. San Vito Lo capo, camping <bold>36.4</bold> shell <bold>36.5</bold> detail of the aperture <bold>36.6</bold> clausiliar plate double side. San Vito Lo Capo, boulders <bold>36.7</bold> shell <bold>36.8</bold> detail of the aperture <bold>36.9</bold> clausiliar plate double side. Torre delle Usciere (ex. forma <tp:taxon-name><tp:taxon-name-part taxon-name-part-type="genus" reg="Sicania"/><tp:taxon-name-part taxon-name-part-type="species" reg="nobilis"/><tp:taxon-name-part taxon-name-part-type="subspecies" reg="nobilis"/><tp:taxon-name-part taxon-name-part-type="form" reg="episoma">episoma</tp:taxon-name-part></tp:taxon-name>) <bold>36.10</bold> shell <bold>36.11</bold> detail of the aperture <bold>36.12</bold> clausiliar plate double side. Monte Cofano, Tonnara Cofano <bold>36.13</bold> shell. <italic><tp:taxon-name><tp:taxon-name-part taxon-name-part-type="genus" reg="Sicania">Sicania</tp:taxon-name-part><tp:taxon-name-part taxon-name-part-type="species" reg="nobilis">nobilis</tp:taxon-name-part><tp:taxon-name-part taxon-name-part-type="subspecies" reg="spezialensis">spezialensis</tp:taxon-name-part></tp:taxon-name></italic> (<xref ref-type="bibr" rid="B61">Nordsieck 1984</xref>), stat. nov., comb. nov. Macari <bold>36.14</bold> shell <bold>36.15</bold> detail of the aperture <bold>36.16</bold> clausiliar plate double side.</p></caption><graphic xmlns:xlink="http://www.w3.org/1999/xlink" xlink:href="zookeys-1077-001-g036.jpg" position="float" orientation="portrait" xlink:type="simple" id="oo_622828.jpg"><uri content-type="original_file" xlink:type="simple">https://binary.pensoft.net/fig/622828</uri></graphic></fig><fig id="F34" position="float" orientation="portrait"><object-id xmlns:xlink="http://www.w3.org/1999/xlink" content-type="doi" xlink:type="simple">10.3897/zookeys.1077.67081.figure34</object-id><object-id xmlns:xlink="http://www.w3.org/1999/xlink" content-type="arpha" xlink:type="simple">3E8B7281-23BE-5D3A-ABE8-E9AAF16A3B55</object-id><label>Figure 34.</label><caption><p><italic><tp:taxon-name><tp:taxon-name-part taxon-name-part-type="genus" reg="Sicania">Sicania</tp:taxon-name-part><tp:taxon-name-part taxon-name-part-type="species" reg="nobilis">nobilis</tp:taxon-name-part><tp:taxon-name-part taxon-name-part-type="subspecies" reg="nobilis">nobilis</tp:taxon-name-part></tp:taxon-name></italic> (A. Schmidt, 1868), comb. nov., Castelluzzo <bold>34.1</bold> whole distal genital organs <bold>34.2</bold> internal distal part of genital organs. San Vito Lo capo, camping <bold>34.3</bold> whole distal genital organs <bold>34.4</bold> internal distal part of genital organs. San Vito Lo Capo, boulders <bold>34.5</bold> whole distal genital organs <bold>34.6</bold> internal distal part of genital organs. Torre delle Usciere (ex. forma <tp:taxon-name><tp:taxon-name-part taxon-name-part-type="genus" reg="Sicania"/><tp:taxon-name-part taxon-name-part-type="species" reg="nobilis"/><tp:taxon-name-part taxon-name-part-type="subspecies" reg="nobilis"/><tp:taxon-name-part taxon-name-part-type="form" reg="episoma">episoma</tp:taxon-name-part></tp:taxon-name>) <bold>34.7</bold> whole distal genital organs <bold>34.8</bold> internal distal part of genital organs.</p></caption><graphic xmlns:xlink="http://www.w3.org/1999/xlink" xlink:href="zookeys-1077-001-g034.jpg" position="float" orientation="portrait" xlink:type="simple" id="oo_622826.jpg"><uri content-type="original_file" xlink:type="simple">https://binary.pensoft.net/fig/622826</uri></graphic></fig><fig id="F4" position="float" orientation="portrait"><object-id xmlns:xlink="http://www.w3.org/1999/xlink" content-type="doi" xlink:type="simple">10.3897/zookeys.1077.67081.figure4</object-id><object-id xmlns:xlink="http://www.w3.org/1999/xlink" content-type="arpha" xlink:type="simple">43D244E6-EEF2-5D2E-A09C-AAE45E51361E</object-id><label>Figure 4.</label><caption><p>BI tree of based on the <abbrev xmlns:xlink="http://www.w3.org/1999/xlink" xlink:title="cytochrome c oxidase subunit 1 gene" id="ABBRID0EZGAK" xlink:type="simple">COI</abbrev> data set of <italic><tp:taxon-name><tp:taxon-name-part taxon-name-part-type="genus" reg="Siciliaria">Siciliaria</tp:taxon-name-part></tp:taxon-name></italic>, <italic><tp:taxon-name><tp:taxon-name-part taxon-name-part-type="genus" reg="Sicania">Sicania</tp:taxon-name-part></tp:taxon-name></italic> and related genera. BI posterior probability values (&gt; 0.90) of major nodes are indicated.</p></caption><graphic xmlns:xlink="http://www.w3.org/1999/xlink" xlink:href="zookeys-1077-001-g004.jpg" position="float" orientation="portrait" xlink:type="simple" id="oo_622796.jpg"><uri content-type="original_file" xlink:type="simple">https://binary.pensoft.net/fig/622796</uri></graphic></fig><fig id="F6" position="float" orientation="portrait"><object-id xmlns:xlink="http://www.w3.org/1999/xlink" content-type="doi" xlink:type="simple">10.3897/zookeys.1077.67081.figure6</object-id><object-id xmlns:xlink="http://www.w3.org/1999/xlink" content-type="arpha" xlink:type="simple">BBD3C712-710D-5203-A653-CD69A379F4C5</object-id><label>Figure 6.</label><caption><p>BI tree of based on the concatenated <abbrev xmlns:xlink="http://www.w3.org/1999/xlink" xlink:title="cytochrome c oxidase subunit 1 gene" id="ABBRID0ESZBK" xlink:type="simple">COI</abbrev> and <abbrev xmlns:xlink="http://www.w3.org/1999/xlink" xlink:title="internal transcribed spacer 2" id="ABBRID0EWZBK" xlink:type="simple">ITS2</abbrev> data set of <italic><tp:taxon-name><tp:taxon-name-part taxon-name-part-type="genus" reg="Siciliaria">Siciliaria</tp:taxon-name-part></tp:taxon-name></italic>, <italic><tp:taxon-name><tp:taxon-name-part taxon-name-part-type="genus" reg="Sicania">Sicania</tp:taxon-name-part></tp:taxon-name></italic> and related genera. Colours of <italic><tp:taxon-name><tp:taxon-name-part taxon-name-part-type="genus" reg="Siciliaria">Siciliaria</tp:taxon-name-part></tp:taxon-name></italic> and <italic><tp:taxon-name><tp:taxon-name-part taxon-name-part-type="genus" reg="Sicania">Sicania</tp:taxon-name-part></tp:taxon-name></italic> clades correspond to those in the distribution maps (Fig. <xref ref-type="fig" rid="F1">1E, F</xref>). BI posterior probability values (&gt; 0.90) of major nodes are indicated.</p></caption><graphic xmlns:xlink="http://www.w3.org/1999/xlink" xlink:href="zookeys-1077-001-g006.jpg" position="float" orientation="portrait" xlink:type="simple" id="oo_622798.jpg"><uri content-type="original_file" xlink:type="simple">https://binary.pensoft.net/fig/622798</uri></graphic></fig></tp:treatment-sec><ref-list><ref id="B100"><mixed-citation xmlns:xlink="http://www.w3.org/1999/xlink" xlink:type="simple"><person-group><name name-style="western"><surname>Wagner</surname><given-names>AJ</given-names></name></person-group> (<year>1925</year>) <article-title>Studien über die Systematik, Stammesgeschichte und geographische Verbreitung des Genus <italic><tp:taxon-name><tp:taxon-name-part taxon-name-part-type="genus">Delima</tp:taxon-name-part></tp:taxon-name></italic> (Hartmann) A. J. Wagner.</article-title><source>Annales Zoologici Musei Polonici Historiae Naturalis</source><volume>4</volume>(<issue>1</issue>): <fpage>1</fpage>–<lpage>73</lpage>.</mixed-citation></ref><ref id="B10"><mixed-citation xmlns:xlink="http://www.w3.org/1999/xlink" xlink:type="simple"><person-group><name name-style="western"><surname>Brandt</surname><given-names>R</given-names></name></person-group> (<year>1961</year>) Diagnosen neuer Clausiliiden. Archiv für Molluskenkunde 90(1/3): 1–20.</mixed-citation></ref><ref id="B6"><mixed-citation xmlns:xlink="http://www.w3.org/1999/xlink" xlink:type="simple"><person-group><name name-style="western"><surname>Benoit</surname><given-names>L</given-names></name></person-group> (<year>1876</year>) Illustrazione sistematica critica iconografica de’testacei estramarini della Sicilia ulteriore e delle isole circostanti. Nobile, Napoli, [I–XVI,] 248 pp. [Tav. I–IX, XI–XII]</mixed-citation></ref><ref id="B43"><mixed-citation xmlns:xlink="http://www.w3.org/1999/xlink" xlink:type="simple"><person-group><name name-style="western"><surname>Manganelli</surname><given-names>G</given-names></name><name name-style="western"><surname>Bodon</surname><given-names>M</given-names></name><name name-style="western"><surname>Favilli</surname><given-names>L</given-names></name><name name-style="western"><surname>Giusti</surname><given-names>F</given-names></name></person-group> (<year>1995</year>) Fascicolo 16, <tp:taxon-name><tp:taxon-name-part taxon-name-part-type="class">Gastropoda</tp:taxon-name-part></tp:taxon-name> Pulmonta. In: Minelli A, Ruffo S, La Posta S (Eds) Checklist delle specie della fauna italiana 16: 1–60. Calderini, Bologna.</mixed-citation></ref><ref id="B4"><mixed-citation xmlns:xlink="http://www.w3.org/1999/xlink" xlink:type="simple"><person-group><name name-style="western"><surname>Beckmann</surname><given-names>KH</given-names></name></person-group> (<year>2004</year>) Zur Verbreitung der endemischen nordwestsizilianischen <tp:taxon-name><tp:taxon-name-part taxon-name-part-type="family">Clausiliidae</tp:taxon-name-part></tp:taxon-name> der Untergattung <tp:taxon-name><tp:taxon-name-part taxon-name-part-type="genus">Charpentieria</tp:taxon-name-part> (<tp:taxon-name-part taxon-name-part-type="subgenus">Siciliaria</tp:taxon-name-part>)</tp:taxon-name> mit Beschreibung von zwei neuen Unterarten (<tp:taxon-name><tp:taxon-name-part taxon-name-part-type="class">Gastropoda</tp:taxon-name-part></tp:taxon-name>: <tp:taxon-name><tp:taxon-name-part taxon-name-part-type="order">Stylommatophora</tp:taxon-name-part></tp:taxon-name>: <tp:taxon-name><tp:taxon-name-part taxon-name-part-type="family">Clausiliidae</tp:taxon-name-part></tp:taxon-name>). Archiv für Molluskenkunde 133(1/2): 185–191. <ext-link xlink:type="simple" ext-link-type="doi" xlink:href="10.1127/arch.moll/133/2004/185">https://doi.org/10.1127/arch.moll/133/2004/185</ext-link></mixed-citation></ref><ref id="B101"><mixed-citation xmlns:xlink="http://www.w3.org/1999/xlink" xlink:type="simple"><person-group><name name-style="western"><surname>Welter-Schultes</surname><given-names>F</given-names></name></person-group> (<year>2012</year>) <source>European non-marine molluscs, a quide for species identification.</source><publisher-name>Planet Poster Editions</publisher-name>, <publisher-loc>Göttingen</publisher-loc>, <size units="page">674 pp</size>.</mixed-citation></ref><ref id="B69"><mixed-citation xmlns:xlink="http://www.w3.org/1999/xlink" xlink:type="simple"><person-group><name name-style="western"><surname>Nordsieck</surname><given-names>H</given-names></name></person-group> (<year>2013b</year>) Revisory remarks on the species of <italic><tp:taxon-name><tp:taxon-name-part taxon-name-part-type="genus">Siciliaria</tp:taxon-name-part></tp:taxon-name></italic> Vest from N. W. Sicily. <ext-link xlink:type="simple" ext-link-type="uri" xlink:href="http://hnords.de/5356429d6b11adc0b/535642a1dc1365e05/index.html">http://hnords.de/5356429d6b11adc0b/535642a1dc1365e05/index.html</ext-link></mixed-citation></ref><ref id="B22"><mixed-citation xmlns:xlink="http://www.w3.org/1999/xlink" xlink:type="simple"><person-group><name name-style="western"><surname>De Mattia</surname><given-names>W</given-names></name></person-group> (<year>2017i</year>) <italic><tp:taxon-name><tp:taxon-name-part taxon-name-part-type="genus">Charpentieria</tp:taxon-name-part><tp:taxon-name-part taxon-name-part-type="species">nobilis</tp:taxon-name-part></tp:taxon-name></italic>. The IUCN Red List of Threatened Species. <ext-link xlink:type="simple" ext-link-type="uri" xlink:href="https://www.iucnredlist.org/species/171649/1329393">https://www.iucnredlist.org/species/171649/1329393</ext-link></mixed-citation></ref><ref id="B61"><mixed-citation xmlns:xlink="http://www.w3.org/1999/xlink" xlink:type="simple"><person-group><name name-style="western"><surname>Nordsieck</surname><given-names>H</given-names></name></person-group> (<year>1984</year>) Neue Taxa rezenter europäischer Clausilien, mit Bemerkungen zur Bastardierung bei Clausilien (<tp:taxon-name><tp:taxon-name-part taxon-name-part-type="class">Gastropoda</tp:taxon-name-part></tp:taxon-name>: <tp:taxon-name><tp:taxon-name-part taxon-name-part-type="family">Clausiliidae</tp:taxon-name-part></tp:taxon-name>). Archiv für Molluskenkunde 114(4/6): 189–211.</mixed-citation></ref><ref id="B65"><mixed-citation xmlns:xlink="http://www.w3.org/1999/xlink" xlink:type="simple"><person-group><name name-style="western"><surname>Nordsieck</surname><given-names>H</given-names></name></person-group> (<year>2007</year>) Worldwide Door Snails (<tp:taxon-name><tp:taxon-name-part taxon-name-part-type="family">Clausiliidae</tp:taxon-name-part></tp:taxon-name>), recent and fossil. Conchbooks Hackenheim, 214 pp.</mixed-citation></ref></ref-list></tp:taxon-treatment>
