# Supplementary material for: ﻿Morphological investigation of genital organs and first insights into the phylogeny of the genus Siciliaria Vest, 1867 as a basis for a taxonomic revision (Mollusca, Gastropoda, Clausiliidae)
Source: Zookeys. 2021 Dec 14;1077:1–175. doi: 10.3897/zookeys.1077.67081 (PMC8692307; doi:10.3897/zookeys.1077.67081)
Supplement: XML Treatment for Mauritanica scarificata [file zookeys.1077.67081-treatment25.xml]

<!DOCTYPE tp:taxon-treatment
  PUBLIC "-//TaxonX//DTD Taxonomic Treatment Publishing DTD v0 20100105//EN" "tax-treatment-NSO.dtd">
<tp:taxon-treatment xmlns:tp="http://www.plazi.org/taxpub"><tp:treatment-meta><kwd-group><label>Taxon classification</label><kwd>
                  <named-content content-type="kingdom">Animalia</named-content>
                </kwd><kwd>
                  <named-content content-type="order">Stylommatophora</named-content>
                </kwd><kwd>
                  <named-content content-type="family">Clausiliidae</named-content>
                </kwd></kwd-group><mixed-citation publication-type="journal"><person-group><name><surname>De Mattia</surname><given-names>Willy</given-names></name><name><surname>Reier</surname><given-names>Susanne</given-names></name><name><surname>Haring</surname><given-names>Elisabeth</given-names></name></person-group><article-title>﻿Morphological investigation of genital organs and first insights into the phylogeny of the genus <italic><tp:taxon-name><tp:taxon-name-part taxon-name-part-type="genus" reg="Siciliaria">Siciliaria</tp:taxon-name-part></tp:taxon-name></italic> Vest, 1867 as a basis for a taxonomic revision (<tp:taxon-name><tp:taxon-name-part taxon-name-part-type="phylum">Mollusca</tp:taxon-name-part></tp:taxon-name>, <tp:taxon-name><tp:taxon-name-part taxon-name-part-type="class">Gastropoda</tp:taxon-name-part></tp:taxon-name>, <tp:taxon-name><tp:taxon-name-part taxon-name-part-type="family">Clausiliidae</tp:taxon-name-part></tp:taxon-name>)</article-title><source>Zookeys</source><day>14</day><month>12</month><year>2021</year><volume>1077</volume><fpage>1</fpage><lpage>175</lpage><pub-id pub-id-type="doi">10.3897/zookeys.1077.67081</pub-id></mixed-citation></tp:treatment-meta><tp:nomenclature><label>﻿</label><tp:taxon-name>
                <object-id xmlns:xlink="http://www.w3.org/1999/xlink" content-type="arpha" xlink:type="simple">9C6E9DED-1516-512C-9904-114FE0294560</object-id>
                <tp:taxon-name-part taxon-name-part-type="genus" reg="Mauritanica">Mauritanica</tp:taxon-name-part>
                <tp:taxon-name-part taxon-name-part-type="species" reg="scarificata">scarificata</tp:taxon-name-part>
              </tp:taxon-name><tp:taxon-authority>(L. Pfeiffer, 1856)</tp:taxon-authority><tp:taxon-status xmlns:xlink="http://www.w3.org/1999/xlink" xlink:type="simple">comb. nov.</tp:taxon-status><xref ref-type="fig" rid="F1">Figs 1.F, 37.1–37.5, 38.1–38.4, 39.8, 39.9</xref><tp:nomenclature-citation-list><tp:nomenclature-citation><tp:taxon-name>
                    <tp:taxon-name-part taxon-name-part-type="genus" reg="Clausilia">Clausilia</tp:taxon-name-part>
                    <tp:taxon-name-part taxon-name-part-type="species" reg="scarificata">scarificata</tp:taxon-name-part>
                  </tp:taxon-name><comment>L. <xref ref-type="bibr" rid="B74">Pfeiffer 1856</xref>: 185.</comment></tp:nomenclature-citation><tp:nomenclature-citation><tp:taxon-name>
                    <tp:taxon-name-part taxon-name-part-type="genus" reg="Clausilia">Clausilia</tp:taxon-name-part>
                    <tp:taxon-name-part taxon-name-part-type="species" reg="scarificata">scarificata</tp:taxon-name-part>
                  </tp:taxon-name><comment>– L. <xref ref-type="bibr" rid="B75">Pfeiffer 1859</xref>: 765.</comment></tp:nomenclature-citation><tp:nomenclature-citation><tp:taxon-name>
                    <tp:taxon-name-part taxon-name-part-type="genus" reg="Clausilia">Clausilia</tp:taxon-name-part>
                    <tp:taxon-name-part taxon-name-part-type="species" reg="sacrificata">sacrificata</tp:taxon-name-part>
                  </tp:taxon-name><comment>– <xref ref-type="bibr" rid="B6">Benoit 1876</xref>: 152.</comment></tp:nomenclature-citation><tp:nomenclature-citation><tp:taxon-name>
                    <tp:taxon-name-part taxon-name-part-type="genus" reg="Clausilia">Clausilia</tp:taxon-name-part>
                    <tp:taxon-name-part taxon-name-part-type="species" reg="confinata">confinata</tp:taxon-name-part>
                  </tp:taxon-name><comment>– <xref ref-type="bibr" rid="B7">Benoit 1881</xref>: 105.</comment></tp:nomenclature-citation><tp:nomenclature-citation><tp:taxon-name><tp:taxon-name-part taxon-name-part-type="genus" reg="Clausilia">Clausilia</tp:taxon-name-part> (<tp:taxon-name-part taxon-name-part-type="subgenus" reg="Siciliaria">Siciliaria</tp:taxon-name-part>) <tp:taxon-name-part taxon-name-part-type="species" reg="confinata">confinata</tp:taxon-name-part></tp:taxon-name><comment><xref ref-type="bibr" rid="B53">Monterosato 1892</xref>: 28.</comment></tp:nomenclature-citation><tp:nomenclature-citation><tp:taxon-name>
                    <tp:taxon-name-part taxon-name-part-type="genus" reg="Siciliaria">Siciliaria</tp:taxon-name-part>
                    <tp:taxon-name-part taxon-name-part-type="species" reg="scarificata">scarificata</tp:taxon-name-part>
                  </tp:taxon-name><comment>– <xref ref-type="bibr" rid="B43">Manganelli et al. 1995</xref>: 25.</comment></tp:nomenclature-citation><tp:nomenclature-citation><tp:taxon-name>
                    <tp:taxon-name-part taxon-name-part-type="genus" reg="Charpentieria">Charpentieria</tp:taxon-name-part>
                    <tp:taxon-name-part taxon-name-part-type="species" reg="scarificata">scarificata</tp:taxon-name-part>
                  </tp:taxon-name><comment>– <xref ref-type="bibr" rid="B4">Beckmann 2004</xref>: 188.</comment></tp:nomenclature-citation><tp:nomenclature-citation><tp:taxon-name>
                    <tp:taxon-name-part taxon-name-part-type="genus" reg="Siciliaria">Siciliaria</tp:taxon-name-part>
                    <tp:taxon-name-part taxon-name-part-type="species" reg="scarificata">scarificata</tp:taxon-name-part>
                  </tp:taxon-name><comment>– <xref ref-type="bibr" rid="B101">Welter-Schultes 2012</xref>: 342.</comment></tp:nomenclature-citation><tp:nomenclature-citation><tp:taxon-name>
                    <tp:taxon-name-part taxon-name-part-type="genus" reg="Siciliaria">Siciliaria</tp:taxon-name-part>
                    <tp:taxon-name-part taxon-name-part-type="species" reg="scarificata">scarificata</tp:taxon-name-part>
                  </tp:taxon-name><comment>– <xref ref-type="bibr" rid="B69">Nordsieck 2013b</xref>: 7.</comment></tp:nomenclature-citation><tp:nomenclature-citation><tp:taxon-name>
                    <tp:taxon-name-part taxon-name-part-type="genus" reg="Siciliaria">Siciliaria</tp:taxon-name-part>
                    <tp:taxon-name-part taxon-name-part-type="species" reg="scarificata">scarificata</tp:taxon-name-part>
                  </tp:taxon-name><comment>– <xref ref-type="bibr" rid="B41">Liberto et al. 2015</xref>: 482.</comment></tp:nomenclature-citation><tp:nomenclature-citation><tp:taxon-name>
                    <tp:taxon-name-part taxon-name-part-type="genus" reg="Charpentieria">Charpentieria</tp:taxon-name-part>
                    <tp:taxon-name-part taxon-name-part-type="species" reg="scarificata">scarificata</tp:taxon-name-part>
                  </tp:taxon-name><comment>– <xref ref-type="bibr" rid="B24">De Mattia 2017k</xref>.</comment></tp:nomenclature-citation><tp:nomenclature-citation><tp:taxon-name>
                    <tp:taxon-name-part taxon-name-part-type="genus" reg="Charpentieria">Charpentieria</tp:taxon-name-part>
                    <tp:taxon-name-part taxon-name-part-type="species" reg="scarificata">scarificata</tp:taxon-name-part>
                  </tp:taxon-name><comment>– <xref ref-type="bibr" rid="B52">MolluscaBase eds 2021</xref>.</comment></tp:nomenclature-citation></tp:nomenclature-citation-list></tp:nomenclature><tp:treatment-sec sec-type="material" id="SECID0EUEPM"><title>Specimens examined.</title><p>Italy, Sicily, Marettimo, W of the town, path to Pizzo Falcone. 80 m asl, <named-content xmlns:xlink="http://www.w3.org/1999/xlink" content-type="dwc:verbatimCoordinates" xlink:type="simple"><named-content content-type="geo-json" specific-use="{&#34;type&#34;:&#34;Point&#34;,&#34;coordinates&#34;:[12.066489,37.969744]}" id="NCID0E4EPM" xlink:type="simple">37°58'11.08"N, 12°03'59.36"E</named-content></named-content>, [Lab ID 2_1, <abbrev xmlns:xlink="http://www.w3.org/1999/xlink" xlink:title="cytochrome c oxidase subunit 1 gene" id="ABBRID0ECFPM" xlink:type="simple">COI</abbrev>: <ext-link xmlns:xlink="http://www.w3.org/1999/xlink" ext-link-type="gen" xlink:href="MW758915" xlink:type="simple">MW758915</ext-link>, <abbrev xmlns:xlink="http://www.w3.org/1999/xlink" xlink:title="internal transcribed spacer 2" id="ABBRID0ELFPM" xlink:type="simple">ITS2</abbrev>: <ext-link xmlns:xlink="http://www.w3.org/1999/xlink" ext-link-type="gen" xlink:href="MW757112" xlink:type="simple">MW757112</ext-link>, <ext-link xmlns:xlink="http://www.w3.org/1999/xlink" ext-link-type="gen" xlink:href="MW757111" xlink:type="simple">MW757111</ext-link>; Lab ID 2_2, <abbrev xmlns:xlink="http://www.w3.org/1999/xlink" xlink:title="cytochrome c oxidase subunit 1 gene" id="ABBRID0EZFPM" xlink:type="simple">COI</abbrev>: <ext-link xmlns:xlink="http://www.w3.org/1999/xlink" ext-link-type="gen" xlink:href="MW758916" xlink:type="simple">MW758916</ext-link>], leg. WDM, JM, 12.vi.2015. 29 live <abbrev xmlns:xlink="http://www.w3.org/1999/xlink" xlink:title="specimen" id="ABBRID0ECGPM" xlink:type="simple">spm</abbrev>, 4 dissected <abbrev xmlns:xlink="http://www.w3.org/1999/xlink" xlink:title="specimen" id="ABBRID0EGGPM" xlink:type="simple">spm</abbrev>.</p></tp:treatment-sec><tp:treatment-sec sec-type="Shell" id="SECID0EKGPM"><title>Shell</title><p><bold>(Figs <xref ref-type="fig" rid="F38">38</xref>.1–38.4, 39.8–39.9).</bold> Shell mostly decollate; whorls ribbed, sutural papillae visible; dorsal keel indistinct ore missing; inferior lamella high; anterior upper palatal plica present, separated from or connected with upper palatal plica; palatal edge of clausilium plate distally receding, palatal edge distally somewhat or not bent upwards (as in Nordsieck, 2013b).</p></tp:treatment-sec><tp:treatment-sec sec-type="description" id="SECID0EXGPM"><title>Measurements</title><p>(n = 35, decollate): shell height 18.5 ± 1.0, whorl width 4.6 ± 0.2, aperture height 4.0 ± 0.3, aperture width 2.9 ± 0.2.</p></tp:treatment-sec><tp:treatment-sec sec-type="External morphology of the genital organs" id="SECID0E3GPM"><title>External morphology of the genital organs</title><p><bold>(Fig. <xref ref-type="fig" rid="F37">37</xref>.1, 37.3).</bold> The <abbrev xmlns:xlink="http://www.w3.org/1999/xlink" xlink:title="free oviduct" id="ABBRID0EJHPM" xlink:type="simple">FO</abbrev> is longer than the V (<abbrev xmlns:xlink="http://www.w3.org/1999/xlink" xlink:title="free oviduct" id="ABBRID0ENHPM" xlink:type="simple">FO</abbrev>/V range 1.8–2.1). The <abbrev xmlns:xlink="http://www.w3.org/1999/xlink" xlink:title="vas deferens" id="ABBRID0ERHPM" xlink:type="simple">VD</abbrev> is thin along its whole course. The <abbrev xmlns:xlink="http://www.w3.org/1999/xlink" xlink:title="first duct of the bursa copulatrix" id="ABBRID0EVHPM" xlink:type="simple">FDBC</abbrev> is slightly longer than the <abbrev xmlns:xlink="http://www.w3.org/1999/xlink" xlink:title="actual bursa copulatrix" id="ABBRID0EZHPM" xlink:type="simple">BC</abbrev>+<abbrev xmlns:xlink="http://www.w3.org/1999/xlink" xlink:title="second duct of the bursa copulatrix" id="ABBRID0E4HPM" xlink:type="simple">SDBC</abbrev> (<abbrev xmlns:xlink="http://www.w3.org/1999/xlink" xlink:title="first duct of the bursa copulatrix" id="ABBRID0EBIPM" xlink:type="simple">FDBC</abbrev>/<abbrev xmlns:xlink="http://www.w3.org/1999/xlink" xlink:title="actual bursa copulatrix" id="ABBRID0EFIPM" xlink:type="simple">BC</abbrev>+<abbrev xmlns:xlink="http://www.w3.org/1999/xlink" xlink:title="second duct of the bursa copulatrix" id="ABBRID0EJIPM" xlink:type="simple">SDBC</abbrev> range 1.1–1.2). The <abbrev xmlns:xlink="http://www.w3.org/1999/xlink" xlink:title="actual bursa copulatrix" id="ABBRID0ENIPM" xlink:type="simple">BC</abbrev>+<abbrev xmlns:xlink="http://www.w3.org/1999/xlink" xlink:title="second duct of the bursa copulatrix" id="ABBRID0ERIPM" xlink:type="simple">SDBC</abbrev> is cylindrical to club-like and longer than the V (<abbrev xmlns:xlink="http://www.w3.org/1999/xlink" xlink:title="actual bursa copulatrix" id="ABBRID0EVIPM" xlink:type="simple">BC</abbrev>+<abbrev xmlns:xlink="http://www.w3.org/1999/xlink" xlink:title="second duct of the bursa copulatrix" id="ABBRID0EZIPM" xlink:type="simple">SDBC</abbrev>/V range 1.3–1.4), with no clear distinction between the <abbrev xmlns:xlink="http://www.w3.org/1999/xlink" xlink:title="second duct of the bursa copulatrix" id="ABBRID0E4IPM" xlink:type="simple">SDBC</abbrev> and the <abbrev xmlns:xlink="http://www.w3.org/1999/xlink" xlink:title="actual bursa copulatrix" id="ABBRID0EBJPM" xlink:type="simple">BC</abbrev>. The apex is big and round. The D is much longer than the V (D/V range 4.1–4.5) and longer that the <abbrev xmlns:xlink="http://www.w3.org/1999/xlink" xlink:title="actual bursa copulatrix" id="ABBRID0EFJPM" xlink:type="simple">BC</abbrev>+<abbrev xmlns:xlink="http://www.w3.org/1999/xlink" xlink:title="second duct of the bursa copulatrix" id="ABBRID0EJJPM" xlink:type="simple">SDBC</abbrev> (D/<abbrev xmlns:xlink="http://www.w3.org/1999/xlink" xlink:title="actual bursa copulatrix" id="ABBRID0ENJPM" xlink:type="simple">BC</abbrev>+<abbrev xmlns:xlink="http://www.w3.org/1999/xlink" xlink:title="second duct of the bursa copulatrix" id="ABBRID0ERJPM" xlink:type="simple">SDBC</abbrev> range 1.4–1.5), thinner than the <abbrev xmlns:xlink="http://www.w3.org/1999/xlink" xlink:title="actual bursa copulatrix" id="ABBRID0EVJPM" xlink:type="simple">BC</abbrev>+<abbrev xmlns:xlink="http://www.w3.org/1999/xlink" xlink:title="second duct of the bursa copulatrix" id="ABBRID0EZJPM" xlink:type="simple">SDBC</abbrev> and with a small and round apex. The V is V-shaped with a narrow distal part next to the A. The A is large. The <abbrev xmlns:xlink="http://www.w3.org/1999/xlink" xlink:title="penial complex" id="ABBRID0E4JPM" xlink:type="simple">PC</abbrev> is longer than the V (P+E/V range 3.0–3.3). The <abbrev xmlns:xlink="http://www.w3.org/1999/xlink" xlink:title="penial retractor muscle" id="ABBRID0EBKPM" xlink:type="simple">PR</abbrev> is short and robust. The E is longer than the P (E/P range 1.2–1.3), gradually shrinking and turning into the <abbrev xmlns:xlink="http://www.w3.org/1999/xlink" xlink:title="vas deferens" id="ABBRID0EFKPM" xlink:type="simple">VD</abbrev>.</p></tp:treatment-sec><tp:treatment-sec sec-type="Internal morphology of the genital organs" id="SECID0EJKPM"><title>Internal morphology of the genital organs</title><p><bold>(Figs <xref ref-type="fig" rid="F37">37</xref>.2, 37.4–37.5).</bold> The A is smooth. The P presents two or three big smooth longitudinal pleats that originate directly from the rings of the pseudopapilla. The fine structure of the wall is smooth. The <abbrev xmlns:xlink="http://www.w3.org/1999/xlink" xlink:title="penial pseudopapilla" id="ABBRID0EWKPM" xlink:type="simple">PP</abbrev> is small, smooth and with a pointed apex. It originates from the first proximal <abbrev xmlns:xlink="http://www.w3.org/1999/xlink" xlink:title="epiphallar ring" id="ABBRID0E1KPM" xlink:type="simple">ER</abbrev>. The E shows two to four main but smooth <abbrev xmlns:xlink="http://www.w3.org/1999/xlink" xlink:title="epiphallar longitudinal pleats" id="ABBRID0E5KPM" xlink:type="simple">ELP</abbrev> that fade before the <abbrev xmlns:xlink="http://www.w3.org/1999/xlink" xlink:title="vas deferens" id="ABBRID0ECLPM" xlink:type="simple">VD</abbrev>. The wall of the E is smooth. The V is from almost smooth to very finely granulated. The epiphallar formula is: 1ER+ 2ER+3ER(<abbrev xmlns:xlink="http://www.w3.org/1999/xlink" xlink:title="penial pseudopapilla" id="ABBRID0EGLPM" xlink:type="simple">PP</abbrev>)+<abbrev xmlns:xlink="http://www.w3.org/1999/xlink" xlink:title="epiphallar longitudinal pleats" id="ABBRID0EKLPM" xlink:type="simple">ELP</abbrev>.</p></tp:treatment-sec><tp:treatment-sec sec-type="ecology" id="SECID0EOLPM"><title>Ecology.</title><p><italic><tp:taxon-name><tp:taxon-name-part taxon-name-part-type="genus" reg="Mauritanica">Mauritanica</tp:taxon-name-part><tp:taxon-name-part taxon-name-part-type="species" reg="scarificata">scarificata</tp:taxon-name-part></tp:taxon-name></italic> comb. nov. is found in a variety of habitats: limestone walls and cliffs, isolated boulders, under rocks and among scree and rocky debris. The species is common and abundant throughout the Island of Marettimo. According to <xref ref-type="bibr" rid="B24">De Mattia (2017k)</xref><italic><tp:taxon-name><tp:taxon-name-part taxon-name-part-type="genus" reg="Mauritanica">Mauritanica</tp:taxon-name-part><tp:taxon-name-part taxon-name-part-type="species" reg="scarificata">scarificata</tp:taxon-name-part></tp:taxon-name></italic> comb. nov. is considered Least Concern.</p></tp:treatment-sec><tp:treatment-sec sec-type="distribution" id="SECID0EOMPM"><title>Distribution.</title><p><italic><tp:taxon-name><tp:taxon-name-part taxon-name-part-type="genus" reg="Mauritanica">Mauritanica</tp:taxon-name-part><tp:taxon-name-part taxon-name-part-type="species" reg="scarificata">scarificata</tp:taxon-name-part></tp:taxon-name></italic> comb. nov. is endemic of the island of Marettimo.</p></tp:treatment-sec><tp:treatment-sec><!--Section generated to contain objects referenced in tp:taxon-treatment.--><fig id="F1" position="float" orientation="portrait"><object-id xmlns:xlink="http://www.w3.org/1999/xlink" content-type="doi" xlink:type="simple">10.3897/zookeys.1077.67081.figure1</object-id><object-id xmlns:xlink="http://www.w3.org/1999/xlink" content-type="arpha" xlink:type="simple">E0BBC528-6D1C-5398-8FA2-974F59E6665E</object-id><label>Figure 1.</label><caption><p>Wagner’s (1913, <xref ref-type="bibr" rid="B100">1925</xref>) and <xref ref-type="bibr" rid="B10">Brandt’s (1961)</xref><italic><tp:taxon-name><tp:taxon-name-part taxon-name-part-type="genus" reg="Siciliaria">Siciliaria</tp:taxon-name-part></tp:taxon-name></italic> genital drawings <bold>A</bold><italic><tp:taxon-name><tp:taxon-name-part taxon-name-part-type="genus" reg="Siciliaria">Siciliaria</tp:taxon-name-part><tp:taxon-name-part taxon-name-part-type="species" reg="septemplicata">septemplicata</tp:taxon-name-part></tp:taxon-name></italic>, Wagner, 1913: plate 572, fig. 14 <bold>B</bold><italic><tp:taxon-name><tp:taxon-name-part taxon-name-part-type="genus" reg="Siciliaria">Siciliaria</tp:taxon-name-part><tp:taxon-name-part taxon-name-part-type="species" reg="grohmanniana">grohmanniana</tp:taxon-name-part><tp:taxon-name-part taxon-name-part-type="subspecies" reg="grohmanniana">grohmanniana</tp:taxon-name-part></tp:taxon-name></italic>, Wagner, 1925: plate 1, fig. 8 <bold>C</bold><italic><tp:taxon-name><tp:taxon-name-part taxon-name-part-type="genus" reg="Siciliaria">Siciliaria</tp:taxon-name-part><tp:taxon-name-part taxon-name-part-type="species" reg="calcarae">calcarae</tp:taxon-name-part><tp:taxon-name-part taxon-name-part-type="subspecies" reg="calcarae">calcarae</tp:taxon-name-part></tp:taxon-name></italic>, 1925: plate 3, fig. 25 <bold>D</bold><italic><tp:taxon-name><tp:taxon-name-part taxon-name-part-type="genus" reg="Siciliaria">Siciliaria</tp:taxon-name-part><tp:taxon-name-part taxon-name-part-type="species" reg="ferrox">ferrox</tp:taxon-name-part></tp:taxon-name></italic>, Brandt, 1961: fig. 1 <bold>E</bold> overall <italic><tp:taxon-name><tp:taxon-name-part taxon-name-part-type="genus" reg="Siciliaria">Siciliaria</tp:taxon-name-part></tp:taxon-name>/<tp:taxon-name><tp:taxon-name-part taxon-name-part-type="genus" reg="Sicania">Sicania</tp:taxon-name-part></tp:taxon-name></italic> and Sicilian <italic><tp:taxon-name><tp:taxon-name-part taxon-name-part-type="genus" reg="Mauritanica">Mauritanica</tp:taxon-name-part></tp:taxon-name></italic> distribution <bold>F</bold><italic><tp:taxon-name><tp:taxon-name-part taxon-name-part-type="genus" reg="Siciliaria">Siciliaria</tp:taxon-name-part></tp:taxon-name>/<tp:taxon-name><tp:taxon-name-part taxon-name-part-type="genus" reg="Sicania">Sicania</tp:taxon-name-part></tp:taxon-name></italic> and Sicilian <italic><tp:taxon-name><tp:taxon-name-part taxon-name-part-type="genus" reg="Mauritanica">Mauritanica</tp:taxon-name-part></tp:taxon-name></italic> distribution of taxa.</p></caption><graphic xmlns:xlink="http://www.w3.org/1999/xlink" xlink:href="zookeys-1077-001-g001.jpg" position="float" orientation="portrait" xlink:type="simple" id="oo_622793.jpg"><uri content-type="original_file" xlink:type="simple">https://binary.pensoft.net/fig/622793</uri></graphic></fig><fig id="F38" position="float" orientation="portrait"><object-id xmlns:xlink="http://www.w3.org/1999/xlink" content-type="doi" xlink:type="simple">10.3897/zookeys.1077.67081.figure38</object-id><object-id xmlns:xlink="http://www.w3.org/1999/xlink" content-type="arpha" xlink:type="simple">AF6E0B7F-439B-5CA2-9CBB-FBE83B7FD473</object-id><label>Figure 38.</label><caption><p><italic><tp:taxon-name><tp:taxon-name-part taxon-name-part-type="genus" reg="Mauritanica">Mauritanica</tp:taxon-name-part><tp:taxon-name-part taxon-name-part-type="species" reg="scarificata">scarificata</tp:taxon-name-part></tp:taxon-name></italic> (L. Pfeiffer, 1856), comb. nov., Marettimo <bold>38.1</bold> shell <bold>38.2</bold> shell <bold>38.3</bold> detail of the aperture <bold>38.4</bold> clausiliar plate double side. <italic><tp:taxon-name><tp:taxon-name-part taxon-name-part-type="genus" reg="Mauritanica">Mauritanica</tp:taxon-name-part><tp:taxon-name-part taxon-name-part-type="species" reg="perinni">perinni</tp:taxon-name-part><tp:taxon-name-part taxon-name-part-type="subspecies" reg="polygyra">polygyra</tp:taxon-name-part></tp:taxon-name></italic> (O. Boettger, 1879), Tunisia, Zaghouan <bold>38.5</bold> shell <bold>38.6</bold> shell (picture courtesy of Claude and Amandine Evanno).</p></caption><graphic xmlns:xlink="http://www.w3.org/1999/xlink" xlink:href="zookeys-1077-001-g038.jpg" position="float" orientation="portrait" xlink:type="simple" id="oo_622830.jpg"><uri content-type="original_file" xlink:type="simple">https://binary.pensoft.net/fig/622830</uri></graphic></fig><fig id="F37" position="float" orientation="portrait"><object-id xmlns:xlink="http://www.w3.org/1999/xlink" content-type="doi" xlink:type="simple">10.3897/zookeys.1077.67081.figure37</object-id><object-id xmlns:xlink="http://www.w3.org/1999/xlink" content-type="arpha" xlink:type="simple">44EF212F-5382-5C27-BA19-9FD11F68B18A</object-id><label>Figure 37.</label><caption><p><italic><tp:taxon-name><tp:taxon-name-part taxon-name-part-type="genus" reg="Mauritanica">Mauritanica</tp:taxon-name-part><tp:taxon-name-part taxon-name-part-type="species" reg="scarificata">scarificata</tp:taxon-name-part></tp:taxon-name></italic> (L. Pfeiffer, 1856), comb. nov., Marettimo <bold>37.1</bold> whole distal genital organs <bold>37.2</bold> internal distal part of genital organs <bold>37.3</bold> whole distal genital organs <bold>37.4</bold> internal distal part of genital organs <bold>37.5</bold> detail of the pseudopapilla. <italic><tp:taxon-name><tp:taxon-name-part taxon-name-part-type="genus" reg="Mauritanica">Mauritanica</tp:taxon-name-part><tp:taxon-name-part taxon-name-part-type="species" reg="perinni">perinni</tp:taxon-name-part><tp:taxon-name-part taxon-name-part-type="subspecies" reg="polygyra">polygyra</tp:taxon-name-part></tp:taxon-name></italic> (O. Boettger, 1879), Tunisia, Zaghouan <bold>37.6</bold> whole distal genital organs <bold>37.7</bold> internal distal part of genital organs <bold>37.8–37.9</bold> spermatophore <bold>37.10</bold> cross section of the spermatophore.</p></caption><graphic xmlns:xlink="http://www.w3.org/1999/xlink" xlink:href="zookeys-1077-001-g037.jpg" position="float" orientation="portrait" xlink:type="simple" id="oo_622829.jpg"><uri content-type="original_file" xlink:type="simple">https://binary.pensoft.net/fig/622829</uri></graphic></fig></tp:treatment-sec><ref-list><ref id="B100"><mixed-citation xmlns:xlink="http://www.w3.org/1999/xlink" xlink:type="simple"><person-group><name name-style="western"><surname>Wagner</surname><given-names>AJ</given-names></name></person-group> (<year>1925</year>) <article-title>Studien über die Systematik, Stammesgeschichte und geographische Verbreitung des Genus <italic><tp:taxon-name><tp:taxon-name-part taxon-name-part-type="genus">Delima</tp:taxon-name-part></tp:taxon-name></italic> (Hartmann) A. J. Wagner.</article-title><source>Annales Zoologici Musei Polonici Historiae Naturalis</source><volume>4</volume>(<issue>1</issue>): <fpage>1</fpage>–<lpage>73</lpage>.</mixed-citation></ref><ref id="B10"><mixed-citation xmlns:xlink="http://www.w3.org/1999/xlink" xlink:type="simple"><person-group><name name-style="western"><surname>Brandt</surname><given-names>R</given-names></name></person-group> (<year>1961</year>) Diagnosen neuer Clausiliiden. Archiv für Molluskenkunde 90(1/3): 1–20.</mixed-citation></ref><ref id="B74"><mixed-citation xmlns:xlink="http://www.w3.org/1999/xlink" xlink:type="simple"><person-group><name name-style="western"><surname>Pfeiffer</surname><given-names>L</given-names></name></person-group> (<year>1856</year>) <article-title>Bericht über weitere Mittheilungen des Herrn Zelebor.</article-title><source>Malakozoologische Blätter</source><volume>3</volume>: <fpage>175</fpage>–<lpage>186</lpage>.</mixed-citation></ref><ref id="B75"><mixed-citation xmlns:xlink="http://www.w3.org/1999/xlink" xlink:type="simple"><person-group><name name-style="western"><surname>Pfeiffer</surname><given-names>L</given-names></name></person-group> (<year>1859</year>) Monographia Heliceorum viventium. Sistens descriptiones systematicas et criticas omnium huius familiae generum et specierum hodie cognitarum. Lipsiae 5, [xii +] 565 pp.</mixed-citation></ref><ref id="B6"><mixed-citation xmlns:xlink="http://www.w3.org/1999/xlink" xlink:type="simple"><person-group><name name-style="western"><surname>Benoit</surname><given-names>L</given-names></name></person-group> (<year>1876</year>) Illustrazione sistematica critica iconografica de’testacei estramarini della Sicilia ulteriore e delle isole circostanti. Nobile, Napoli, [I–XVI,] 248 pp. [Tav. I–IX, XI–XII]</mixed-citation></ref><ref id="B7"><mixed-citation xmlns:xlink="http://www.w3.org/1999/xlink" xlink:type="simple"><person-group><name name-style="western"><surname>Benoit</surname><given-names>L</given-names></name></person-group> (<year>1881</year>) Nuovo catalogo delle conchiglie terrestri e fluviatili della Sicilia. Atti della Reale Accademia Peloritana 3: 43–216. [Sep.: I–VI, 7–176]. <ext-link xlink:type="simple" ext-link-type="doi" xlink:href="10.5962/bhl.title.51778">https://doi.org/10.5962/bhl.title.51778</ext-link></mixed-citation></ref><ref id="B53"><mixed-citation xmlns:xlink="http://www.w3.org/1999/xlink" xlink:type="simple"><person-group><name name-style="western"><surname>Monterosato</surname><given-names>TA</given-names></name></person-group> (<year>1892</year>) Molluschi terrestri delle isole adiacenti alla Sicilia. Atti della Reale Accademia di Scienze, Lettere e Belle Arti di Palermo (3)2: 1–33.</mixed-citation></ref><ref id="B43"><mixed-citation xmlns:xlink="http://www.w3.org/1999/xlink" xlink:type="simple"><person-group><name name-style="western"><surname>Manganelli</surname><given-names>G</given-names></name><name name-style="western"><surname>Bodon</surname><given-names>M</given-names></name><name name-style="western"><surname>Favilli</surname><given-names>L</given-names></name><name name-style="western"><surname>Giusti</surname><given-names>F</given-names></name></person-group> (<year>1995</year>) Fascicolo 16, <tp:taxon-name><tp:taxon-name-part taxon-name-part-type="class">Gastropoda</tp:taxon-name-part></tp:taxon-name> Pulmonta. In: Minelli A, Ruffo S, La Posta S (Eds) Checklist delle specie della fauna italiana 16: 1–60. Calderini, Bologna.</mixed-citation></ref><ref id="B4"><mixed-citation xmlns:xlink="http://www.w3.org/1999/xlink" xlink:type="simple"><person-group><name name-style="western"><surname>Beckmann</surname><given-names>KH</given-names></name></person-group> (<year>2004</year>) Zur Verbreitung der endemischen nordwestsizilianischen <tp:taxon-name><tp:taxon-name-part taxon-name-part-type="family">Clausiliidae</tp:taxon-name-part></tp:taxon-name> der Untergattung <tp:taxon-name><tp:taxon-name-part taxon-name-part-type="genus">Charpentieria</tp:taxon-name-part> (<tp:taxon-name-part taxon-name-part-type="subgenus">Siciliaria</tp:taxon-name-part>)</tp:taxon-name> mit Beschreibung von zwei neuen Unterarten (<tp:taxon-name><tp:taxon-name-part taxon-name-part-type="class">Gastropoda</tp:taxon-name-part></tp:taxon-name>: <tp:taxon-name><tp:taxon-name-part taxon-name-part-type="order">Stylommatophora</tp:taxon-name-part></tp:taxon-name>: <tp:taxon-name><tp:taxon-name-part taxon-name-part-type="family">Clausiliidae</tp:taxon-name-part></tp:taxon-name>). Archiv für Molluskenkunde 133(1/2): 185–191. <ext-link xlink:type="simple" ext-link-type="doi" xlink:href="10.1127/arch.moll/133/2004/185">https://doi.org/10.1127/arch.moll/133/2004/185</ext-link></mixed-citation></ref><ref id="B101"><mixed-citation xmlns:xlink="http://www.w3.org/1999/xlink" xlink:type="simple"><person-group><name name-style="western"><surname>Welter-Schultes</surname><given-names>F</given-names></name></person-group> (<year>2012</year>) <source>European non-marine molluscs, a quide for species identification.</source><publisher-name>Planet Poster Editions</publisher-name>, <publisher-loc>Göttingen</publisher-loc>, <size units="page">674 pp</size>.</mixed-citation></ref><ref id="B69"><mixed-citation xmlns:xlink="http://www.w3.org/1999/xlink" xlink:type="simple"><person-group><name name-style="western"><surname>Nordsieck</surname><given-names>H</given-names></name></person-group> (<year>2013b</year>) Revisory remarks on the species of <italic><tp:taxon-name><tp:taxon-name-part taxon-name-part-type="genus">Siciliaria</tp:taxon-name-part></tp:taxon-name></italic> Vest from N. W. Sicily. <ext-link xlink:type="simple" ext-link-type="uri" xlink:href="http://hnords.de/5356429d6b11adc0b/535642a1dc1365e05/index.html">http://hnords.de/5356429d6b11adc0b/535642a1dc1365e05/index.html</ext-link></mixed-citation></ref><ref id="B41"><mixed-citation xmlns:xlink="http://www.w3.org/1999/xlink" xlink:type="simple"><person-group><name name-style="western"><surname>Liberto</surname><given-names>F</given-names></name><name name-style="western"><surname>Colomba</surname><given-names>MS</given-names></name><name name-style="western"><surname>Reitano</surname><given-names>A</given-names></name><name name-style="western"><surname>Giglio</surname><given-names>S</given-names></name><name name-style="western"><surname>Sparacio</surname><given-names>S</given-names></name></person-group> (<year>2015</year>) <article-title>The endemic door snail of Marettimo (Egadi Islands, Sicily, Italy): <tp:taxon-name><tp:taxon-name-part taxon-name-part-type="genus">Siciliaria</tp:taxon-name-part> (<tp:taxon-name-part taxon-name-part-type="subgenus">Siciliaria</tp:taxon-name-part>) <tp:taxon-name-part taxon-name-part-type="species">scarificata</tp:taxon-name-part></tp:taxon-name> (L. Pfeiffer, 1856) (<tp:taxon-name><tp:taxon-name-part taxon-name-part-type="infraclass">Pulmonata</tp:taxon-name-part></tp:taxon-name><tp:taxon-name><tp:taxon-name-part taxon-name-part-type="family">Clausiliidae</tp:taxon-name-part></tp:taxon-name>).</article-title><source>Biodiversity Journal</source><volume>6</volume>(<issue>1</issue>): <fpage>481</fpage>–<lpage>490</lpage>.</mixed-citation></ref><ref id="B24"><mixed-citation xmlns:xlink="http://www.w3.org/1999/xlink" xlink:type="simple"><person-group><name name-style="western"><surname>De Mattia</surname><given-names>W</given-names></name></person-group> (<year>2017k</year>) <italic><tp:taxon-name><tp:taxon-name-part taxon-name-part-type="genus">Charpentieria</tp:taxon-name-part><tp:taxon-name-part taxon-name-part-type="species">scarificata</tp:taxon-name-part></tp:taxon-name></italic>. The IUCN Red List of Threatened Species. <ext-link xlink:type="simple" ext-link-type="uri" xlink:href="https://www.iucnredlist.org/species/171352/1324934">https://www.iucnredlist.org/species/171352/1324934</ext-link></mixed-citation></ref><ref id="B52"><mixed-citation xmlns:xlink="http://www.w3.org/1999/xlink" xlink:type="simple"><institution xlink:type="simple">MolluscaBase [Eds]</institution> (<year>2021</year>) MolluscaBase. <ext-link xlink:type="simple" ext-link-type="uri" xlink:href="http://www.molluscabase.org">http://www.molluscabase.org</ext-link> [Accessed on 2021-08-08]</mixed-citation></ref></ref-list></tp:taxon-treatment>
