# Supplementary material for: ﻿Morphological investigation of genital organs and first insights into the phylogeny of the genus Siciliaria Vest, 1867 as a basis for a taxonomic revision (Mollusca, Gastropoda, Clausiliidae)
Source: Zookeys. 2021 Dec 14;1077:1–175. doi: 10.3897/zookeys.1077.67081 (PMC8692307; doi:10.3897/zookeys.1077.67081)
Supplement: XML Treatment for Mauritanica perinni polygyra [file zookeys.1077.67081-treatment26.xml]

<!DOCTYPE tp:taxon-treatment
  PUBLIC "-//TaxonX//DTD Taxonomic Treatment Publishing DTD v0 20100105//EN" "tax-treatment-NSO.dtd">
<tp:taxon-treatment xmlns:tp="http://www.plazi.org/taxpub"><tp:treatment-meta><kwd-group><label>Taxon classification</label><kwd>
                  <named-content content-type="kingdom">Animalia</named-content>
                </kwd><kwd>
                  <named-content content-type="order">Stylommatophora</named-content>
                </kwd><kwd>
                  <named-content content-type="family">Clausiliidae</named-content>
                </kwd></kwd-group><mixed-citation publication-type="journal"><person-group><name><surname>De Mattia</surname><given-names>Willy</given-names></name><name><surname>Reier</surname><given-names>Susanne</given-names></name><name><surname>Haring</surname><given-names>Elisabeth</given-names></name></person-group><article-title>﻿Morphological investigation of genital organs and first insights into the phylogeny of the genus <italic><tp:taxon-name><tp:taxon-name-part taxon-name-part-type="genus" reg="Siciliaria">Siciliaria</tp:taxon-name-part></tp:taxon-name></italic> Vest, 1867 as a basis for a taxonomic revision (<tp:taxon-name><tp:taxon-name-part taxon-name-part-type="phylum">Mollusca</tp:taxon-name-part></tp:taxon-name>, <tp:taxon-name><tp:taxon-name-part taxon-name-part-type="class">Gastropoda</tp:taxon-name-part></tp:taxon-name>, <tp:taxon-name><tp:taxon-name-part taxon-name-part-type="family">Clausiliidae</tp:taxon-name-part></tp:taxon-name>)</article-title><source>Zookeys</source><day>14</day><month>12</month><year>2021</year><volume>1077</volume><fpage>1</fpage><lpage>175</lpage><pub-id pub-id-type="doi">10.3897/zookeys.1077.67081</pub-id></mixed-citation></tp:treatment-meta><tp:nomenclature><label>﻿</label><tp:taxon-name>
                <object-id xmlns:xlink="http://www.w3.org/1999/xlink" content-type="arpha" xlink:type="simple">464D0C8C-9C0B-5995-90E5-0AE106263C30</object-id>
                <tp:taxon-name-part taxon-name-part-type="genus" reg="Mauritanica">Mauritanica</tp:taxon-name-part>
                <tp:taxon-name-part taxon-name-part-type="species" reg="perinni">perinni</tp:taxon-name-part>
                <tp:taxon-name-part taxon-name-part-type="subspecies" reg="polygyra">polygyra</tp:taxon-name-part>
              </tp:taxon-name><tp:taxon-authority>(O. Boettger, 1879)</tp:taxon-authority><xref ref-type="fig" rid="F37">Figs 37.6–37.10, 38.5, 38.6</xref><tp:nomenclature-citation-list><tp:nomenclature-citation><tp:taxon-name><tp:taxon-name-part taxon-name-part-type="genus" reg="Clausilia">Clausilia</tp:taxon-name-part> (<tp:taxon-name-part taxon-name-part-type="subgenus" reg="Mauritanica">Mauritanica</tp:taxon-name-part>) <tp:taxon-name-part taxon-name-part-type="species" reg="polygyra">polygyra</tp:taxon-name-part></tp:taxon-name><comment>Boettger in Kobelt 1879: 153.</comment></tp:nomenclature-citation><tp:nomenclature-citation><tp:taxon-name><tp:taxon-name-part taxon-name-part-type="genus" reg="Charpenteria">Charpenteria</tp:taxon-name-part> (<tp:taxon-name-part taxon-name-part-type="subgenus" reg="Mauritanica">Mauritanica</tp:taxon-name-part>) <tp:taxon-name-part taxon-name-part-type="species" reg="perinni">perinni</tp:taxon-name-part> <tp:taxon-name-part taxon-name-part-type="subspecies" reg="polygyra">polygyra</tp:taxon-name-part></tp:taxon-name><comment>– <xref ref-type="bibr" rid="B64">Nordsieck 2002</xref>: 27, 29, 35, 36.</comment></tp:nomenclature-citation><tp:nomenclature-citation><tp:taxon-name><tp:taxon-name-part taxon-name-part-type="genus" reg="Charpenteria">Charpenteria</tp:taxon-name-part> (<tp:taxon-name-part taxon-name-part-type="subgenus" reg="Mauritanica">Mauritanica</tp:taxon-name-part>) <tp:taxon-name-part taxon-name-part-type="species" reg="perinni">perinni</tp:taxon-name-part> <tp:taxon-name-part taxon-name-part-type="subspecies" reg="polygyra">polygyra</tp:taxon-name-part></tp:taxon-name><comment>– <xref ref-type="bibr" rid="B65">Nordsieck 2007</xref>: 54.</comment></tp:nomenclature-citation><tp:nomenclature-citation><tp:taxon-name>
                    <tp:taxon-name-part taxon-name-part-type="genus" reg="Mauritanica">Mauritanica</tp:taxon-name-part>
                    <tp:taxon-name-part taxon-name-part-type="species" reg="perinni">perinni</tp:taxon-name-part>
                    <tp:taxon-name-part taxon-name-part-type="subspecies" reg="polygyra">polygyra</tp:taxon-name-part>
                  </tp:taxon-name><comment>– <xref ref-type="bibr" rid="B91">Sparacio et al. 2020</xref>: 318.</comment></tp:nomenclature-citation></tp:nomenclature-citation-list></tp:nomenclature><tp:treatment-sec sec-type="remarks" id="SECID0EFRPM"><title>Remarks.</title><p><italic><tp:taxon-name><tp:taxon-name-part taxon-name-part-type="genus" reg="Mauritanica">Mauritanica</tp:taxon-name-part><tp:taxon-name-part taxon-name-part-type="species" reg="perinni">perinni</tp:taxon-name-part><tp:taxon-name-part taxon-name-part-type="subspecies" reg="polygyra">polygyra</tp:taxon-name-part></tp:taxon-name></italic> was recently revised by <xref ref-type="bibr" rid="B91">Sparacio et al. (2020</xref>: 318). Based on differences of the shell morphology alone, <xref ref-type="bibr" rid="B91">Sparacio et al. (2020</xref>: 319) proposed species status for <italic><tp:taxon-name><tp:taxon-name-part taxon-name-part-type="genus" reg="Mauritanica">Mauritanica</tp:taxon-name-part><tp:taxon-name-part taxon-name-part-type="species" reg="perinni">perinni</tp:taxon-name-part><tp:taxon-name-part taxon-name-part-type="subspecies" reg="polygyra">polygyra</tp:taxon-name-part></tp:taxon-name></italic>, independent from <italic><tp:taxon-name><tp:taxon-name-part taxon-name-part-type="genus" reg="Mauritanica">Mauritanica</tp:taxon-name-part><tp:taxon-name-part taxon-name-part-type="species" reg="perinni">perinni</tp:taxon-name-part><tp:taxon-name-part taxon-name-part-type="subspecies" reg="perinni">perinni</tp:taxon-name-part></tp:taxon-name></italic> (Bourguignat, 1876). A genital comparison with the nominate subspecies was not possible since the genital organs of this taxon were not provided by <xref ref-type="bibr" rid="B91">Sparacio et al. (2020)</xref>. Moreover, a comparison between our anatomical results and those provided by <xref ref-type="bibr" rid="B91">Sparacio et al. (2020</xref>: 337, figs 60–61) for <italic><tp:taxon-name><tp:taxon-name-part taxon-name-part-type="genus" reg="Mauritanica">Mauritanica</tp:taxon-name-part><tp:taxon-name-part taxon-name-part-type="species" reg="perinni">perinni</tp:taxon-name-part><tp:taxon-name-part taxon-name-part-type="subspecies" reg="polygyra">polygyra</tp:taxon-name-part></tp:taxon-name></italic> was rather difficult: Essential details, as the internal structure of the epiphallus and the presence/absence of the <abbrev xmlns:xlink="http://www.w3.org/1999/xlink" xlink:title="epiphallar ring" id="ABBRID0EXTPM" xlink:type="simple">ER</abbrev> and <abbrev xmlns:xlink="http://www.w3.org/1999/xlink" xlink:title="epiphallar longitudinal pleats" id="ABBRID0E2TPM" xlink:type="simple">ELP</abbrev> are not detectable. The fine structure of the internal penis is not clear and, contrary to our results that show a smooth internal wall, the vagina seems to have a smooth longitudinal pleat (2020: 337, fig. 61). The presence of the <abbrev xmlns:xlink="http://www.w3.org/1999/xlink" xlink:title="epiphallar thickening" id="ABBRID0E6TPM" xlink:type="simple">ET</abbrev> is not clear as well (2020: 337, fig. 60).</p><fig id="F37" position="float" orientation="portrait"><object-id xmlns:xlink="http://www.w3.org/1999/xlink" content-type="doi" xlink:type="simple">10.3897/zookeys.1077.67081.figure37</object-id><object-id xmlns:xlink="http://www.w3.org/1999/xlink" content-type="arpha" xlink:type="simple">44EF212F-5382-5C27-BA19-9FD11F68B18A</object-id><label>Figure 37.</label><caption><p><italic><tp:taxon-name><tp:taxon-name-part taxon-name-part-type="genus" reg="Mauritanica">Mauritanica</tp:taxon-name-part><tp:taxon-name-part taxon-name-part-type="species" reg="scarificata">scarificata</tp:taxon-name-part></tp:taxon-name></italic> (L. Pfeiffer, 1856), comb. nov., Marettimo <bold>37.1</bold> whole distal genital organs <bold>37.2</bold> internal distal part of genital organs <bold>37.3</bold> whole distal genital organs <bold>37.4</bold> internal distal part of genital organs <bold>37.5</bold> detail of the pseudopapilla. <italic><tp:taxon-name><tp:taxon-name-part taxon-name-part-type="genus" reg="Mauritanica">Mauritanica</tp:taxon-name-part><tp:taxon-name-part taxon-name-part-type="species" reg="perinni">perinni</tp:taxon-name-part><tp:taxon-name-part taxon-name-part-type="subspecies" reg="polygyra">polygyra</tp:taxon-name-part></tp:taxon-name></italic> (O. Boettger, 1879), Tunisia, Zaghouan <bold>37.6</bold> whole distal genital organs <bold>37.7</bold> internal distal part of genital organs <bold>37.8–37.9</bold> spermatophore <bold>37.10</bold> cross section of the spermatophore.</p></caption><graphic xmlns:xlink="http://www.w3.org/1999/xlink" xlink:href="zookeys-1077-001-g037.jpg" position="float" orientation="portrait" xlink:type="simple" id="oo_622829.jpg"><uri content-type="original_file" xlink:type="simple">https://binary.pensoft.net/fig/622829</uri></graphic></fig></tp:treatment-sec><tp:treatment-sec sec-type="material" id="SECID0E3VPM"><title>Specimens examined.</title><p>Tunisia, above Zaghouan (road to summit), 789 m asl, <named-content xmlns:xlink="http://www.w3.org/1999/xlink" content-type="dwc:verbatimCoordinates" xlink:type="simple"><named-content content-type="geo-json" specific-use="{&#34;type&#34;:&#34;Point&#34;,&#34;coordinates&#34;:[10.119947,36.367347]}" id="NCID0EFWPM" xlink:type="simple">36°22'2.45"N, 10°07'11.81"E</named-content></named-content>, [Lab ID SMF335011_1, <abbrev xmlns:xlink="http://www.w3.org/1999/xlink" xlink:title="cytochrome c oxidase subunit 1 gene" id="ABBRID0EKWPM" xlink:type="simple">COI</abbrev>: <ext-link xmlns:xlink="http://www.w3.org/1999/xlink" ext-link-type="gen" xlink:href="MW758966" xlink:type="simple">MW758966</ext-link>, <abbrev xmlns:xlink="http://www.w3.org/1999/xlink" xlink:title="internal transcribed spacer 2" id="ABBRID0ETWPM" xlink:type="simple">ITS2</abbrev>: <ext-link xmlns:xlink="http://www.w3.org/1999/xlink" ext-link-type="gen" xlink:href="MW757044" xlink:type="simple">MW757044</ext-link>, <ext-link xmlns:xlink="http://www.w3.org/1999/xlink" ext-link-type="gen" xlink:href="MW757045" xlink:type="simple">MW757045</ext-link>], ex Nordsieck coll. (11639), currently <named-content xmlns:xlink="http://www.w3.org/1999/xlink" content-type="dwc:institutional_code" xlink:type="simple">SMF</named-content> 335011/1, 1 dissected <abbrev xmlns:xlink="http://www.w3.org/1999/xlink" xlink:title="specimen" id="ABBRID0EGXPM" xlink:type="simple">spm</abbrev>.</p></tp:treatment-sec><tp:treatment-sec sec-type="Shell" id="SECID0EKXPM"><title>Shell</title><p>(<bold>Figs <xref ref-type="fig" rid="F38">38</xref>.5, 38.6).</bold> Shell decollate or not decollate; whorls finely and irregularly striated, flat, with dense papillae along the sutures; dorsal keel indistinct; inferior lamella high; anterior upper palatal plicae absent; posterior upper palatal plica present; lunella dorso-lateral; little subclaustralis, clausilium plough-like with subrectangular plate (<xref ref-type="bibr" rid="B91">Sparacio et al. 2020</xref>: 318).</p></tp:treatment-sec><tp:treatment-sec sec-type="description" id="SECID0E2XPM"><title>Measurements</title><p><bold>(n = 1, decollate).</bold> shell height 22.4, whorl width 4.1, aperture height 3.3, aperture width 2.4.</p></tp:treatment-sec><tp:treatment-sec sec-type="External morphology of the genital organs" id="SECID0EDYPM"><title>External morphology of the genital organs</title><p><bold>(Fig. <xref ref-type="fig" rid="F37">37</xref>.6).</bold> The <abbrev xmlns:xlink="http://www.w3.org/1999/xlink" xlink:title="free oviduct" id="ABBRID0EQYPM" xlink:type="simple">FO</abbrev> is longer than the V (<abbrev xmlns:xlink="http://www.w3.org/1999/xlink" xlink:title="free oviduct" id="ABBRID0EUYPM" xlink:type="simple">FO</abbrev>/V = 2.1). The <abbrev xmlns:xlink="http://www.w3.org/1999/xlink" xlink:title="vas deferens" id="ABBRID0EYYPM" xlink:type="simple">VD</abbrev> is thin along its whole course. The <abbrev xmlns:xlink="http://www.w3.org/1999/xlink" xlink:title="first duct of the bursa copulatrix" id="ABBRID0E3YPM" xlink:type="simple">FDBC</abbrev> is slightly shorter than the <abbrev xmlns:xlink="http://www.w3.org/1999/xlink" xlink:title="actual bursa copulatrix" id="ABBRID0EAZPM" xlink:type="simple">BC</abbrev>+<abbrev xmlns:xlink="http://www.w3.org/1999/xlink" xlink:title="second duct of the bursa copulatrix" id="ABBRID0EEZPM" xlink:type="simple">SDBC</abbrev> (<abbrev xmlns:xlink="http://www.w3.org/1999/xlink" xlink:title="first duct of the bursa copulatrix" id="ABBRID0EIZPM" xlink:type="simple">FDBC</abbrev>/<abbrev xmlns:xlink="http://www.w3.org/1999/xlink" xlink:title="actual bursa copulatrix" id="ABBRID0EMZPM" xlink:type="simple">BC</abbrev>+<abbrev xmlns:xlink="http://www.w3.org/1999/xlink" xlink:title="second duct of the bursa copulatrix" id="ABBRID0EQZPM" xlink:type="simple">SDBC</abbrev> = 0.9). The <abbrev xmlns:xlink="http://www.w3.org/1999/xlink" xlink:title="actual bursa copulatrix" id="ABBRID0EUZPM" xlink:type="simple">BC</abbrev>+<abbrev xmlns:xlink="http://www.w3.org/1999/xlink" xlink:title="second duct of the bursa copulatrix" id="ABBRID0EYZPM" xlink:type="simple">SDBC</abbrev> is club-like and longer than the V (<abbrev xmlns:xlink="http://www.w3.org/1999/xlink" xlink:title="actual bursa copulatrix" id="ABBRID0E3ZPM" xlink:type="simple">BC</abbrev>+<abbrev xmlns:xlink="http://www.w3.org/1999/xlink" xlink:title="second duct of the bursa copulatrix" id="ABBRID0EA1PM" xlink:type="simple">SDBC</abbrev>/V = 1.4), with clear distinction between the <abbrev xmlns:xlink="http://www.w3.org/1999/xlink" xlink:title="second duct of the bursa copulatrix" id="ABBRID0EE1PM" xlink:type="simple">SDBC</abbrev> and the <abbrev xmlns:xlink="http://www.w3.org/1999/xlink" xlink:title="actual bursa copulatrix" id="ABBRID0EI1PM" xlink:type="simple">BC</abbrev>. The <abbrev xmlns:xlink="http://www.w3.org/1999/xlink" xlink:title="second duct of the bursa copulatrix" id="ABBRID0EM1PM" xlink:type="simple">SDBC</abbrev> is very short. The apex is big and round. The D is much longer than the V (D/V = 1.9) and longer that the <abbrev xmlns:xlink="http://www.w3.org/1999/xlink" xlink:title="actual bursa copulatrix" id="ABBRID0EQ1PM" xlink:type="simple">BC</abbrev>+<abbrev xmlns:xlink="http://www.w3.org/1999/xlink" xlink:title="second duct of the bursa copulatrix" id="ABBRID0EU1PM" xlink:type="simple">SDBC</abbrev> (D/<abbrev xmlns:xlink="http://www.w3.org/1999/xlink" xlink:title="actual bursa copulatrix" id="ABBRID0EY1PM" xlink:type="simple">BC</abbrev>+<abbrev xmlns:xlink="http://www.w3.org/1999/xlink" xlink:title="second duct of the bursa copulatrix" id="ABBRID0E31PM" xlink:type="simple">SDBC</abbrev> = 2.2), thinner than the <abbrev xmlns:xlink="http://www.w3.org/1999/xlink" xlink:title="actual bursa copulatrix" id="ABBRID0EA2PM" xlink:type="simple">BC</abbrev>+<abbrev xmlns:xlink="http://www.w3.org/1999/xlink" xlink:title="second duct of the bursa copulatrix" id="ABBRID0EE2PM" xlink:type="simple">SDBC</abbrev> and with a small and round apex. The V is cylindrical but the presence of the spermatophore may modify its normal shape. The A is small. The <abbrev xmlns:xlink="http://www.w3.org/1999/xlink" xlink:title="penial complex" id="ABBRID0EI2PM" xlink:type="simple">PC</abbrev> is longer than the V (P+E/V = 2.8). The <abbrev xmlns:xlink="http://www.w3.org/1999/xlink" xlink:title="penial retractor muscle" id="ABBRID0EM2PM" xlink:type="simple">PR</abbrev> is long and robust. The <abbrev xmlns:xlink="http://www.w3.org/1999/xlink" xlink:title="epiphallar thickening" id="ABBRID0EQ2PM" xlink:type="simple">ET</abbrev> is not clearly visible. The E is shorter than the P (E/P = 0.9), gradually shrinking and turning into the <abbrev xmlns:xlink="http://www.w3.org/1999/xlink" xlink:title="vas deferens" id="ABBRID0EU2PM" xlink:type="simple">VD</abbrev>.</p></tp:treatment-sec><tp:treatment-sec sec-type="Internal morphology of the genital organs" id="SECID0EY2PM"><title>Internal morphology of the genital organs</title><p><bold>(Fig. <xref ref-type="fig" rid="F37">37</xref>.7).</bold> The A, V and the P show a very finely granulated surface. The <abbrev xmlns:xlink="http://www.w3.org/1999/xlink" xlink:title="penial pseudopapilla" id="ABBRID0EF3PM" xlink:type="simple">PP</abbrev> is small, elongated. Its surface is very irregular, folded and its internal texture is spongy. The P-E transition is simple, with no <abbrev xmlns:xlink="http://www.w3.org/1999/xlink" xlink:title="epiphallar ring" id="ABBRID0EJ3PM" xlink:type="simple">ER</abbrev>. The origin of the <abbrev xmlns:xlink="http://www.w3.org/1999/xlink" xlink:title="penial pseudopapilla" id="ABBRID0EN3PM" xlink:type="simple">PP</abbrev> is connected with one of the two <abbrev xmlns:xlink="http://www.w3.org/1999/xlink" xlink:title="epiphallar longitudinal pleats" id="ABBRID0ER3PM" xlink:type="simple">ELP</abbrev>. The epiphallar formula is: <abbrev xmlns:xlink="http://www.w3.org/1999/xlink" xlink:title="penial pseudopapilla" id="ABBRID0EV3PM" xlink:type="simple">PP</abbrev>(<abbrev xmlns:xlink="http://www.w3.org/1999/xlink" xlink:title="epiphallar longitudinal pleats" id="ABBRID0EZ3PM" xlink:type="simple">ELP</abbrev>). The E shows two smooth longitudinal pleats that fade before the <abbrev xmlns:xlink="http://www.w3.org/1999/xlink" xlink:title="vas deferens" id="ABBRID0E43PM" xlink:type="simple">VD</abbrev>. Between the <abbrev xmlns:xlink="http://www.w3.org/1999/xlink" xlink:title="epiphallar longitudinal pleats" id="ABBRID0EB4PM" xlink:type="simple">ELP</abbrev> an irregular transverse small, interrupted pattern gives an overall coarse appearance.</p></tp:treatment-sec><tp:treatment-sec sec-type="Spermatophore" id="SECID0EF4PM"><title>Spermatophore</title><p><bold>(Figs <xref ref-type="fig" rid="F37">37</xref>.8–37.10).</bold> The spermatophore is thin, elongated. It is 4.7 mm long and 0.8 mm wide at its widest point. The tail is pointed and sharp. The head is missing, probably already digested. The upper keel is simple and goes from the tip of the tail as far as the broken head part. The lower keel is missing.</p></tp:treatment-sec><tp:treatment-sec sec-type="ecology" id="SECID0ES4PM"><title>Ecology.</title><p><italic><tp:taxon-name><tp:taxon-name-part taxon-name-part-type="genus" reg="Mauritanica">Mauritanica</tp:taxon-name-part><tp:taxon-name-part taxon-name-part-type="species" reg="perinni">perinni</tp:taxon-name-part><tp:taxon-name-part taxon-name-part-type="subspecies" reg="polygyra">polygyra</tp:taxon-name-part></tp:taxon-name></italic> is a limestone dweller, on cliffs, crevices and under stones (<xref ref-type="bibr" rid="B91">Sparacio et al. 2020</xref>: 319).</p></tp:treatment-sec><tp:treatment-sec sec-type="distribution" id="SECID0EL5PM"><title>Distribution.</title><p><italic><tp:taxon-name><tp:taxon-name-part taxon-name-part-type="genus" reg="Mauritanica">Mauritanica</tp:taxon-name-part><tp:taxon-name-part taxon-name-part-type="species" reg="perinni">perinni</tp:taxon-name-part><tp:taxon-name-part taxon-name-part-type="subspecies" reg="polygyra">polygyra</tp:taxon-name-part></tp:taxon-name></italic> is known only from Djebel Zaghouan area (<xref ref-type="bibr" rid="B91">Sparacio et al. 2020</xref>: 319).</p><fig id="F38" position="float" orientation="portrait"><object-id xmlns:xlink="http://www.w3.org/1999/xlink" content-type="doi" xlink:type="simple">10.3897/zookeys.1077.67081.figure38</object-id><object-id xmlns:xlink="http://www.w3.org/1999/xlink" content-type="arpha" xlink:type="simple">AF6E0B7F-439B-5CA2-9CBB-FBE83B7FD473</object-id><label>Figure 38.</label><caption><p><italic><tp:taxon-name><tp:taxon-name-part taxon-name-part-type="genus" reg="Mauritanica">Mauritanica</tp:taxon-name-part><tp:taxon-name-part taxon-name-part-type="species" reg="scarificata">scarificata</tp:taxon-name-part></tp:taxon-name></italic> (L. Pfeiffer, 1856), comb. nov., Marettimo <bold>38.1</bold> shell <bold>38.2</bold> shell <bold>38.3</bold> detail of the aperture <bold>38.4</bold> clausiliar plate double side. <italic><tp:taxon-name><tp:taxon-name-part taxon-name-part-type="genus" reg="Mauritanica">Mauritanica</tp:taxon-name-part><tp:taxon-name-part taxon-name-part-type="species" reg="perinni">perinni</tp:taxon-name-part><tp:taxon-name-part taxon-name-part-type="subspecies" reg="polygyra">polygyra</tp:taxon-name-part></tp:taxon-name></italic> (O. Boettger, 1879), Tunisia, Zaghouan <bold>38.5</bold> shell <bold>38.6</bold> shell (picture courtesy of Claude and Amandine Evanno).</p></caption><graphic xmlns:xlink="http://www.w3.org/1999/xlink" xlink:href="zookeys-1077-001-g038.jpg" position="float" orientation="portrait" xlink:type="simple" id="oo_622830.jpg"><uri content-type="original_file" xlink:type="simple">https://binary.pensoft.net/fig/622830</uri></graphic></fig><sec sec-type="An overview of Siciliaria related genera Charpentieria, Gibbularia, and Stigmatica" id="SECID0EYAAO"><title>An overview of <italic><tp:taxon-name><tp:taxon-name-part taxon-name-part-type="genus" reg="Siciliaria">Siciliaria</tp:taxon-name-part></tp:taxon-name></italic> related genera <italic><tp:taxon-name><tp:taxon-name-part taxon-name-part-type="genus" reg="Charpentieria">Charpentieria</tp:taxon-name-part></tp:taxon-name></italic>, <italic><tp:taxon-name><tp:taxon-name-part taxon-name-part-type="genus" reg="Gibbularia">Gibbularia</tp:taxon-name-part></tp:taxon-name></italic>, and <italic><tp:taxon-name><tp:taxon-name-part taxon-name-part-type="genus" reg="Stigmatica">Stigmatica</tp:taxon-name-part></tp:taxon-name></italic></title><p>The separation of <italic><tp:taxon-name><tp:taxon-name-part taxon-name-part-type="genus" reg="Siciliaria">Siciliaria</tp:taxon-name-part></tp:taxon-name></italic> and <italic><tp:taxon-name><tp:taxon-name-part taxon-name-part-type="genus" reg="Sicania">Sicania</tp:taxon-name-part></tp:taxon-name></italic> (and provisionally <italic><tp:taxon-name><tp:taxon-name-part taxon-name-part-type="genus" reg="Mauritanica">Mauritanica</tp:taxon-name-part></tp:taxon-name></italic>) from the other genera is well supported, but the relationships among <italic><tp:taxon-name><tp:taxon-name-part taxon-name-part-type="genus" reg="Charpentieria">Charpentieria</tp:taxon-name-part></tp:taxon-name></italic>, <italic><tp:taxon-name><tp:taxon-name-part taxon-name-part-type="genus" reg="Stigmatica">Stigmatica</tp:taxon-name-part></tp:taxon-name></italic> and <italic><tp:taxon-name><tp:taxon-name-part taxon-name-part-type="genus" reg="Gibbularia">Gibbularia</tp:taxon-name-part></tp:taxon-name></italic> remain unresolved and appear as polytomy in the trees. <italic><tp:taxon-name><tp:taxon-name-part taxon-name-part-type="genus" reg="Charpentieria">Charpentieria</tp:taxon-name-part></tp:taxon-name></italic> (four species included) forms one (poorly supported) clade but, the relationships within this clade received no considerable support. The genera <italic><tp:taxon-name><tp:taxon-name-part taxon-name-part-type="genus" reg="Stigmatica">Stigmatica</tp:taxon-name-part></tp:taxon-name></italic> and <italic><tp:taxon-name><tp:taxon-name-part taxon-name-part-type="genus" reg="Gibbularia">Gibbularia</tp:taxon-name-part></tp:taxon-name></italic> are not monophyletic and populations from distant areas show high genetic distances (Table <xref ref-type="table" rid="T2">2</xref>). <italic><tp:taxon-name><tp:taxon-name-part taxon-name-part-type="genus" reg="Stigmatica">Stigmatica</tp:taxon-name-part></tp:taxon-name></italic> is based on <italic><tp:taxon-name><tp:taxon-name-part taxon-name-part-type="genus" reg="Clausilia">Clausilia</tp:taxon-name-part><tp:taxon-name-part taxon-name-part-type="species" reg="stigmatica">stigmatica</tp:taxon-name-part></tp:taxon-name></italic> by tautonomy and, in our trees (Figs <xref ref-type="fig" rid="F4">4</xref>–<xref ref-type="fig" rid="F6">6</xref>), only this clade with the type species <italic><tp:taxon-name><tp:taxon-name-part taxon-name-part-type="genus" reg="Stigmatica">Stigmatica</tp:taxon-name-part><tp:taxon-name-part taxon-name-part-type="species" reg="stigmatica">stigmatica</tp:taxon-name-part></tp:taxon-name></italic> can be deemed as a representative of this genus. Despite emerging from a polytomy, additional taxa included in our trees and currently considered as belonging to <italic><tp:taxon-name><tp:taxon-name-part taxon-name-part-type="genus" reg="Stigmatica">Stigmatica</tp:taxon-name-part></tp:taxon-name></italic> (namely <italic><tp:taxon-name><tp:taxon-name-part taxon-name-part-type="genus" reg="Stigmatica">Stigmatica</tp:taxon-name-part><tp:taxon-name-part taxon-name-part-type="species" reg="vulcanica">vulcanica</tp:taxon-name-part></tp:taxon-name></italic> and <italic><tp:taxon-name><tp:taxon-name-part taxon-name-part-type="genus" reg="Stigmatica">Stigmatica</tp:taxon-name-part><tp:taxon-name-part taxon-name-part-type="species" reg="pantocratoris">pantocratoris</tp:taxon-name-part></tp:taxon-name></italic>) are clearly separated from the type species. We thus only conventionally keep them as <italic><tp:taxon-name><tp:taxon-name-part taxon-name-part-type="genus" reg="Stigmatica">Stigmatica</tp:taxon-name-part></tp:taxon-name></italic> species. A focused approach with more genetic markers and specimens is needed to identify the phylogenetic relationships among the species currently included into <italic><tp:taxon-name><tp:taxon-name-part taxon-name-part-type="genus" reg="Stigmatica">Stigmatica</tp:taxon-name-part></tp:taxon-name></italic> (following MolluscaBase 2021). A similar approach is used for <italic><tp:taxon-name><tp:taxon-name-part taxon-name-part-type="genus" reg="Gibbularia">Gibbularia</tp:taxon-name-part></tp:taxon-name></italic>, which needs to be excluded from <italic><tp:taxon-name><tp:taxon-name-part taxon-name-part-type="genus" reg="Siciliaria">Siciliaria</tp:taxon-name-part></tp:taxon-name>/<tp:taxon-name><tp:taxon-name-part taxon-name-part-type="genus" reg="Sicania">Sicania</tp:taxon-name-part></tp:taxon-name></italic> (Figs <xref ref-type="fig" rid="F4">4</xref>–<xref ref-type="fig" rid="F6">6</xref>). Its phylogenetic relationship with the other genera is far from being resolved.</p><fig id="F39" position="float" orientation="portrait"><object-id xmlns:xlink="http://www.w3.org/1999/xlink" content-type="doi" xlink:type="simple">10.3897/zookeys.1077.67081.figure39</object-id><object-id xmlns:xlink="http://www.w3.org/1999/xlink" content-type="arpha" xlink:type="simple">E70D6F1F-42DE-53A8-810C-013575AAA9F4</object-id><label>Figure 39.</label><caption><p><italic><tp:taxon-name><tp:taxon-name-part taxon-name-part-type="genus" reg="Sicania">Sicania</tp:taxon-name-part><tp:taxon-name-part taxon-name-part-type="species" reg="crassicostata">crassicostata</tp:taxon-name-part></tp:taxon-name></italic> (L. Pfeiffer, 1856), comb. nov., Monte Cofano <bold>39.1</bold> palatal plicae <bold>39.2</bold> parietal lamellae. <italic><tp:taxon-name><tp:taxon-name-part taxon-name-part-type="genus" reg="Sicania">Sicania</tp:taxon-name-part><tp:taxon-name-part taxon-name-part-type="species" reg="eminens">eminens</tp:taxon-name-part></tp:taxon-name></italic> (A. Schmidt, 1868), comb. nov., Custonaci, Baglio Messina <bold>39.3–39.4</bold> palatal plicae. <italic><tp:taxon-name><tp:taxon-name-part taxon-name-part-type="genus" reg="Sicania">Sicania</tp:taxon-name-part><tp:taxon-name-part taxon-name-part-type="species" reg="nobilis">nobilis</tp:taxon-name-part><tp:taxon-name-part taxon-name-part-type="subspecies" reg="nobilis">nobilis</tp:taxon-name-part></tp:taxon-name></italic> (L. Pfeiffer, 1848), comb. nov., Castelluzzo <bold>39.5–39.6</bold> palatal plicae <bold>39.7</bold> parietal lamellae. <italic><tp:taxon-name><tp:taxon-name-part taxon-name-part-type="genus" reg="Mauritanica">Mauritanica</tp:taxon-name-part><tp:taxon-name-part taxon-name-part-type="species" reg="scarificata">scarificata</tp:taxon-name-part></tp:taxon-name></italic> (L. Pfeiffer, 1856), comb. nov., Marettimo <bold>39.8</bold> palatal plicae <bold>39.9</bold> parietal lamellae.</p></caption><graphic xmlns:xlink="http://www.w3.org/1999/xlink" xlink:href="zookeys-1077-001-g039.jpg" position="float" orientation="portrait" xlink:type="simple" id="oo_622831.jpg"><uri content-type="original_file" xlink:type="simple">https://binary.pensoft.net/fig/622831</uri></graphic></fig><p><italic><tp:taxon-name><tp:taxon-name-part taxon-name-part-type="genus" reg="Papillifera">Papillifera</tp:taxon-name-part></tp:taxon-name></italic>, which was used as outgroup, appeared monophyletic in our trees, even though the distances within this genus are in the same range as among different genera.</p></sec><sec sec-type="﻿Southern alpine Charpentieria" id="SECID0E4JAO"><title>﻿Southern alpine <italic><tp:taxon-name><tp:taxon-name-part taxon-name-part-type="genus" reg="Charpentieria">Charpentieria</tp:taxon-name-part></tp:taxon-name></italic></title><p>The taxa included in the alpine <italic><tp:taxon-name><tp:taxon-name-part taxon-name-part-type="genus" reg="Charpentieria">Charpentieria</tp:taxon-name-part><tp:taxon-name-part taxon-name-part-type="species" reg="itala">itala</tp:taxon-name-part></tp:taxon-name></italic>–<italic><tp:taxon-name><tp:taxon-name-part taxon-name-part-type="genus" reg="Charpentieria"/><tp:taxon-name-part taxon-name-part-type="species" reg="ornata">ornata</tp:taxon-name-part></tp:taxon-name></italic>–<italic><tp:taxon-name><tp:taxon-name-part taxon-name-part-type="genus" reg="Charpentieria"/><tp:taxon-name-part taxon-name-part-type="species" reg="dyodon">dyodon</tp:taxon-name-part></tp:taxon-name></italic> clade show a pan-Southern Alpine distribution, with <italic><tp:taxon-name><tp:taxon-name-part taxon-name-part-type="genus" reg="Charpentieria">C.</tp:taxon-name-part><tp:taxon-name-part taxon-name-part-type="species" reg="dyodon">dyodon</tp:taxon-name-part></tp:taxon-name></italic> isolated in Piemonte and Ticino, <italic><tp:taxon-name><tp:taxon-name-part taxon-name-part-type="genus" reg="Charpentieria">C.</tp:taxon-name-part><tp:taxon-name-part taxon-name-part-type="species" reg="itala">itala</tp:taxon-name-part></tp:taxon-name></italic> along central and eastern Southern Alps whereas <italic><tp:taxon-name><tp:taxon-name-part taxon-name-part-type="genus" reg="Charpentieria">C.</tp:taxon-name-part><tp:taxon-name-part taxon-name-part-type="species" reg="ornata">ornata</tp:taxon-name-part></tp:taxon-name></italic> is present along the easternmost Southern Alps and northwestern Balkans. The taxa included in the <italic><tp:taxon-name><tp:taxon-name-part taxon-name-part-type="genus" reg="Charpentieria">C.</tp:taxon-name-part><tp:taxon-name-part taxon-name-part-type="species" reg="stenzii">stenzii</tp:taxon-name-part></tp:taxon-name></italic> subclade occupy the eastern Southern Alps, from eastern Trentino-Alto Adige, Friuli-Venezia Giulia, W Slovenia and SE Austria.</p><p>Despite the low support values, the <abbrev xmlns:xlink="http://www.w3.org/1999/xlink" xlink:title="cytochrome c oxidase subunit 1 gene" id="ABBRID0EXMAO" xlink:type="simple">COI</abbrev> and the <abbrev xmlns:xlink="http://www.w3.org/1999/xlink" xlink:title="internal transcribed spacer 2" id="ABBRID0E2MAO" xlink:type="simple">ITS2</abbrev> phylogenetic trees (Figs <xref ref-type="fig" rid="F4">4</xref>, <xref ref-type="fig" rid="F5">5</xref>) show a general picture where <italic><tp:taxon-name><tp:taxon-name-part taxon-name-part-type="genus" reg="Charpentieria">Charpentieria</tp:taxon-name-part><tp:taxon-name-part taxon-name-part-type="species" reg="dyodon">dyodon</tp:taxon-name-part><tp:taxon-name-part taxon-name-part-type="subspecies" reg="dyodon">dyodon</tp:taxon-name-part></tp:taxon-name></italic> (S. Studer, 1820) appears as the sister species of <italic><tp:taxon-name><tp:taxon-name-part taxon-name-part-type="genus" reg="Charpentieria">Charpentieria</tp:taxon-name-part><tp:taxon-name-part taxon-name-part-type="species" reg="itala">itala</tp:taxon-name-part></tp:taxon-name></italic> (with <italic><tp:taxon-name><tp:taxon-name-part taxon-name-part-type="genus" reg="Charpentieria">C.</tp:taxon-name-part><tp:taxon-name-part taxon-name-part-type="species" reg="itala">itala</tp:taxon-name-part><tp:taxon-name-part taxon-name-part-type="subspecies" reg="itala">itala</tp:taxon-name-part></tp:taxon-name></italic>, <italic><tp:taxon-name><tp:taxon-name-part taxon-name-part-type="genus" reg="Charpentieria">C.</tp:taxon-name-part><tp:taxon-name-part taxon-name-part-type="species" reg="itala">itala</tp:taxon-name-part><tp:taxon-name-part taxon-name-part-type="subspecies" reg="baldensis">baldensis</tp:taxon-name-part></tp:taxon-name></italic> and <italic><tp:taxon-name><tp:taxon-name-part taxon-name-part-type="genus" reg="Charpentieria">C.</tp:taxon-name-part><tp:taxon-name-part taxon-name-part-type="species" reg="itala">itala</tp:taxon-name-part><tp:taxon-name-part taxon-name-part-type="subspecies" reg="lorinae">lorinae</tp:taxon-name-part></tp:taxon-name></italic>). <italic><tp:taxon-name><tp:taxon-name-part taxon-name-part-type="genus" reg="Charpentieria">Charpentieria</tp:taxon-name-part><tp:taxon-name-part taxon-name-part-type="species" reg="stenzii">stenzii</tp:taxon-name-part></tp:taxon-name></italic> (with <italic><tp:taxon-name><tp:taxon-name-part taxon-name-part-type="genus" reg="Charpentieria">C.</tp:taxon-name-part><tp:taxon-name-part taxon-name-part-type="species" reg="stenzii">stenzii</tp:taxon-name-part><tp:taxon-name-part taxon-name-part-type="subspecies" reg="cincta">cincta</tp:taxon-name-part></tp:taxon-name></italic> and <italic><tp:taxon-name><tp:taxon-name-part taxon-name-part-type="genus" reg="Charpentieria">C.</tp:taxon-name-part><tp:taxon-name-part taxon-name-part-type="species" reg="stenzii">stenzii</tp:taxon-name-part><tp:taxon-name-part taxon-name-part-type="subspecies" reg="letochana">letochana</tp:taxon-name-part></tp:taxon-name></italic>) represents a separate clade.</p><p>The results presented by Scheel and Hausdorf (2012: 3799, 3801) and <xref ref-type="bibr" rid="B106">Xu and Hausdorf (2021</xref>: 8) showed that <italic><tp:taxon-name><tp:taxon-name-part taxon-name-part-type="genus" reg="Charpentieria">C.</tp:taxon-name-part><tp:taxon-name-part taxon-name-part-type="species" reg="dyodon">dyodon</tp:taxon-name-part></tp:taxon-name></italic> is the sister species of the <italic><tp:taxon-name><tp:taxon-name-part taxon-name-part-type="genus" reg="Charpentieria">C.</tp:taxon-name-part><tp:taxon-name-part taxon-name-part-type="species" reg="itala">itala</tp:taxon-name-part></tp:taxon-name></italic> complex whereas <italic><tp:taxon-name><tp:taxon-name-part taxon-name-part-type="genus" reg="Charpentieria">C.</tp:taxon-name-part><tp:taxon-name-part taxon-name-part-type="species" reg="stenzii">stenzii</tp:taxon-name-part></tp:taxon-name></italic> is sister to <italic><tp:taxon-name><tp:taxon-name-part taxon-name-part-type="genus" reg="Charpentieria">C.</tp:taxon-name-part><tp:taxon-name-part taxon-name-part-type="species" reg="ornata">ornata</tp:taxon-name-part></tp:taxon-name></italic>. These results are difficult to compare with our trees, but at least not in contrast.</p><p>The stenzioid subspecies of <italic><tp:taxon-name><tp:taxon-name-part taxon-name-part-type="genus" reg="Charpentieria">C.</tp:taxon-name-part><tp:taxon-name-part taxon-name-part-type="species" reg="itala">itala</tp:taxon-name-part></tp:taxon-name></italic> included in our genital anatomical investigations (<italic><tp:taxon-name><tp:taxon-name-part taxon-name-part-type="genus" reg="Charpentieria"/><tp:taxon-name-part taxon-name-part-type="species" reg="clavata">clavata</tp:taxon-name-part></tp:taxon-name></italic>, <italic><tp:taxon-name><tp:taxon-name-part taxon-name-part-type="genus" reg="Charpentieria"/><tp:taxon-name-part taxon-name-part-type="species" reg="variscoi">variscoi</tp:taxon-name-part></tp:taxon-name></italic>, <italic><tp:taxon-name><tp:taxon-name-part taxon-name-part-type="genus" reg="Charpentieria"/><tp:taxon-name-part taxon-name-part-type="species" reg="balsamoi">balsamoi</tp:taxon-name-part></tp:taxon-name></italic>, and <italic><tp:taxon-name><tp:taxon-name-part taxon-name-part-type="genus" reg="Charpentieria"/><tp:taxon-name-part taxon-name-part-type="species" reg="lorinae">lorinae</tp:taxon-name-part></tp:taxon-name></italic>) were first assigned to <italic><tp:taxon-name><tp:taxon-name-part taxon-name-part-type="genus" reg="Charpentieria">C.</tp:taxon-name-part><tp:taxon-name-part taxon-name-part-type="species" reg="stenzii">stenzii</tp:taxon-name-part></tp:taxon-name></italic> (Käufel, 1928) but later transferred to <italic><tp:taxon-name><tp:taxon-name-part taxon-name-part-type="genus" reg="Charpentieria">C.</tp:taxon-name-part><tp:taxon-name-part taxon-name-part-type="species" reg="itala">itala</tp:taxon-name-part></tp:taxon-name></italic> by <xref ref-type="bibr" rid="B57">Nordsieck (1963a</xref>, <xref ref-type="bibr" rid="B58">b</xref>). In 2007, <xref ref-type="bibr" rid="B65">Nordsieck (2007)</xref> transferred these taxa to <italic><tp:taxon-name><tp:taxon-name-part taxon-name-part-type="genus" reg="Charpentieria">C.</tp:taxon-name-part><tp:taxon-name-part taxon-name-part-type="species" reg="clavata">clavata</tp:taxon-name-part></tp:taxon-name></italic>. Scheel and Hausdorf (2012), following their molecular genetic results considered the stenzioid <italic><tp:taxon-name><tp:taxon-name-part taxon-name-part-type="genus" reg="Charpentieria">C.</tp:taxon-name-part><tp:taxon-name-part taxon-name-part-type="species" reg="clavata">clavata</tp:taxon-name-part></tp:taxon-name></italic> as subspecies of <italic><tp:taxon-name><tp:taxon-name-part taxon-name-part-type="genus" reg="Charpentieria">C.</tp:taxon-name-part><tp:taxon-name-part taxon-name-part-type="species" reg="itala">itala</tp:taxon-name-part></tp:taxon-name></italic>, and thus, its subspecies obtained a new combination with <italic><tp:taxon-name><tp:taxon-name-part taxon-name-part-type="genus" reg="Charpentieria">C.</tp:taxon-name-part><tp:taxon-name-part taxon-name-part-type="species" reg="itala">itala</tp:taxon-name-part></tp:taxon-name></italic>. Scheel and Hausdorf (2012: fig. 3) and <xref ref-type="bibr" rid="B106">Xu and Hausdorf (2021</xref>: 6, fig. 5, supplementary table S1) revealed gene flow between <italic><tp:taxon-name><tp:taxon-name-part taxon-name-part-type="genus" reg="Charpentieria">C.</tp:taxon-name-part><tp:taxon-name-part taxon-name-part-type="species" reg="stenzii">stenzii</tp:taxon-name-part></tp:taxon-name></italic> and the stenzioid subspecies of <italic><tp:taxon-name><tp:taxon-name-part taxon-name-part-type="genus" reg="Charpentieria">C.</tp:taxon-name-part><tp:taxon-name-part taxon-name-part-type="species" reg="itala">itala</tp:taxon-name-part></tp:taxon-name></italic> across the contact zone and also highlighted several mixture events within the <italic><tp:taxon-name><tp:taxon-name-part taxon-name-part-type="genus" reg="Charpentieria">C.</tp:taxon-name-part><tp:taxon-name-part taxon-name-part-type="species" reg="itala">itala</tp:taxon-name-part></tp:taxon-name></italic> complex.</p><p>The list of the dissected material (at least two specimens per population) is found in the Table <xref ref-type="table" rid="T8">8</xref>.</p><table-wrap id="T8" position="float" orientation="portrait"><label>Table 8.</label><caption><p>Examined taxa of <italic><tp:taxon-name><tp:taxon-name-part taxon-name-part-type="genus" reg="Charpentieria">Charpentieria</tp:taxon-name-part></tp:taxon-name></italic> with information on shell type (stenzioid/nonstenzioid), availability of genetic data (DNA) and epiphallar formula.</p></caption><table id="TID0EDKHM" rules="all"><tbody><tr><th rowspan="1" colspan="1">Taxon</th><th rowspan="1" colspan="1">Specimens examined</th><th rowspan="1" colspan="1">Shell stenzioid/ nonstenzioid</th><th rowspan="1" colspan="1">DNA</th><th rowspan="1" colspan="1">Epiphallar formula</th></tr><tr><td rowspan="1" colspan="1"><italic><tp:taxon-name><tp:taxon-name-part taxon-name-part-type="genus" reg="Charpentieria">Charpentieria</tp:taxon-name-part><tp:taxon-name-part taxon-name-part-type="species" reg="dyodon">dyodon</tp:taxon-name-part><tp:taxon-name-part taxon-name-part-type="subspecies" reg="dyodon">dyodon</tp:taxon-name-part></tp:taxon-name></italic> (S. Studer, 1820)</td><td rowspan="1" colspan="1">Trasquera di Iselle, Verbano, Piedmont, Italy. 750 m asl. <named-content xmlns:xlink="http://www.w3.org/1999/xlink" content-type="dwc:verbatimCoordinates" xlink:type="simple"><named-content content-type="geo-json" specific-use="{&#34;type&#34;:&#34;Point&#34;,&#34;coordinates&#34;:[8.212828,46.208203]}" id="NCID0EWZAO" xlink:type="simple">46°12'29.53"N, 08°12'46.18"E</named-content></named-content>, I. Niero leg. and det.</td><td rowspan="1" colspan="1">-</td><td rowspan="1" colspan="1">Y</td><td rowspan="1" colspan="1"><abbrev xmlns:xlink="http://www.w3.org/1999/xlink" xlink:title="penial pseudopapilla" id="ABBRID0EF1AO" xlink:type="simple">PP</abbrev>(<abbrev xmlns:xlink="http://www.w3.org/1999/xlink" xlink:title="epiphallar longitudinal pleats" id="ABBRID0EJ1AO" xlink:type="simple">ELP</abbrev>)</td></tr><tr><td rowspan="1" colspan="1"><italic><tp:taxon-name><tp:taxon-name-part taxon-name-part-type="genus" reg="Charpentieria">Charpentieria</tp:taxon-name-part><tp:taxon-name-part taxon-name-part-type="species" reg="dyodon">dyodon</tp:taxon-name-part><tp:taxon-name-part taxon-name-part-type="subspecies" reg="alpina">alpina</tp:taxon-name-part></tp:taxon-name></italic> (Stabile, 1859)</td><td rowspan="1" colspan="1">Margone, Val di Lanzo, Usseglio, Torino, Piedmont, Italy. 1500 m asl, <named-content xmlns:xlink="http://www.w3.org/1999/xlink" content-type="dwc:verbatimCoordinates" xlink:type="simple"><named-content content-type="geo-json" specific-use="{&#34;type&#34;:&#34;Point&#34;,&#34;coordinates&#34;:[7.205250,45.234692]}" id="NCID0EI2AO" xlink:type="simple">45°14'04.89"N, 07°12'18.90"E</named-content></named-content>, leg. and det.</td><td rowspan="1" colspan="1">-</td><td rowspan="1" colspan="1">N</td><td rowspan="1" colspan="1"><abbrev xmlns:xlink="http://www.w3.org/1999/xlink" xlink:title="penial pseudopapilla" id="ABBRID0EX2AO" xlink:type="simple">PP</abbrev>(<abbrev xmlns:xlink="http://www.w3.org/1999/xlink" xlink:title="epiphallar longitudinal pleats" id="ABBRID0E22AO" xlink:type="simple">ELP</abbrev>)</td></tr><tr><td rowspan="1" colspan="1"><italic><tp:taxon-name><tp:taxon-name-part taxon-name-part-type="genus" reg="Charpentieria">Charpentieria</tp:taxon-name-part><tp:taxon-name-part taxon-name-part-type="species" reg="dyodon">dyodon</tp:taxon-name-part><tp:taxon-name-part taxon-name-part-type="subspecies" reg="thomasiana">thomasiana</tp:taxon-name-part></tp:taxon-name></italic> (Küster, 1850)</td><td rowspan="1" colspan="1">Sentiero per Prà del Vecia, Piedicavallo, Biella, Piedmont, Italy. 1200 m asl. <named-content xmlns:xlink="http://www.w3.org/1999/xlink" content-type="dwc:verbatimCoordinates" xlink:type="simple"><named-content content-type="geo-json" specific-use="{&#34;type&#34;:&#34;Point&#34;,&#34;coordinates&#34;:[7.967325,45.692325]}" id="NCID0E13AO" xlink:type="simple">45°41'32.37"N, 07°58'02.37"E</named-content></named-content>, leg. and det.</td><td rowspan="1" colspan="1">-</td><td rowspan="1" colspan="1">N</td><td rowspan="1" colspan="1"><abbrev xmlns:xlink="http://www.w3.org/1999/xlink" xlink:title="penial pseudopapilla" id="ABBRID0EJ4AO" xlink:type="simple">PP</abbrev>(<abbrev xmlns:xlink="http://www.w3.org/1999/xlink" xlink:title="epiphallar longitudinal pleats" id="ABBRID0EN4AO" xlink:type="simple">ELP</abbrev>)</td></tr><tr><td rowspan="1" colspan="1"><italic><tp:taxon-name><tp:taxon-name-part taxon-name-part-type="genus" reg="Charpentieria">Charpentieria</tp:taxon-name-part><tp:taxon-name-part taxon-name-part-type="species" reg="dyodon">dyodon</tp:taxon-name-part><tp:taxon-name-part taxon-name-part-type="subspecies" reg="thomasiana">thomasiana</tp:taxon-name-part></tp:taxon-name></italic> (Küster, 1850)</td><td rowspan="1" colspan="1">Santuario di Oropa, Biella, Piedmont, Italy. 1100 m asl <named-content xmlns:xlink="http://www.w3.org/1999/xlink" content-type="dwc:verbatimCoordinates" xlink:type="simple"><named-content content-type="geo-json" specific-use="{&#34;type&#34;:&#34;Point&#34;,&#34;coordinates&#34;:[7.978353,45.630281]}" id="NCID0EM5AO" xlink:type="simple">45°37'49.01"N, 07°58'42.07"E</named-content></named-content>, W. De Mattia and J. Macor leg. and det.</td><td rowspan="1" colspan="1">-</td><td rowspan="1" colspan="1">N</td><td rowspan="1" colspan="1"><abbrev xmlns:xlink="http://www.w3.org/1999/xlink" xlink:title="penial pseudopapilla" id="ABBRID0E25AO" xlink:type="simple">PP</abbrev>(<abbrev xmlns:xlink="http://www.w3.org/1999/xlink" xlink:title="epiphallar longitudinal pleats" id="ABBRID0E65AO" xlink:type="simple">ELP</abbrev>)</td></tr><tr><td rowspan="1" colspan="1"><italic><tp:taxon-name><tp:taxon-name-part taxon-name-part-type="genus" reg="Charpentieria">Charpentieria</tp:taxon-name-part><tp:taxon-name-part taxon-name-part-type="species" reg="ornata">ornata</tp:taxon-name-part></tp:taxon-name></italic>
               (Rossmässler, 1836)</td><td rowspan="1" colspan="1">Ogulin city centre, Croatia. 320 m asl. <named-content xmlns:xlink="http://www.w3.org/1999/xlink" content-type="dwc:verbatimCoordinates" xlink:type="simple"><named-content content-type="geo-json" specific-use="{&#34;type&#34;:&#34;Point&#34;,&#34;coordinates&#34;:[15.225928,45.267375]}" id="NCID0E36AO" xlink:type="simple">45°16'2.55"N, 15°13'33.34"E</named-content></named-content>, W. De Mattia and J. Macor leg. and det.</td><td rowspan="1" colspan="1">-</td><td rowspan="1" colspan="1">N</td><td rowspan="1" colspan="1"><abbrev xmlns:xlink="http://www.w3.org/1999/xlink" xlink:title="penial pseudopapilla" id="ABBRID0ELABO" xlink:type="simple">PP</abbrev>+<abbrev xmlns:xlink="http://www.w3.org/1999/xlink" xlink:title="epiphallar longitudinal pleats" id="ABBRID0EPABO" xlink:type="simple">ELP</abbrev></td></tr><tr><td rowspan="1" colspan="1"><italic><tp:taxon-name><tp:taxon-name-part taxon-name-part-type="genus" reg="Charpentieria">Charpentieria</tp:taxon-name-part><tp:taxon-name-part taxon-name-part-type="species" reg="itala">itala</tp:taxon-name-part><tp:taxon-name-part taxon-name-part-type="subspecies" reg="itala">itala</tp:taxon-name-part></tp:taxon-name></italic> (G. von Martens, 1824)</td><td rowspan="1" colspan="1">San Donato, Barbarano Vicentino, Vicenza, Veneto, Italy. 300 m asl. <named-content xmlns:xlink="http://www.w3.org/1999/xlink" content-type="dwc:verbatimCoordinates" xlink:type="simple"><named-content content-type="geo-json" specific-use="{&#34;type&#34;:&#34;Point&#34;,&#34;coordinates&#34;:[11.519981,45.406194]}" id="NCID0EOBBO" xlink:type="simple">45°24'22.30"N, 11°31'11.93"E</named-content></named-content>, W. De Mattia and J. Macor leg. and det.</td><td rowspan="1" colspan="1">nonstenzioid</td><td rowspan="1" colspan="1">Y</td><td rowspan="1" colspan="1"><abbrev xmlns:xlink="http://www.w3.org/1999/xlink" xlink:title="penial pseudopapilla" id="ABBRID0E4BBO" xlink:type="simple">PP</abbrev>(<abbrev xmlns:xlink="http://www.w3.org/1999/xlink" xlink:title="epiphallar longitudinal pleats" id="ABBRID0EBCBO" xlink:type="simple">ELP</abbrev>)</td></tr><tr><td rowspan="1" colspan="1"><italic><tp:taxon-name><tp:taxon-name-part taxon-name-part-type="genus" reg="Charpentieria">Charpentieria</tp:taxon-name-part><tp:taxon-name-part taxon-name-part-type="species" reg="itala">itala</tp:taxon-name-part><tp:taxon-name-part taxon-name-part-type="subspecies" reg="albopustolata">albopustolata</tp:taxon-name-part></tp:taxon-name></italic> (De Cristofori &amp; Jan, 1832)</td><td rowspan="1" colspan="1">Brescia, city castle walls, Lombardia, Italy. 200 m asl. <named-content xmlns:xlink="http://www.w3.org/1999/xlink" content-type="dwc:verbatimCoordinates" xlink:type="simple"><named-content content-type="geo-json" specific-use="{&#34;type&#34;:&#34;Point&#34;,&#34;coordinates&#34;:[10.224547,45.541631]}" id="NCID0EADBO" xlink:type="simple">45°32'29.87"N, 10°13'28.37"E</named-content></named-content>, W. De Mattia and J. Macor leg. and det.</td><td rowspan="1" colspan="1">nonstenzioid</td><td rowspan="1" colspan="1">N</td><td rowspan="1" colspan="1"><abbrev xmlns:xlink="http://www.w3.org/1999/xlink" xlink:title="penial pseudopapilla" id="ABBRID0EPDBO" xlink:type="simple">PP</abbrev>(<abbrev xmlns:xlink="http://www.w3.org/1999/xlink" xlink:title="epiphallar ring" id="ABBRID0ETDBO" xlink:type="simple">ER</abbrev>+<abbrev xmlns:xlink="http://www.w3.org/1999/xlink" xlink:title="epiphallar longitudinal pleats" id="ABBRID0EXDBO" xlink:type="simple">ELP</abbrev>)</td></tr><tr><td rowspan="1" colspan="1"><italic><tp:taxon-name><tp:taxon-name-part taxon-name-part-type="genus" reg="Charpentieria">Charpentieria</tp:taxon-name-part><tp:taxon-name-part taxon-name-part-type="species" reg="itala">itala</tp:taxon-name-part><tp:taxon-name-part taxon-name-part-type="subspecies" reg="allatollae">allatollae</tp:taxon-name-part></tp:taxon-name></italic> (Käufel, 1928)</td><td rowspan="1" colspan="1">Albergo alla Tolla, Val Ampola, Storo, Trentino-Alto Adige, Italy. 720 m asl. <named-content xmlns:xlink="http://www.w3.org/1999/xlink" content-type="dwc:verbatimCoordinates" xlink:type="simple"><named-content content-type="geo-json" specific-use="{&#34;type&#34;:&#34;Point&#34;,&#34;coordinates&#34;:[10.634586,45.852117]}" id="NCID0EWEBO" xlink:type="simple">45°51'7.62"N, 10°38'04.51"E</named-content></named-content>, W. De Mattia and J. Macor leg. and det.</td><td rowspan="1" colspan="1">nonstenzioid</td><td rowspan="1" colspan="1">N</td><td rowspan="1" colspan="1"><abbrev xmlns:xlink="http://www.w3.org/1999/xlink" xlink:title="penial pseudopapilla" id="ABBRID0EFFBO" xlink:type="simple">PP</abbrev>(<abbrev xmlns:xlink="http://www.w3.org/1999/xlink" xlink:title="epiphallar longitudinal pleats" id="ABBRID0EJFBO" xlink:type="simple">ELP</abbrev>)</td></tr><tr><td rowspan="1" colspan="1"><italic><tp:taxon-name><tp:taxon-name-part taxon-name-part-type="genus" reg="Charpentieria">Charpentieria</tp:taxon-name-part><tp:taxon-name-part taxon-name-part-type="species" reg="itala">itala</tp:taxon-name-part><tp:taxon-name-part taxon-name-part-type="subspecies" reg="baldensis">baldensis</tp:taxon-name-part></tp:taxon-name></italic> (Strobel, 1851)</td><td rowspan="1" colspan="1">Naole, San Zeno di Montagna, Verona, Veneto, Italy. 900 m asl. <named-content xmlns:xlink="http://www.w3.org/1999/xlink" content-type="dwc:verbatimCoordinates" xlink:type="simple"><named-content content-type="geo-json" specific-use="{&#34;type&#34;:&#34;Point&#34;,&#34;coordinates&#34;:[10.737739,45.645464]}" id="NCID0EIGBO" xlink:type="simple">45°38'43.67"N, 10°44'15.86"E</named-content></named-content>, I. Niero leg. and det.</td><td rowspan="1" colspan="1">nonstenzioid</td><td rowspan="1" colspan="1">Y</td><td rowspan="1" colspan="1"><abbrev xmlns:xlink="http://www.w3.org/1999/xlink" xlink:title="epiphallar ring" id="ABBRID0EXGBO" xlink:type="simple">ER</abbrev>+<abbrev xmlns:xlink="http://www.w3.org/1999/xlink" xlink:title="penial pseudopapilla" id="ABBRID0E2GBO" xlink:type="simple">PP</abbrev>+<abbrev xmlns:xlink="http://www.w3.org/1999/xlink" xlink:title="epiphallar longitudinal pleats" id="ABBRID0E6GBO" xlink:type="simple">ELP</abbrev></td></tr><tr><td rowspan="1" colspan="1"><italic><tp:taxon-name><tp:taxon-name-part taxon-name-part-type="genus" reg="Charpentieria">Charpentieria</tp:taxon-name-part><tp:taxon-name-part taxon-name-part-type="species" reg="itala">itala</tp:taxon-name-part><tp:taxon-name-part taxon-name-part-type="subspecies" reg="balsamoi">balsamoi</tp:taxon-name-part></tp:taxon-name></italic> (Strobel, 1850)</td><td rowspan="1" colspan="1">Loc. Galleria, Bracca, Val Serina, Bergamo, Lombardia, Italy. <named-content xmlns:xlink="http://www.w3.org/1999/xlink" content-type="dwc:verbatimCoordinates" xlink:type="simple"><named-content content-type="geo-json" specific-use="{&#34;type&#34;:&#34;Point&#34;,&#34;coordinates&#34;:[9.718536,45.823469]}" id="NCID0E4HBO" xlink:type="simple">45°49'24.49"N, 09°43'06.73"E</named-content></named-content>, W. De Mattia and J. Macor leg. and det.</td><td rowspan="1" colspan="1">stenzioid</td><td rowspan="1" colspan="1">N</td><td rowspan="1" colspan="1"><abbrev xmlns:xlink="http://www.w3.org/1999/xlink" xlink:title="penial pseudopapilla" id="ABBRID0EMIBO" xlink:type="simple">PP</abbrev>(<abbrev xmlns:xlink="http://www.w3.org/1999/xlink" xlink:title="epiphallar ring" id="ABBRID0EQIBO" xlink:type="simple">ER</abbrev>(<abbrev xmlns:xlink="http://www.w3.org/1999/xlink" xlink:title="epiphallar longitudinal pleats" id="ABBRID0EUIBO" xlink:type="simple">ELP</abbrev>))</td></tr><tr><td rowspan="1" colspan="1"><italic><tp:taxon-name><tp:taxon-name-part taxon-name-part-type="genus" reg="Charpentieria">Charpentieria</tp:taxon-name-part><tp:taxon-name-part taxon-name-part-type="species" reg="itala">itala</tp:taxon-name-part><tp:taxon-name-part taxon-name-part-type="subspecies" reg="clavata">clavata</tp:taxon-name-part></tp:taxon-name></italic> (Rossmässler, 1836)</td><td rowspan="1" colspan="1">Ballabio, Lecco, Lombardia, Italy. 710 m asl. <named-content xmlns:xlink="http://www.w3.org/1999/xlink" content-type="dwc:verbatimCoordinates" xlink:type="simple"><named-content content-type="geo-json" specific-use="{&#34;type&#34;:&#34;Point&#34;,&#34;coordinates&#34;:[9.431989,45.907211]}" id="NCID0ETJBO" xlink:type="simple">45°54'25.96"N, 09°25'55.16"E</named-content></named-content>, W. De Mattia and J. Macor leg. and det.</td><td rowspan="1" colspan="1">stenzioid</td><td rowspan="1" colspan="1">N</td><td rowspan="1" colspan="1"><abbrev xmlns:xlink="http://www.w3.org/1999/xlink" xlink:title="penial pseudopapilla" id="ABBRID0ECKBO" xlink:type="simple">PP</abbrev>(<abbrev xmlns:xlink="http://www.w3.org/1999/xlink" xlink:title="epiphallar longitudinal pleats" id="ABBRID0EGKBO" xlink:type="simple">ELP</abbrev>)</td></tr><tr><td rowspan="1" colspan="1"><italic><tp:taxon-name><tp:taxon-name-part taxon-name-part-type="genus" reg="Charpentieria">Charpentieria</tp:taxon-name-part><tp:taxon-name-part taxon-name-part-type="species" reg="itala">itala</tp:taxon-name-part><tp:taxon-name-part taxon-name-part-type="subspecies" reg="latestriata">latestriata</tp:taxon-name-part></tp:taxon-name></italic> (Küster, 1850)</td><td rowspan="1" colspan="1">Bedulita, Bergamo, Lombardia, Italy. 625 m asl. <named-content xmlns:xlink="http://www.w3.org/1999/xlink" content-type="dwc:verbatimCoordinates" xlink:type="simple"><named-content content-type="geo-json" specific-use="{&#34;type&#34;:&#34;Point&#34;,&#34;coordinates&#34;:[9.545072,45.787819]}" id="NCID0EFLBO" xlink:type="simple">45°47'16.15"N, 09°32'42.26"E</named-content></named-content>, W. De Mattia and J. Macor leg. and det.</td><td rowspan="1" colspan="1">nonstenzioid</td><td rowspan="1" colspan="1">N</td><td rowspan="1" colspan="1"><abbrev xmlns:xlink="http://www.w3.org/1999/xlink" xlink:title="penial pseudopapilla" id="ABBRID0EULBO" xlink:type="simple">PP</abbrev>(<abbrev xmlns:xlink="http://www.w3.org/1999/xlink" xlink:title="epiphallar ring" id="ABBRID0EYLBO" xlink:type="simple">ER</abbrev>+<abbrev xmlns:xlink="http://www.w3.org/1999/xlink" xlink:title="epiphallar longitudinal pleats" id="ABBRID0E3LBO" xlink:type="simple">ELP</abbrev>)</td></tr><tr><td rowspan="1" colspan="1"><italic><tp:taxon-name><tp:taxon-name-part taxon-name-part-type="genus" reg="Charpentieria">Charpentieria</tp:taxon-name-part><tp:taxon-name-part taxon-name-part-type="species" reg="itala">itala</tp:taxon-name-part><tp:taxon-name-part taxon-name-part-type="subspecies" reg="lorinae">lorinae</tp:taxon-name-part></tp:taxon-name></italic> (Gredler, 1869)</td><td rowspan="1" colspan="1">Val di Lorina, Storo, Brescia, Lombardia, Italy. 600 m asl. <named-content xmlns:xlink="http://www.w3.org/1999/xlink" content-type="dwc:verbatimCoordinates" xlink:type="simple"><named-content content-type="geo-json" specific-use="{&#34;type&#34;:&#34;Point&#34;,&#34;coordinates&#34;:[10.620131,45.843133]}" id="NCID0E2MBO" xlink:type="simple">45°50'35.28"N, 10°37'12.47"E</named-content></named-content>, W. De Mattia and J. Macor leg. and det.</td><td rowspan="1" colspan="1">stenzioid</td><td rowspan="1" colspan="1">Y</td><td rowspan="1" colspan="1"><abbrev xmlns:xlink="http://www.w3.org/1999/xlink" xlink:title="epiphallar ring" id="ABBRID0EKNBO" xlink:type="simple">ER</abbrev>+<abbrev xmlns:xlink="http://www.w3.org/1999/xlink" xlink:title="penial pseudopapilla" id="ABBRID0EONBO" xlink:type="simple">PP</abbrev>(<abbrev xmlns:xlink="http://www.w3.org/1999/xlink" xlink:title="epiphallar longitudinal pleats" id="ABBRID0ESNBO" xlink:type="simple">ELP</abbrev>)</td></tr><tr><td rowspan="1" colspan="1"><italic><tp:taxon-name><tp:taxon-name-part taxon-name-part-type="genus" reg="Charpentieria">Charpentieria</tp:taxon-name-part><tp:taxon-name-part taxon-name-part-type="species" reg="itala">itala</tp:taxon-name-part><tp:taxon-name-part taxon-name-part-type="subspecies" reg="zalloti">zalloti</tp:taxon-name-part></tp:taxon-name></italic> nom. nov.</td><td rowspan="1" colspan="1">Udine, Friuli-Venezia Giulia, Italy. 140 m asl. <named-content xmlns:xlink="http://www.w3.org/1999/xlink" content-type="dwc:verbatimCoordinates" xlink:type="simple"><named-content content-type="geo-json" specific-use="{&#34;type&#34;:&#34;Point&#34;,&#34;coordinates&#34;:[13.236764,46.064825]}" id="NCID0EROBO" xlink:type="simple">46°03'53.37"N, 13°14'12.35"E</named-content></named-content>, L. Anzil leg., W. De Mattia det.</td><td rowspan="1" colspan="1">nonstenzioid</td><td rowspan="1" colspan="1">N</td><td rowspan="1" colspan="1"><abbrev xmlns:xlink="http://www.w3.org/1999/xlink" xlink:title="penial pseudopapilla" id="ABBRID0EAPBO" xlink:type="simple">PP</abbrev>(<abbrev xmlns:xlink="http://www.w3.org/1999/xlink" xlink:title="epiphallar ring" id="ABBRID0EEPBO" xlink:type="simple">ER</abbrev>(<abbrev xmlns:xlink="http://www.w3.org/1999/xlink" xlink:title="epiphallar longitudinal pleats" id="ABBRID0EIPBO" xlink:type="simple">ELP</abbrev>))</td></tr><tr><td rowspan="1" colspan="1"><italic><tp:taxon-name><tp:taxon-name-part taxon-name-part-type="genus" reg="Charpentieria">Charpentieria</tp:taxon-name-part><tp:taxon-name-part taxon-name-part-type="species" reg="itala">itala</tp:taxon-name-part><tp:taxon-name-part taxon-name-part-type="subspecies" reg="zalloti">zalloti</tp:taxon-name-part></tp:taxon-name></italic> nom. nov.</td><td rowspan="1" colspan="1">Udine, Friuli-Venezia Giulia, Italy. 140 m asl. <named-content xmlns:xlink="http://www.w3.org/1999/xlink" content-type="dwc:verbatimCoordinates" xlink:type="simple"><named-content content-type="geo-json" specific-use="{&#34;type&#34;:&#34;Point&#34;,&#34;coordinates&#34;:[13.236764,46.064825]}" id="NCID0EHQBO" xlink:type="simple">46°03'53.37"N, 13°14'12.35"E</named-content></named-content>, L. Anzil leg., W. De Mattia det.</td><td rowspan="1" colspan="1">nonstenzioid</td><td rowspan="1" colspan="1">N</td><td rowspan="1" colspan="1"><abbrev xmlns:xlink="http://www.w3.org/1999/xlink" xlink:title="penial pseudopapilla" id="ABBRID0EWQBO" xlink:type="simple">PP</abbrev>(<abbrev xmlns:xlink="http://www.w3.org/1999/xlink" xlink:title="epiphallar ring" id="ABBRID0E1QBO" xlink:type="simple">ER</abbrev>(<abbrev xmlns:xlink="http://www.w3.org/1999/xlink" xlink:title="epiphallar longitudinal pleats" id="ABBRID0E5QBO" xlink:type="simple">ELP</abbrev>))</td></tr><tr><td rowspan="1" colspan="1"><italic><tp:taxon-name><tp:taxon-name-part taxon-name-part-type="genus" reg="Charpentieria">Charpentieria</tp:taxon-name-part><tp:taxon-name-part taxon-name-part-type="species" reg="itala">itala</tp:taxon-name-part><tp:taxon-name-part taxon-name-part-type="subspecies" reg="serravalensis">serravalensis</tp:taxon-name-part></tp:taxon-name></italic> (Nordsieck, 1963)</td><td rowspan="1" colspan="1">Serravalle near Vittorio Veneto, Veneto, Italy. 500 m asl. <named-content xmlns:xlink="http://www.w3.org/1999/xlink" content-type="dwc:verbatimCoordinates" xlink:type="simple"><named-content content-type="geo-json" specific-use="{&#34;type&#34;:&#34;Point&#34;,&#34;coordinates&#34;:[12.286425,46.001239]}" id="NCID0E4RBO" xlink:type="simple">46°00'04.46"N, 12°17'11.13"E</named-content></named-content>, W. De Mattia and J. Macor leg. and det.</td><td rowspan="1" colspan="1">nonstenzioid</td><td rowspan="1" colspan="1">nonstenzioid</td><td rowspan="1" colspan="1"><abbrev xmlns:xlink="http://www.w3.org/1999/xlink" xlink:title="penial pseudopapilla" id="ABBRID0EMSBO" xlink:type="simple">PP</abbrev>(<abbrev xmlns:xlink="http://www.w3.org/1999/xlink" xlink:title="epiphallar ring" id="ABBRID0EQSBO" xlink:type="simple">ER</abbrev>(<abbrev xmlns:xlink="http://www.w3.org/1999/xlink" xlink:title="epiphallar longitudinal pleats" id="ABBRID0EUSBO" xlink:type="simple">ELP</abbrev>))</td></tr><tr><td rowspan="1" colspan="1"><italic><tp:taxon-name><tp:taxon-name-part taxon-name-part-type="genus" reg="Charpentieria">Charpentieria</tp:taxon-name-part><tp:taxon-name-part taxon-name-part-type="species" reg="itala">itala</tp:taxon-name-part><tp:taxon-name-part taxon-name-part-type="subspecies" reg="trepida">trepida</tp:taxon-name-part></tp:taxon-name></italic>
               (Käufel, 1928)</td><td rowspan="1" colspan="1">Forte Cima Ora, Anfo, Brescia, Lombardia, Italy. 1500 m asl. <named-content xmlns:xlink="http://www.w3.org/1999/xlink" content-type="dwc:verbatimCoordinates" xlink:type="simple"><named-content content-type="geo-json" specific-use="{&#34;type&#34;:&#34;Point&#34;,&#34;coordinates&#34;:[10.467667,45.797381]}" id="NCID0EVTBO" xlink:type="simple">45°47'50.57"N, 10°28'03.60"E</named-content></named-content>, W. De Mattia and J. Macor leg. and det.</td><td rowspan="1" colspan="1">stenzioid</td><td rowspan="1" colspan="1">N</td><td rowspan="1" colspan="1"><abbrev xmlns:xlink="http://www.w3.org/1999/xlink" xlink:title="penial pseudopapilla" id="ABBRID0EEUBO" xlink:type="simple">PP</abbrev>(<abbrev xmlns:xlink="http://www.w3.org/1999/xlink" xlink:title="epiphallar longitudinal pleats" id="ABBRID0EIUBO" xlink:type="simple">ELP</abbrev>)</td></tr><tr><td rowspan="1" colspan="1"><italic><tp:taxon-name><tp:taxon-name-part taxon-name-part-type="genus" reg="Charpentieria">Charpentieria</tp:taxon-name-part><tp:taxon-name-part taxon-name-part-type="species" reg="itala">itala</tp:taxon-name-part><tp:taxon-name-part taxon-name-part-type="subspecies" reg="triumplinae">triumplinae</tp:taxon-name-part></tp:taxon-name></italic> Nardi, 2011</td><td rowspan="1" colspan="1">Cima Caldoline, Lavenone, Brescia, Lombardia, Italy. 1700 m asl. <named-content xmlns:xlink="http://www.w3.org/1999/xlink" content-type="dwc:verbatimCoordinates" xlink:type="simple"><named-content content-type="geo-json" specific-use="{&#34;type&#34;:&#34;Point&#34;,&#34;coordinates&#34;:[10.405589,45.800983]}" id="NCID0EHVBO" xlink:type="simple">45°48'03.54"N, 10°24'20.12"E</named-content></named-content>, G. Nardi leg. and det.</td><td rowspan="1" colspan="1">stenzioid</td><td rowspan="1" colspan="1">N</td><td rowspan="1" colspan="1"><abbrev xmlns:xlink="http://www.w3.org/1999/xlink" xlink:title="penial pseudopapilla" id="ABBRID0EWVBO" xlink:type="simple">PP</abbrev>(<abbrev xmlns:xlink="http://www.w3.org/1999/xlink" xlink:title="epiphallar ring" id="ABBRID0E1VBO" xlink:type="simple">ER</abbrev>(<abbrev xmlns:xlink="http://www.w3.org/1999/xlink" xlink:title="epiphallar longitudinal pleats" id="ABBRID0E5VBO" xlink:type="simple">ELP</abbrev>))</td></tr><tr><td rowspan="1" colspan="1"><italic><tp:taxon-name><tp:taxon-name-part taxon-name-part-type="genus" reg="Charpentieria">Charpentieria</tp:taxon-name-part><tp:taxon-name-part taxon-name-part-type="species" reg="itala">itala</tp:taxon-name-part><tp:taxon-name-part taxon-name-part-type="subspecies" reg="variscoi">variscoi</tp:taxon-name-part></tp:taxon-name></italic> (Pini, 1883)</td><td rowspan="1" colspan="1">
                          Lavina, Val Taleggio, Bergamo, Lombardia, Italy. 650 m asl. <named-content xmlns:xlink="http://www.w3.org/1999/xlink" content-type="dwc:verbatimCoordinates" xlink:type="simple"><named-content content-type="geo-json" specific-use="{&#34;type&#34;:&#34;Point&#34;,&#34;coordinates&#34;:[9.565406,45.886592]}" id="NCID0E4WBO" xlink:type="simple">45°53'11.73"N, 09°33'55.46"E</named-content></named-content>, W. De Mattia and J. Macor leg. and det.</td><td rowspan="1" colspan="1">stenzioid</td><td rowspan="1" colspan="1">N</td><td rowspan="1" colspan="1"><abbrev xmlns:xlink="http://www.w3.org/1999/xlink" xlink:title="penial pseudopapilla" id="ABBRID0EMXBO" xlink:type="simple">PP</abbrev>(<abbrev xmlns:xlink="http://www.w3.org/1999/xlink" xlink:title="epiphallar ring" id="ABBRID0EQXBO" xlink:type="simple">ER</abbrev>+<abbrev xmlns:xlink="http://www.w3.org/1999/xlink" xlink:title="epiphallar longitudinal pleats" id="ABBRID0EUXBO" xlink:type="simple">ELP</abbrev>)</td></tr><tr><td rowspan="1" colspan="1"><italic><tp:taxon-name><tp:taxon-name-part taxon-name-part-type="genus" reg="Charpentieria">Charpentieria</tp:taxon-name-part><tp:taxon-name-part taxon-name-part-type="species" reg="stenzii">stenzii</tp:taxon-name-part><tp:taxon-name-part taxon-name-part-type="subspecies" reg="stenzii">stenzii</tp:taxon-name-part></tp:taxon-name></italic> (Rossmässler, 1836)</td><td rowspan="1" colspan="1">San Romedio, Trento, Italy. 730 m asl. <named-content xmlns:xlink="http://www.w3.org/1999/xlink" content-type="dwc:verbatimCoordinates" xlink:type="simple"><named-content content-type="geo-json" specific-use="{&#34;type&#34;:&#34;Point&#34;,&#34;coordinates&#34;:[11.108844,46.367731]}" id="NCID0ETYBO" xlink:type="simple">46°22'03.83"N, 11°06'31.84"E</named-content></named-content>, W. De Mattia and J. Macor leg. and det.</td><td rowspan="1" colspan="1">stenzioid</td><td rowspan="1" colspan="1">N</td><td rowspan="1" colspan="1">EP(<abbrev xmlns:xlink="http://www.w3.org/1999/xlink" xlink:title="epiphallar longitudinal pleats" id="ABBRID0ECZBO" xlink:type="simple">ELP</abbrev>)</td></tr><tr><td rowspan="1" colspan="1"><italic><tp:taxon-name><tp:taxon-name-part taxon-name-part-type="genus" reg="Charpentieria">Charpentieria</tp:taxon-name-part><tp:taxon-name-part taxon-name-part-type="species" reg="stenzii">stenzii</tp:taxon-name-part><tp:taxon-name-part taxon-name-part-type="subspecies" reg="butoti">butoti</tp:taxon-name-part></tp:taxon-name></italic> (Bank, 1987)</td><td rowspan="1" colspan="1">Fai della Paganella, Trento, Trentino-Alto Adige, Italy. 600 m asl. <named-content xmlns:xlink="http://www.w3.org/1999/xlink" content-type="dwc:verbatimCoordinates" xlink:type="simple"><named-content content-type="geo-json" specific-use="{&#34;type&#34;:&#34;Point&#34;,&#34;coordinates&#34;:[11.073022,46.215844]}" id="NCID0EB1BO" xlink:type="simple">46°12'57.04"N, 11°04'22.88"E</named-content></named-content>, W. De Mattia and J. Macor leg. and det.</td><td rowspan="1" colspan="1">stenzioid</td><td rowspan="1" colspan="1">N</td><td rowspan="1" colspan="1">EP(<abbrev xmlns:xlink="http://www.w3.org/1999/xlink" xlink:title="epiphallar longitudinal pleats" id="ABBRID0EQ1BO" xlink:type="simple">ELP</abbrev>)</td></tr><tr><td rowspan="1" colspan="1"><italic><tp:taxon-name><tp:taxon-name-part taxon-name-part-type="genus" reg="Charpentieria">Charpentieria</tp:taxon-name-part><tp:taxon-name-part taxon-name-part-type="species" reg="stenzii">stenzii</tp:taxon-name-part><tp:taxon-name-part taxon-name-part-type="subspecies" reg="cincta">cincta</tp:taxon-name-part></tp:taxon-name></italic> (Brumati, 1838)</td><td rowspan="1" colspan="1">Bosplans, Pordenone, Friuli-Venezia Giulia, Italy. 500 m asl. <named-content xmlns:xlink="http://www.w3.org/1999/xlink" content-type="dwc:verbatimCoordinates" xlink:type="simple"><named-content content-type="geo-json" specific-use="{&#34;type&#34;:&#34;Point&#34;,&#34;coordinates&#34;:[12.634789,46.199475]}" id="NCID0EP2BO" xlink:type="simple">46°11'58.11"N, 12°38'5.24"E</named-content></named-content>, W. De Mattia and J. Macor leg. and det.</td><td rowspan="1" colspan="1">stenzioid</td><td rowspan="1" colspan="1">Y</td><td rowspan="1" colspan="1">EP(<abbrev xmlns:xlink="http://www.w3.org/1999/xlink" xlink:title="epiphallar longitudinal pleats" id="ABBRID0E52BO" xlink:type="simple">ELP</abbrev>)</td></tr><tr><td rowspan="1" colspan="1"><italic><tp:taxon-name><tp:taxon-name-part taxon-name-part-type="genus" reg="Charpentieria">Charpentieria</tp:taxon-name-part><tp:taxon-name-part taxon-name-part-type="species" reg="stenzii">stenzii</tp:taxon-name-part><tp:taxon-name-part taxon-name-part-type="subspecies" reg="cincta">cincta</tp:taxon-name-part></tp:taxon-name></italic> (Brumati, 1838)</td><td rowspan="1" colspan="1">Val Resia, sella di Carnizza, Tarvisio, Friuli-Venezia Giulia, Italy. 400 m asl. <named-content xmlns:xlink="http://www.w3.org/1999/xlink" content-type="dwc:verbatimCoordinates" xlink:type="simple"><named-content content-type="geo-json" specific-use="{&#34;type&#34;:&#34;Point&#34;,&#34;coordinates&#34;:[13.321419,46.337653]}" id="NCID0E43BO" xlink:type="simple">46°20'15.55"N, 13°19'17.11"E</named-content></named-content>, W. De Mattia and J. Macor leg. and det. Mattia leg. and det.</td><td rowspan="1" colspan="1">stenzioid</td><td rowspan="1" colspan="1">N</td><td rowspan="1" colspan="1">EP(<abbrev xmlns:xlink="http://www.w3.org/1999/xlink" xlink:title="epiphallar longitudinal pleats" id="ABBRID0EM4BO" xlink:type="simple">ELP</abbrev>)</td></tr><tr><td rowspan="1" colspan="1"><italic><tp:taxon-name><tp:taxon-name-part taxon-name-part-type="genus" reg="Charpentieria">Charpentieria</tp:taxon-name-part><tp:taxon-name-part taxon-name-part-type="species" reg="stenzii">stenzii</tp:taxon-name-part><tp:taxon-name-part taxon-name-part-type="subspecies" reg="faueri">faueri</tp:taxon-name-part></tp:taxon-name></italic> (Bank, 1987)</td><td rowspan="1" colspan="1">Grotte di Oliero Valstagna, Vicenza, Veneto, Italy. 800 m asl. <named-content xmlns:xlink="http://www.w3.org/1999/xlink" content-type="dwc:verbatimCoordinates" xlink:type="simple"><named-content content-type="geo-json" specific-use="{&#34;type&#34;:&#34;Point&#34;,&#34;coordinates&#34;:[11.667844,45.846608]}" id="NCID0EL5BO" xlink:type="simple">45°50'47.79"N, 11°40'04.24"E</named-content></named-content>, W. De Mattia and J. Macor leg. and det.</td><td rowspan="1" colspan="1">stenzioid</td><td rowspan="1" colspan="1">N</td><td rowspan="1" colspan="1">EP(<abbrev xmlns:xlink="http://www.w3.org/1999/xlink" xlink:title="epiphallar longitudinal pleats" id="ABBRID0E15BO" xlink:type="simple">ELP</abbrev>)</td></tr><tr><td rowspan="1" colspan="1"><italic><tp:taxon-name><tp:taxon-name-part taxon-name-part-type="genus" reg="Charpentieria">Charpentieria</tp:taxon-name-part><tp:taxon-name-part taxon-name-part-type="species" reg="stenzii">stenzii</tp:taxon-name-part><tp:taxon-name-part taxon-name-part-type="subspecies" reg="letochana">letochana</tp:taxon-name-part></tp:taxon-name></italic> (Gredler, 1874)</td><td rowspan="1" colspan="1">Val Fonda, Misurina, Belluno, Veneto, Italy. 1500 m asl. <named-content xmlns:xlink="http://www.w3.org/1999/xlink" content-type="dwc:verbatimCoordinates" xlink:type="simple"><named-content content-type="geo-json" specific-use="{&#34;type&#34;:&#34;Point&#34;,&#34;coordinates&#34;:[12.205558,46.607617]}" id="NCID0EZ6BO" xlink:type="simple">46°36'27.42"N, 12°12'20.01"E</named-content></named-content>, W. De Mattia and J. Macor leg. and det.</td><td rowspan="1" colspan="1">stenzioid</td><td rowspan="1" colspan="1">Y</td><td rowspan="1" colspan="1">EP(<abbrev xmlns:xlink="http://www.w3.org/1999/xlink" xlink:title="epiphallar longitudinal pleats" id="ABBRID0EIACO" xlink:type="simple">ELP</abbrev>)</td></tr><tr><td rowspan="1" colspan="1"><italic><tp:taxon-name><tp:taxon-name-part taxon-name-part-type="genus" reg="Charpentieria">Charpentieria</tp:taxon-name-part><tp:taxon-name-part taxon-name-part-type="species" reg="stenzii">stenzii</tp:taxon-name-part><tp:taxon-name-part taxon-name-part-type="subspecies" reg="nordsiecki">nordsiecki</tp:taxon-name-part></tp:taxon-name></italic> Fauer, 1991</td><td rowspan="1" colspan="1">Cison di Val Marino, Treviso, Veneto, Italy. 250 m asl. <named-content xmlns:xlink="http://www.w3.org/1999/xlink" content-type="dwc:verbatimCoordinates" xlink:type="simple"><named-content content-type="geo-json" specific-use="{&#34;type&#34;:&#34;Point&#34;,&#34;coordinates&#34;:[12.147944,45.968203]}" id="NCID0EHBCO" xlink:type="simple">45°58'05.53"N, 12°08'52.60"E</named-content></named-content>, W. De Mattia and J. Macor leg. and det.</td><td rowspan="1" colspan="1">stenzioid</td><td rowspan="1" colspan="1">N</td><td rowspan="1" colspan="1">no pseudopapilla</td></tr><tr><td rowspan="1" colspan="1"><italic><tp:taxon-name><tp:taxon-name-part taxon-name-part-type="genus" reg="Charpentieria">Charpentieria</tp:taxon-name-part><tp:taxon-name-part taxon-name-part-type="species" reg="stenzii">stenzii</tp:taxon-name-part><tp:taxon-name-part taxon-name-part-type="subspecies" reg="paroliniana">paroliniana</tp:taxon-name-part></tp:taxon-name></italic> (De Betta &amp; Martinati, 1855)</td><td rowspan="1" colspan="1">Loc. La Goccia, Foza, Valstagna, Vicenza, Veneto, Italy. 800 m asl. <named-content xmlns:xlink="http://www.w3.org/1999/xlink" content-type="dwc:verbatimCoordinates" xlink:type="simple"><named-content content-type="geo-json" specific-use="{&#34;type&#34;:&#34;Point&#34;,&#34;coordinates&#34;:[11.649925,45.874778]}" id="NCID0EQCCO" xlink:type="simple">45°52'29.20"N, 11°38'59.73"E</named-content></named-content>, W. De Mattia and J. Macor leg. and det.</td><td rowspan="1" colspan="1">stenzioid</td><td rowspan="1" colspan="1">N</td><td rowspan="1" colspan="1">EP(<abbrev xmlns:xlink="http://www.w3.org/1999/xlink" xlink:title="epiphallar longitudinal pleats" id="ABBRID0E6CCO" xlink:type="simple">ELP</abbrev>)</td></tr><tr><td rowspan="1" colspan="1"><italic><tp:taxon-name><tp:taxon-name-part taxon-name-part-type="genus" reg="Charpentieria">Charpentieria</tp:taxon-name-part><tp:taxon-name-part taxon-name-part-type="species" reg="stenzii">stenzii</tp:taxon-name-part><tp:taxon-name-part taxon-name-part-type="subspecies" reg="westerlundi">westerlundi</tp:taxon-name-part></tp:taxon-name></italic> (Nordsieck, 1993)</td><td rowspan="1" colspan="1">Val Fiscalina, Croda Rossa, Sesto, Bolzano, Trentino-Alto Adige, Italy. 1500 m asl. <named-content xmlns:xlink="http://www.w3.org/1999/xlink" content-type="dwc:verbatimCoordinates" xlink:type="simple"><named-content content-type="geo-json" specific-use="{&#34;type&#34;:&#34;Point&#34;,&#34;coordinates&#34;:[12.361886,46.634119]}" id="NCID0E5DCO" xlink:type="simple">46°38'02.83"N, 12°21'42.79"E</named-content></named-content>, I. Niero leg. and det.</td><td rowspan="1" colspan="1">stenzioid</td><td rowspan="1" colspan="1">N</td><td rowspan="1" colspan="1">EP(<abbrev xmlns:xlink="http://www.w3.org/1999/xlink" xlink:title="epiphallar longitudinal pleats" id="ABBRID0ENECO" xlink:type="simple">ELP</abbrev>)</td></tr></tbody></table></table-wrap><p>The present anatomical investigation indeed generated consistent results that are congruent with the molecular genetic outcomes.</p><p><italic><tp:taxon-name><tp:taxon-name-part taxon-name-part-type="genus" reg="Charpentieria">Charpentieria</tp:taxon-name-part><tp:taxon-name-part taxon-name-part-type="species" reg="itala">itala</tp:taxon-name-part></tp:taxon-name></italic>–<italic><tp:taxon-name><tp:taxon-name-part taxon-name-part-type="genus" reg="Charpentieria"/><tp:taxon-name-part taxon-name-part-type="species" reg="ornata">ornata</tp:taxon-name-part></tp:taxon-name></italic>–<italic><tp:taxon-name><tp:taxon-name-part taxon-name-part-type="genus" reg="Charpentieria"/><tp:taxon-name-part taxon-name-part-type="species" reg="dyodon">dyodon</tp:taxon-name-part></tp:taxon-name></italic> and <italic><tp:taxon-name><tp:taxon-name-part taxon-name-part-type="genus" reg="Charpentieria">C.</tp:taxon-name-part><tp:taxon-name-part taxon-name-part-type="species" reg="stenzii">stenzii</tp:taxon-name-part></tp:taxon-name></italic> groups of taxa show the same external overall shape of the distal genital organs (Figs <xref ref-type="fig" rid="F40">40</xref>, <xref ref-type="fig" rid="F41">41</xref>, <xref ref-type="fig" rid="F43">43</xref>–<xref ref-type="fig" rid="F46">46</xref>, <xref ref-type="fig" rid="F48">48</xref>, <xref ref-type="fig" rid="F49">49</xref>, <xref ref-type="fig" rid="F51">51</xref>–<xref ref-type="fig" rid="F55">55</xref>). No major difference can be observed regarding the main genital parts as, e.g., the shape and relative dimensions of the OSD, <abbrev xmlns:xlink="http://www.w3.org/1999/xlink" xlink:title="free oviduct" id="ABBRID0E5GCO" xlink:type="simple">FO</abbrev>, A and penial complex (P+E). Only the V is shorter in <italic><tp:taxon-name><tp:taxon-name-part taxon-name-part-type="genus" reg="Charpentieria">C.</tp:taxon-name-part><tp:taxon-name-part taxon-name-part-type="species" reg="stenzii">stenzii</tp:taxon-name-part></tp:taxon-name></italic>, with an average P/V ratio of 1.4 for <italic><tp:taxon-name><tp:taxon-name-part taxon-name-part-type="genus" reg="Charpentieria">C.</tp:taxon-name-part><tp:taxon-name-part taxon-name-part-type="species" reg="itala">itala</tp:taxon-name-part></tp:taxon-name></italic> and 2.3 for <italic><tp:taxon-name><tp:taxon-name-part taxon-name-part-type="genus" reg="Charpentieria">C.</tp:taxon-name-part><tp:taxon-name-part taxon-name-part-type="species" reg="stenzii">stenzii</tp:taxon-name-part></tp:taxon-name></italic>. Moreover, this general external genital arrangement of <italic><tp:taxon-name><tp:taxon-name-part taxon-name-part-type="genus" reg="Charpentieria">Charpentieria</tp:taxon-name-part></tp:taxon-name></italic> is not distinguishable by any means from <italic><tp:taxon-name><tp:taxon-name-part taxon-name-part-type="genus" reg="Siciliaria">Siciliaria</tp:taxon-name-part></tp:taxon-name></italic>, <italic><tp:taxon-name><tp:taxon-name-part taxon-name-part-type="genus" reg="Sicania">Sicania</tp:taxon-name-part></tp:taxon-name></italic>, and <italic><tp:taxon-name><tp:taxon-name-part taxon-name-part-type="genus" reg="Mauritanica">Mauritanica</tp:taxon-name-part></tp:taxon-name></italic>.</p><p>The genus <italic><tp:taxon-name><tp:taxon-name-part taxon-name-part-type="genus" reg="Charpentieria">Charpentieria</tp:taxon-name-part></tp:taxon-name></italic> was introduced by <xref ref-type="bibr" rid="B93">Stabile (1864</xref>: 80) [type species: <italic><tp:taxon-name><tp:taxon-name-part taxon-name-part-type="genus" reg="Charpentieria">Charpentieria</tp:taxon-name-part><tp:taxon-name-part taxon-name-part-type="species" reg="dyodon">dyodon</tp:taxon-name-part></tp:taxon-name></italic> (S. Studer, 1820)]. The type species was subsequently designated by <xref ref-type="bibr" rid="B37">Kennard and Woodward (1923</xref>: 306). <xref ref-type="bibr" rid="B8">Boettger (1877</xref>: 53) listed only <italic><tp:taxon-name><tp:taxon-name-part taxon-name-part-type="genus" reg="Charpentieria">C.</tp:taxon-name-part><tp:taxon-name-part taxon-name-part-type="species" reg="dyodon">dyodon</tp:taxon-name-part></tp:taxon-name></italic> and its subspecies for the genus <italic><tp:taxon-name><tp:taxon-name-part taxon-name-part-type="genus" reg="Charpentieria">Charpentieria</tp:taxon-name-part></tp:taxon-name></italic>.</p><p><xref ref-type="bibr" rid="B8">Boettger (1877</xref>: 35) introduced the name <italic><tp:taxon-name><tp:taxon-name-part taxon-name-part-type="genus" reg="Tirolica">Tirolica</tp:taxon-name-part></tp:taxon-name></italic> as ”Gruppe der <italic><tp:taxon-name><tp:taxon-name-part taxon-name-part-type="genus" reg="Stentzi">Stentzi</tp:taxon-name-part></tp:taxon-name></italic>“ (type species: <italic><tp:taxon-name><tp:taxon-name-part taxon-name-part-type="genus" reg="Delima">Delima</tp:taxon-name-part><tp:taxon-name-part taxon-name-part-type="species" reg="stenzii">stenzii</tp:taxon-name-part></tp:taxon-name></italic> = <tp:taxon-name><tp:taxon-name-part taxon-name-part-type="genus" reg="Charpentieria">Charpentieria</tp:taxon-name-part></tp:taxon-name><italic><tp:taxon-name><tp:taxon-name-part taxon-name-part-type="genus" reg="Charpentieria"/><tp:taxon-name-part taxon-name-part-type="species" reg="stenzii">stenzii</tp:taxon-name-part></tp:taxon-name></italic>), that included most of the stenzioid southern alpine taxa known in 1877. This genus included taxa currently belonging to both <italic><tp:taxon-name><tp:taxon-name-part taxon-name-part-type="genus" reg="Charpentieria">Charpentieria</tp:taxon-name-part><tp:taxon-name-part taxon-name-part-type="species" reg="itala">itala</tp:taxon-name-part></tp:taxon-name></italic> (<italic><tp:taxon-name><tp:taxon-name-part taxon-name-part-type="genus" reg="Charpentieria">C.</tp:taxon-name-part><tp:taxon-name-part taxon-name-part-type="species" reg="itala">i.</tp:taxon-name-part><tp:taxon-name-part taxon-name-part-type="subspecies" reg="balsamoi">balsamoi</tp:taxon-name-part></tp:taxon-name></italic> and <italic><tp:taxon-name><tp:taxon-name-part taxon-name-part-type="genus" reg="Charpentieria">C.</tp:taxon-name-part><tp:taxon-name-part taxon-name-part-type="species" reg="itala">i.</tp:taxon-name-part><tp:taxon-name-part taxon-name-part-type="subspecies" reg="lorinae">lorinae</tp:taxon-name-part></tp:taxon-name></italic>) and <italic><tp:taxon-name><tp:taxon-name-part taxon-name-part-type="genus" reg="Charpentieria">C.</tp:taxon-name-part><tp:taxon-name-part taxon-name-part-type="species" reg="stenzii">stenzii</tp:taxon-name-part></tp:taxon-name></italic> (<italic><tp:taxon-name><tp:taxon-name-part taxon-name-part-type="genus" reg="Charpentieria">C.</tp:taxon-name-part><tp:taxon-name-part taxon-name-part-type="species" reg="stenzii">s.</tp:taxon-name-part><tp:taxon-name-part taxon-name-part-type="subspecies" reg="stenzii">stenzii</tp:taxon-name-part></tp:taxon-name></italic> and its synonym <italic><tp:taxon-name><tp:taxon-name-part taxon-name-part-type="genus" reg="Clausilia">Clausilia</tp:taxon-name-part><tp:taxon-name-part taxon-name-part-type="species" reg="saccata">saccata</tp:taxon-name-part></tp:taxon-name></italic> Küster, 1848, <italic><tp:taxon-name><tp:taxon-name-part taxon-name-part-type="genus" reg="Charpentieria">C.</tp:taxon-name-part><tp:taxon-name-part taxon-name-part-type="species" reg="stenzii">stenzii</tp:taxon-name-part><tp:taxon-name-part taxon-name-part-type="subspecies" reg="cincta">cincta</tp:taxon-name-part></tp:taxon-name></italic> and its synonyms: <italic><tp:taxon-name><tp:taxon-name-part taxon-name-part-type="genus" reg="Clausilia">Clausilia</tp:taxon-name-part><tp:taxon-name-part taxon-name-part-type="species" reg="rossmaessleri">rossmaessleri</tp:taxon-name-part></tp:taxon-name></italic> L. Pfeiffer, 1841, <tp:taxon-name><tp:taxon-name-part taxon-name-part-type="genus" reg="Clausilia">Clausilia</tp:taxon-name-part><tp:taxon-name-part taxon-name-part-type="species" reg="cincta">cincta</tp:taxon-name-part><tp:taxon-name-part taxon-name-part-type="infraspecific-rank">var.</tp:taxon-name-part><tp:taxon-name-part taxon-name-part-type="variety" reg="maior">maior</tp:taxon-name-part></tp:taxon-name> Rossmässler, 1842 and <tp:taxon-name><tp:taxon-name-part taxon-name-part-type="genus" reg="Clausilia">Clausilia</tp:taxon-name-part><tp:taxon-name-part taxon-name-part-type="species" reg="cincta">cincta</tp:taxon-name-part><tp:taxon-name-part taxon-name-part-type="infraspecific-rank">var.</tp:taxon-name-part><tp:taxon-name-part taxon-name-part-type="variety" reg="minor">minor</tp:taxon-name-part></tp:taxon-name> Westerlund, 1878 and finally <italic><tp:taxon-name><tp:taxon-name-part taxon-name-part-type="genus" reg="Charpentieria">C.</tp:taxon-name-part><tp:taxon-name-part taxon-name-part-type="species" reg="stenzii">s.</tp:taxon-name-part><tp:taxon-name-part taxon-name-part-type="subspecies" reg="letochana">letochana</tp:taxon-name-part></tp:taxon-name></italic> and its synonym <italic><tp:taxon-name><tp:taxon-name-part taxon-name-part-type="genus" reg="Clausilia">Clausilia</tp:taxon-name-part><tp:taxon-name-part taxon-name-part-type="species" reg="funki">funki</tp:taxon-name-part></tp:taxon-name></italic> Gredler, 1874). Inexpicably, <xref ref-type="bibr" rid="B8">Boettger (1877</xref>:35) did not include the stenzioid <italic><tp:taxon-name><tp:taxon-name-part taxon-name-part-type="genus" reg="Charpentieria">C.</tp:taxon-name-part><tp:taxon-name-part taxon-name-part-type="species" reg="stenzii">stenzii</tp:taxon-name-part><tp:taxon-name-part taxon-name-part-type="subspecies" reg="paroliniana">paroliniana</tp:taxon-name-part></tp:taxon-name></italic> (De Betta &amp; Martinati, 1855) and <italic><tp:taxon-name><tp:taxon-name-part taxon-name-part-type="genus" reg="Charpentieria">C.</tp:taxon-name-part><tp:taxon-name-part taxon-name-part-type="species" reg="itala">itala</tp:taxon-name-part><tp:taxon-name-part taxon-name-part-type="subspecies" reg="clavata">clavata</tp:taxon-name-part></tp:taxon-name></italic>. <xref ref-type="bibr" rid="B106">Xu and Hausdorf (2021</xref>: 6), after sequencing 843 loci, found that <italic><tp:taxon-name><tp:taxon-name-part taxon-name-part-type="genus" reg="Charpentieria">C.</tp:taxon-name-part><tp:taxon-name-part taxon-name-part-type="species" reg="stenzii">stenzii</tp:taxon-name-part></tp:taxon-name></italic> is well embedded in <italic><tp:taxon-name><tp:taxon-name-part taxon-name-part-type="genus" reg="Charpentieria">Charpentieria</tp:taxon-name-part></tp:taxon-name></italic>. Although our anatomical investigations revealed a peculiar internal structure of the P–E transition and the penial pseudopapilla is found exclusively in <italic><tp:taxon-name><tp:taxon-name-part taxon-name-part-type="genus" reg="Charpentieria">C.</tp:taxon-name-part><tp:taxon-name-part taxon-name-part-type="species" reg="stenzii">stenzii</tp:taxon-name-part></tp:taxon-name></italic> (we named it hemipapilla, see point 6.6 for a detailed decription), we follow <xref ref-type="bibr" rid="B106">Xu and Hausdorf (2021)</xref> in not separating this group on generic level. The hemipapilla was not found in the stenzioid subspecies despite the notable gene flow with <italic><tp:taxon-name><tp:taxon-name-part taxon-name-part-type="genus" reg="Charpentieria">C.</tp:taxon-name-part><tp:taxon-name-part taxon-name-part-type="species" reg="stenzii">stenzii</tp:taxon-name-part></tp:taxon-name></italic>, as proven by <xref ref-type="bibr" rid="B106">Xu and Hausdorf (2021</xref>: 7).</p><p>Boettger, 1877, introduced the genus <italic><tp:taxon-name><tp:taxon-name-part taxon-name-part-type="genus" reg="Itala">Itala</tp:taxon-name-part></tp:taxon-name></italic> as “Gruppe der <italic><tp:taxon-name><tp:taxon-name-part taxon-name-part-type="genus" reg="Itala"/><tp:taxon-name-part taxon-name-part-type="species" reg="itala">itala</tp:taxon-name-part></tp:taxon-name></italic>” (type species: <italic><tp:taxon-name><tp:taxon-name-part taxon-name-part-type="genus" reg="Delima">Delima</tp:taxon-name-part><tp:taxon-name-part taxon-name-part-type="species" reg="itala">itala</tp:taxon-name-part></tp:taxon-name></italic> = <tp:taxon-name><tp:taxon-name-part taxon-name-part-type="genus" reg="Charpentieria">Charpentieria</tp:taxon-name-part></tp:taxon-name><italic><tp:taxon-name><tp:taxon-name-part taxon-name-part-type="genus" reg="Charpentieria"/><tp:taxon-name-part taxon-name-part-type="species" reg="itala">itala</tp:taxon-name-part></tp:taxon-name></italic>), including all the alpine non-stenzioid taxa, excluding <italic><tp:taxon-name><tp:taxon-name-part taxon-name-part-type="genus" reg="Charpentieria">C.</tp:taxon-name-part><tp:taxon-name-part taxon-name-part-type="species" reg="dyodon">dyodon</tp:taxon-name-part></tp:taxon-name></italic> but including two stenzioid taxa: <italic><tp:taxon-name><tp:taxon-name-part taxon-name-part-type="genus" reg="Charpentieria">C.</tp:taxon-name-part><tp:taxon-name-part taxon-name-part-type="species" reg="stenzii">stenzii</tp:taxon-name-part><tp:taxon-name-part taxon-name-part-type="subspecies" reg="paroliniana">paroliniana</tp:taxon-name-part></tp:taxon-name></italic> and <italic><tp:taxon-name><tp:taxon-name-part taxon-name-part-type="genus" reg="Charpentieria">C.</tp:taxon-name-part><tp:taxon-name-part taxon-name-part-type="species" reg="itala">itala</tp:taxon-name-part><tp:taxon-name-part taxon-name-part-type="subspecies" reg="clavata">clavata</tp:taxon-name-part></tp:taxon-name></italic>. He also included two taxa from the Balkans: <italic><tp:taxon-name><tp:taxon-name-part taxon-name-part-type="genus" reg="Delima">Delima</tp:taxon-name-part><tp:taxon-name-part taxon-name-part-type="species" reg="conspersa">conspersa</tp:taxon-name-part></tp:taxon-name></italic> [= <italic><tp:taxon-name><tp:taxon-name-part taxon-name-part-type="genus" reg="Strigilodelima">Strigilodelima</tp:taxon-name-part><tp:taxon-name-part taxon-name-part-type="species" reg="conspersa">conspersa</tp:taxon-name-part></tp:taxon-name></italic> (L. Pfeiffer, 1848)] and its synonym <italic><tp:taxon-name><tp:taxon-name-part taxon-name-part-type="genus" reg="Delima">Delima</tp:taxon-name-part><tp:taxon-name-part taxon-name-part-type="species" reg="platystoma">platystoma</tp:taxon-name-part></tp:taxon-name></italic> Küster, 1850. As for <italic><tp:taxon-name><tp:taxon-name-part taxon-name-part-type="genus" reg="Tirolica">Tirolica</tp:taxon-name-part></tp:taxon-name></italic>, the recent results by <xref ref-type="bibr" rid="B106">Xu and Hausdorf (2021</xref>: 6–8) indicated that the <italic><tp:taxon-name><tp:taxon-name-part taxon-name-part-type="genus" reg="Charpentieria">Charpentieria</tp:taxon-name-part><tp:taxon-name-part taxon-name-part-type="species" reg="itala">itala</tp:taxon-name-part></tp:taxon-name></italic> complex should not be separated on a (sub)generic level (i.e., <italic><tp:taxon-name><tp:taxon-name-part taxon-name-part-type="genus" reg="Itala">Itala</tp:taxon-name-part></tp:taxon-name></italic>).</p><p><xref ref-type="bibr" rid="B100">Wagner (1925</xref>: 17) introduced the genus subgenus <tp:taxon-name><tp:taxon-name-part taxon-name-part-type="genus" reg="Clausilia"/><tp:taxon-name-part taxon-name-part-type="subgenus" reg="Alpidelima">Alpidelima</tp:taxon-name-part></tp:taxon-name> [type species <italic><tp:taxon-name><tp:taxon-name-part taxon-name-part-type="genus" reg="Clausilia">Clausilia</tp:taxon-name-part><tp:taxon-name-part taxon-name-part-type="species" reg="itala">itala</tp:taxon-name-part></tp:taxon-name></italic> Martens, 1824, by subsequent designation by <xref ref-type="bibr" rid="B88">Schileyko (2000</xref>: 664)] that must be deemed as a junior synonym of <italic><tp:taxon-name><tp:taxon-name-part taxon-name-part-type="genus" reg="Charpentieria">Charpentieria</tp:taxon-name-part></tp:taxon-name></italic>.</p><p><xref ref-type="bibr" rid="B57">Nordsieck (1963a</xref>: 95, figs 9–10; 97, fig. 11; 1963b: 185, 189, 193, 197) depicted the genital organs of some taxa currently belonging to the genus <italic><tp:taxon-name><tp:taxon-name-part taxon-name-part-type="genus" reg="Charpentieria">Charpentieria</tp:taxon-name-part></tp:taxon-name></italic> from the Alps. The sketchy drawings lacked important details, both concerning internal and external features. Except for fig. 11a of <xref ref-type="bibr" rid="B57">Nordsieck (1963a)</xref>, the exact position of the insertion of the proximal vas deferens into the beginning of the free oviduct was not clear. The internal structure of the penis-epiphallus transition was not investigated. The pseudopapilla was shown, but its origin was missing as well as its connection to (and the presence/absence of) the epiphallar ring(s) and the epiphallar longitudinal pleats. Only in <xref ref-type="bibr" rid="B57">Nordsieck (1963a</xref>: fig. 11b) the origin of the pseudopapilla and the epiphallar ring seem to be roughly depicted. <xref ref-type="bibr" rid="B57">Nordsieck (1963a)</xref> reported the presence of the penial flagellum for all the four taxa, which is in contrast to our results, based on 63 specimens, where this particular anatomical structure was never detected despite careful check.</p><p>He introduced a new subspecific taxon, <italic><tp:taxon-name><tp:taxon-name-part taxon-name-part-type="genus" reg="Charpentieria">C.</tp:taxon-name-part><tp:taxon-name-part taxon-name-part-type="species" reg="itala">itala</tp:taxon-name-part><tp:taxon-name-part taxon-name-part-type="subspecies" reg="serravalensis">serravalensis</tp:taxon-name-part></tp:taxon-name></italic> (1963a: 175), but depicted its external anatomy of the genital organs [Nordsieck, 1963b: 184–185, Abb. 47 <italic><tp:taxon-name><tp:taxon-name-part taxon-name-part-type="genus" reg="Charpentieria"/><tp:taxon-name-part taxon-name-part-type="species" reg="itala">itala</tp:taxon-name-part></tp:taxon-name><tp:taxon-name><tp:taxon-name-part taxon-name-part-type="genus" reg="Charpentieria"/><tp:taxon-name-part taxon-name-part-type="species" reg="serravalensis">serravalensis</tp:taxon-name-part></tp:taxon-name></italic>, Serravalle (präp. 109)] with the same genital drawing provided for <italic><tp:taxon-name><tp:taxon-name-part taxon-name-part-type="genus" reg="Charpentieria">C.</tp:taxon-name-part><tp:taxon-name-part taxon-name-part-type="species" reg="itala">itala</tp:taxon-name-part><tp:taxon-name-part taxon-name-part-type="subspecies" reg="itala">itala</tp:taxon-name-part></tp:taxon-name></italic> in Nordsieck, (1963a: 97, fig. 11a, b). The shell description, genital organs and measures provided for <italic><tp:taxon-name><tp:taxon-name-part taxon-name-part-type="genus" reg="Charpentieria">C.</tp:taxon-name-part><tp:taxon-name-part taxon-name-part-type="species" reg="itala">itala</tp:taxon-name-part><tp:taxon-name-part taxon-name-part-type="subspecies" reg="serravalensis">serravalensis</tp:taxon-name-part></tp:taxon-name></italic> (<xref ref-type="bibr" rid="B58">Nordsieck 1963b</xref>: 175) match with the morphology of the specimens from Colli Euganei (San Donato, Barbarano Vicentino, Padova, Italy) (Fig. <xref ref-type="fig" rid="F44">44</xref>.1–44.4) studied in the present paper.</p><p>Nordsieck cites <italic><tp:taxon-name><tp:taxon-name-part taxon-name-part-type="genus" reg="Charpentieria">C.</tp:taxon-name-part><tp:taxon-name-part taxon-name-part-type="species" reg="itala">itala</tp:taxon-name-part><tp:taxon-name-part taxon-name-part-type="subspecies" reg="itala">itala</tp:taxon-name-part></tp:taxon-name></italic> (1963a) but unexpectedly, <xref ref-type="bibr" rid="B58">Nordsieck (1963b)</xref> neither cited the nominate subspecies, nor did he provide information about the type locality of the species</p><p><italic><tp:taxon-name><tp:taxon-name-part taxon-name-part-type="genus" reg="Charpentieria">Charpentieria</tp:taxon-name-part><tp:taxon-name-part taxon-name-part-type="species" reg="itala">itala</tp:taxon-name-part></tp:taxon-name></italic> was described by G. von <xref ref-type="bibr" rid="B47">Martens (1824</xref>: 442), but he did not provide any indication about the collecting site. L. <xref ref-type="bibr" rid="B73">Pfeiffer (1853</xref>: 606) reports the description of the species given by Martens. In his ”Reisebemerkungen über einige Binnenschnecken Italiens“, E. von <xref ref-type="bibr" rid="B46">Martens (1857</xref>: 129), the son of G. von Martens, finally gives precise indications where his father collected the first series of specimens of <italic><tp:taxon-name><tp:taxon-name-part taxon-name-part-type="genus" reg="Charpentieria">C.</tp:taxon-name-part><tp:taxon-name-part taxon-name-part-type="species" reg="itala">itala</tp:taxon-name-part></tp:taxon-name></italic> (between Mira and Dolo): ”Zwischen Mira und Dolo hatte mein Vater auch früher seine <italic><tp:taxon-name><tp:taxon-name-part taxon-name-part-type="genus" reg="Clausilia">Clausilia</tp:taxon-name-part><tp:taxon-name-part taxon-name-part-type="species" reg="itala">itala</tp:taxon-name-part></tp:taxon-name></italic>.”. Dolo and Mira are located in the province of Venice, between Venice and Padova, along the river Brenta in the Pianura Padana. Being it a quaternary alluvial plain area, the specimens were probably collected on walls and houses. Eduard von <xref ref-type="bibr" rid="B46">Martens (1857</xref>: 129) collected more samples of <italic><tp:taxon-name><tp:taxon-name-part taxon-name-part-type="genus" reg="Charpentieria">C.</tp:taxon-name-part><tp:taxon-name-part taxon-name-part-type="species" reg="itala">itala</tp:taxon-name-part></tp:taxon-name></italic> from the walls of the Botanic Garden of Padova. These alluvial plain populations probably originate from downstream transport by creeks, deriving from the Colli Euganei and Colli Berici, which flow into the Brenta River.</p></sec><sec sec-type="﻿Brief genital anatomical description of Charpentieria dyodon subspecific taxa: the parapseudopapilla" id="SECID0EK6CO"><title>﻿Brief genital anatomical description of <italic><tp:taxon-name><tp:taxon-name-part taxon-name-part-type="genus" reg="Charpentieria">Charpentieria</tp:taxon-name-part><tp:taxon-name-part taxon-name-part-type="species" reg="dyodon">dyodon</tp:taxon-name-part></tp:taxon-name></italic> subspecific taxa: the parapseudopapilla</title><p><italic><tp:taxon-name><tp:taxon-name-part taxon-name-part-type="genus" reg="Charpentieria">Charpentieria</tp:taxon-name-part><tp:taxon-name-part taxon-name-part-type="species" reg="dyodon">dyodon</tp:taxon-name-part></tp:taxon-name></italic> is the name-bearing species of the genus <italic><tp:taxon-name><tp:taxon-name-part taxon-name-part-type="genus" reg="Charpentieria">Charpentieria</tp:taxon-name-part></tp:taxon-name></italic>. It comprises five subspecies [<italic><tp:taxon-name><tp:taxon-name-part taxon-name-part-type="genus" reg="Charpentieria">C.</tp:taxon-name-part><tp:taxon-name-part taxon-name-part-type="species" reg="dyodon">dyodon</tp:taxon-name-part><tp:taxon-name-part taxon-name-part-type="subspecies" reg="dyodon">dyodon</tp:taxon-name-part></tp:taxon-name></italic> (Studer, 1820; <italic><tp:taxon-name><tp:taxon-name-part taxon-name-part-type="genus" reg="Charpentieria">C.</tp:taxon-name-part><tp:taxon-name-part taxon-name-part-type="species" reg="dyodon">dyodon</tp:taxon-name-part><tp:taxon-name-part taxon-name-part-type="subspecies" reg="alpina">alpina</tp:taxon-name-part></tp:taxon-name></italic> (Stabile, 1859); <italic><tp:taxon-name><tp:taxon-name-part taxon-name-part-type="genus" reg="Charpentieria">C.</tp:taxon-name-part><tp:taxon-name-part taxon-name-part-type="species" reg="dyodon">dyodon</tp:taxon-name-part><tp:taxon-name-part taxon-name-part-type="subspecies" reg="paulucciana">paulucciana</tp:taxon-name-part></tp:taxon-name></italic> (Pollonera, 1885); <italic><tp:taxon-name><tp:taxon-name-part taxon-name-part-type="genus" reg="Charpentieria">C.</tp:taxon-name-part><tp:taxon-name-part taxon-name-part-type="species" reg="dyodon">dyodon</tp:taxon-name-part><tp:taxon-name-part taxon-name-part-type="subspecies" reg="studeri">studeri</tp:taxon-name-part></tp:taxon-name></italic> (Pini, 1885) and <italic><tp:taxon-name><tp:taxon-name-part taxon-name-part-type="genus" reg="Charpentieria">C.</tp:taxon-name-part><tp:taxon-name-part taxon-name-part-type="species" reg="dyodon">dyodon</tp:taxon-name-part><tp:taxon-name-part taxon-name-part-type="subspecies" reg="thomasiana">thomasiana</tp:taxon-name-part></tp:taxon-name></italic> (Küster, 1850)]. These taxa are distributed over an area that includes the western Southern Alps of Piemonte, Italy (from Dora Riparia River to Lago Maggiore) and the South Switzerland (Ticino and Valais). This species is not sympatric with any other <italic><tp:taxon-name><tp:taxon-name-part taxon-name-part-type="genus" reg="Charpentieria">Charpentieria</tp:taxon-name-part></tp:taxon-name></italic> species.</p><p>In our <abbrev xmlns:xlink="http://www.w3.org/1999/xlink" xlink:title="cytochrome c oxidase subunit 1 gene" id="ABBRID0ECDDO" xlink:type="simple">COI</abbrev> tree only the nominate subspecies <italic><tp:taxon-name><tp:taxon-name-part taxon-name-part-type="genus" reg="Charpentieria">Charpentieria</tp:taxon-name-part><tp:taxon-name-part taxon-name-part-type="species" reg="dyodon">d.</tp:taxon-name-part><tp:taxon-name-part taxon-name-part-type="subspecies" reg="dyodon">dyodon</tp:taxon-name-part></tp:taxon-name></italic> was included (Figs <xref ref-type="fig" rid="F4">4</xref>–<xref ref-type="fig" rid="F6">6</xref>). It emerged as the sister species of <italic><tp:taxon-name><tp:taxon-name-part taxon-name-part-type="genus" reg="Charpentieria">C.</tp:taxon-name-part><tp:taxon-name-part taxon-name-part-type="species" reg="itala">itala</tp:taxon-name-part></tp:taxon-name></italic>, yet with only low node support.</p><p>Three out of five subspecies of <italic><tp:taxon-name><tp:taxon-name-part taxon-name-part-type="genus" reg="Charpentieria">C.</tp:taxon-name-part><tp:taxon-name-part taxon-name-part-type="species" reg="dyodon">dyodon</tp:taxon-name-part></tp:taxon-name></italic> were anatomically investigated (Table <xref ref-type="table" rid="T8">8</xref>). They revealed a common overall genital arrangement (Figs <xref ref-type="fig" rid="F40">40</xref>, <xref ref-type="fig" rid="F41">41</xref>), including a stable presence of the penial pseudopapilla. The pseudopapilla can be either simple or rooted. The internal wall of the penis is smooth, the epiphallus shows two fringed longitudinal pleats and the internal wall of V presents many smooth longitudinal pleats. <italic><tp:taxon-name><tp:taxon-name-part taxon-name-part-type="genus" reg="Charpentieria">Charpentieria</tp:taxon-name-part><tp:taxon-name-part taxon-name-part-type="species" reg="dyodon">dyodon</tp:taxon-name-part></tp:taxon-name></italic> has a distribution detached from <italic><tp:taxon-name><tp:taxon-name-part taxon-name-part-type="genus" reg="Charpentieria">C.</tp:taxon-name-part><tp:taxon-name-part taxon-name-part-type="species" reg="itala">itala</tp:taxon-name-part></tp:taxon-name></italic> with no overlapping areas. <italic><tp:taxon-name><tp:taxon-name-part taxon-name-part-type="genus" reg="Charpentieria">Charpentieria</tp:taxon-name-part><tp:taxon-name-part taxon-name-part-type="species" reg="dyodon">dyodon</tp:taxon-name-part></tp:taxon-name></italic> shows substantial differences of the shell characters (smooth or weakly striated surface, lunella mostly absent and no palatal folds, sutural papillae very scarce or absent) and epiphallar structure (see the following chapter).</p><p>The four populations of <italic><tp:taxon-name><tp:taxon-name-part taxon-name-part-type="genus" reg="Charpentieria">Charpentieria</tp:taxon-name-part><tp:taxon-name-part taxon-name-part-type="species" reg="dyodon">dyodon</tp:taxon-name-part></tp:taxon-name></italic> included for dissection, revealed a very stable morphology of the genital organs (Figs <xref ref-type="fig" rid="F40">40</xref>, <xref ref-type="fig" rid="F41">41</xref>). The internal surface of the P is smooth and the V presents many smooth longitudinal pleats that stop before entering the atrium. The external transition between P and E is always visible. <italic><tp:taxon-name><tp:taxon-name-part taxon-name-part-type="genus" reg="Charpentieria">Charpentieria</tp:taxon-name-part><tp:taxon-name-part taxon-name-part-type="species" reg="dyodon">dyodon</tp:taxon-name-part></tp:taxon-name></italic> revealed a peculiar morphology of the pseudopapilla and the internal transition area between penis and epiphallus (Figs <xref ref-type="fig" rid="F40">40</xref>, <xref ref-type="fig" rid="F41">41</xref>). The parapseudopapilla involves the pseudopapilla and the epiphallar longitudinal pleats: the pseudopapilla has its origin at the distal end of one epiphallar longitudinal pleat (“occupied“ epiphallar longitudinal pleat) and the opposite wall is delimited and narrowed by the other epiphallar longitudinal pleat (“free“ epiphallar longitudinal pleat) and connected by a <abbrev xmlns:xlink="http://www.w3.org/1999/xlink" xlink:title="epiphallar ring" id="ABBRID0EKHDO" xlink:type="simple">ER</abbrev>, creating a funnel-like structure. The <abbrev xmlns:xlink="http://www.w3.org/1999/xlink" xlink:title="parapseudopapilla" id="ABBRID0EOHDO" xlink:type="simple">PPP</abbrev>, at a first glance, resembles a true penial papilla, but it remarkably lacks the seminal channel. The extremely large <abbrev xmlns:xlink="http://www.w3.org/1999/xlink" xlink:title="epiphallar ring" id="ABBRID0ESHDO" xlink:type="simple">ER</abbrev> of the <abbrev xmlns:xlink="http://www.w3.org/1999/xlink" xlink:title="parapseudopapilla" id="ABBRID0EWHDO" xlink:type="simple">PPP</abbrev> completely obstructs the lumen of the transition area. The connection between the penis and epiphallus is represented by a short, narrow passage, named “epiphallar funnel” (<abbrev xmlns:xlink="http://www.w3.org/1999/xlink" xlink:title="epiphallar funnel" id="ABBRID0E1HDO" xlink:type="simple">EF</abbrev>), that is found at the base of the <abbrev xmlns:xlink="http://www.w3.org/1999/xlink" xlink:title="parapseudopapilla" id="ABBRID0E5HDO" xlink:type="simple">PPP</abbrev> and it is quite difficult to detect.</p><p>This parapseudopapilla represents an intermediate form between the simple structure of <italic><tp:taxon-name><tp:taxon-name-part taxon-name-part-type="genus" reg="Charpentieria">Charpentieria</tp:taxon-name-part><tp:taxon-name-part taxon-name-part-type="species" reg="itala">itala</tp:taxon-name-part></tp:taxon-name></italic> and the hemipapilla (<abbrev xmlns:xlink="http://www.w3.org/1999/xlink" xlink:title="hemipapilla" id="ABBRID0EPIDO" xlink:type="simple">HP</abbrev>) of <italic><tp:taxon-name><tp:taxon-name-part taxon-name-part-type="genus" reg="Charpentieria">Charpentieria</tp:taxon-name-part><tp:taxon-name-part taxon-name-part-type="species" reg="stenzii">stenzii</tp:taxon-name-part></tp:taxon-name></italic>. In the normal <abbrev xmlns:xlink="http://www.w3.org/1999/xlink" xlink:title="penial pseudopapilla" id="ABBRID0E5IDO" xlink:type="simple">PP</abbrev> the transition stretch E is relatively wide and the counter wall opposite of the <abbrev xmlns:xlink="http://www.w3.org/1999/xlink" xlink:title="penial pseudopapilla" id="ABBRID0ECJDO" xlink:type="simple">PP</abbrev> is represented by the simple P-E transition wall.</p></sec></tp:treatment-sec><tp:treatment-sec><!--Section generated to contain objects referenced in tp:taxon-treatment.--><table-wrap id="T2" position="float" orientation="portrait"><label>Table 2.</label><caption><p>Mean genetic distances (p-distances in %) for the <abbrev xmlns:xlink="http://www.w3.org/1999/xlink" xlink:title="cytochrome c oxidase subunit 1 gene" id="ABBRID0ETMAK" xlink:type="simple">COI</abbrev> dataset between the genera and/or lineages analysed. Mean genetic distances within the genera <italic><tp:taxon-name><tp:taxon-name-part taxon-name-part-type="genus" reg="Siciliaria">Siciliaria</tp:taxon-name-part></tp:taxon-name></italic> and <italic><tp:taxon-name><tp:taxon-name-part taxon-name-part-type="genus" reg="Sicania">Sicania</tp:taxon-name-part></tp:taxon-name></italic> are in bold. <italic><tp:taxon-name><tp:taxon-name-part taxon-name-part-type="genus" reg="Gibbularia">Gibbularia</tp:taxon-name-part></tp:taxon-name></italic> 1 = <italic><tp:taxon-name><tp:taxon-name-part taxon-name-part-type="genus" reg="Gibbularia">Gibbularia</tp:taxon-name-part><tp:taxon-name-part taxon-name-part-type="species" reg="gibbula">gibbula</tp:taxon-name-part><tp:taxon-name-part taxon-name-part-type="subspecies" reg="gibbula">gibbula</tp:taxon-name-part></tp:taxon-name></italic> from Apricena; <italic><tp:taxon-name><tp:taxon-name-part taxon-name-part-type="genus" reg="Gibbularia">Gibbularia</tp:taxon-name-part></tp:taxon-name></italic> 2 = <italic><tp:taxon-name><tp:taxon-name-part taxon-name-part-type="genus" reg="Gibbularia">Gibbularia</tp:taxon-name-part><tp:taxon-name-part taxon-name-part-type="species" reg="gibbula">gibbula</tp:taxon-name-part><tp:taxon-name-part taxon-name-part-type="subspecies" reg="gibbula">gibbula</tp:taxon-name-part></tp:taxon-name></italic> from Muggia.</p></caption><table id="TID0EYRCM" rules="all"><tbody><tr><td rowspan="1" colspan="2"/><td rowspan="1" colspan="1">
                  <bold>1</bold>
                </td><td rowspan="1" colspan="1">
                  <bold>2</bold>
                </td><td rowspan="1" colspan="1">
                  <bold>3</bold>
                </td><td rowspan="1" colspan="1">
                  <bold>4</bold>
                </td><td rowspan="1" colspan="1">
                  <bold>5</bold>
                </td><td rowspan="1" colspan="1">
                  <bold>6</bold>
                </td><td rowspan="1" colspan="1">
                  <bold>7</bold>
                </td><td rowspan="1" colspan="1">
                  <bold>8</bold>
                </td><td rowspan="1" colspan="1">
                  <bold>9</bold>
                </td><td rowspan="1" colspan="1">
                  <bold>10</bold>
                </td></tr><tr><td rowspan="1" colspan="1">
                  <bold>1</bold>
                </td><td rowspan="1" colspan="1">
                  <italic>
                    <tp:taxon-name><tp:taxon-name-part taxon-name-part-type="genus" reg="Siciliaria">Siciliaria</tp:taxon-name-part></tp:taxon-name>
                  </italic>
                </td><td rowspan="1" colspan="1">13.4</td><td rowspan="1" colspan="1"/><td rowspan="1" colspan="1"/><td rowspan="1" colspan="1"/><td rowspan="1" colspan="1"/><td rowspan="1" colspan="1"/><td rowspan="1" colspan="1"/><td rowspan="1" colspan="1"/><td rowspan="1" colspan="1"/><td rowspan="1" colspan="1"/></tr><tr><td rowspan="1" colspan="1">
                  <bold>2</bold>
                </td><td rowspan="1" colspan="1">
                  <italic>
                    <tp:taxon-name><tp:taxon-name-part taxon-name-part-type="genus" reg="Sicania">Sicania</tp:taxon-name-part></tp:taxon-name>
                  </italic>
                </td><td rowspan="1" colspan="1">19.6</td><td rowspan="1" colspan="1">11.4</td><td rowspan="1" colspan="1"/><td rowspan="1" colspan="1"/><td rowspan="1" colspan="1"/><td rowspan="1" colspan="1"/><td rowspan="1" colspan="1"/><td rowspan="1" colspan="1"/><td rowspan="1" colspan="1"/><td rowspan="1" colspan="1"/></tr><tr><td rowspan="1" colspan="1">
                  <bold>3</bold>
                </td><td rowspan="1" colspan="1">
                  <italic>
                    <tp:taxon-name><tp:taxon-name-part taxon-name-part-type="genus" reg="Mauritanica">Mauritanica</tp:taxon-name-part></tp:taxon-name>
                  </italic>
                </td><td rowspan="1" colspan="1">20.5</td><td rowspan="1" colspan="1">17.0</td><td rowspan="1" colspan="1"/><td rowspan="1" colspan="1"/><td rowspan="1" colspan="1"/><td rowspan="1" colspan="1"/><td rowspan="1" colspan="1"/><td rowspan="1" colspan="1"/><td rowspan="1" colspan="1"/><td rowspan="1" colspan="1"/></tr><tr><td rowspan="1" colspan="1">
                  <bold>4</bold>
                </td><td rowspan="1" colspan="1">
                  <italic>
                    <tp:taxon-name><tp:taxon-name-part taxon-name-part-type="genus" reg="Stigmatica">Stigmatica</tp:taxon-name-part><tp:taxon-name-part taxon-name-part-type="species" reg="pantocratis">pantocratis</tp:taxon-name-part></tp:taxon-name>
                  </italic>
                </td><td rowspan="1" colspan="1">21.5</td><td rowspan="1" colspan="1">18.3</td><td rowspan="1" colspan="1">17.1</td><td rowspan="1" colspan="1"/><td rowspan="1" colspan="1"/><td rowspan="1" colspan="1"/><td rowspan="1" colspan="1"/><td rowspan="1" colspan="1"/><td rowspan="1" colspan="1"/><td rowspan="1" colspan="1"/></tr><tr><td rowspan="1" colspan="1">
                  <bold>5</bold>
                </td><td rowspan="1" colspan="1">
                  <italic>
                    <tp:taxon-name><tp:taxon-name-part taxon-name-part-type="genus" reg="Stigmatica">Stigmatica</tp:taxon-name-part><tp:taxon-name-part taxon-name-part-type="species" reg="vulcanica">vulcanica</tp:taxon-name-part></tp:taxon-name>
                  </italic>
                </td><td rowspan="1" colspan="1">21.3</td><td rowspan="1" colspan="1">21.3</td><td rowspan="1" colspan="1">20.7</td><td rowspan="1" colspan="1">18.6</td><td rowspan="1" colspan="1"/><td rowspan="1" colspan="1"/><td rowspan="1" colspan="1"/><td rowspan="1" colspan="1"/><td rowspan="1" colspan="1"/><td rowspan="1" colspan="1"/></tr><tr><td rowspan="1" colspan="1">
                  <bold>6</bold>
                </td><td rowspan="1" colspan="1">
                  <italic>
                    <tp:taxon-name><tp:taxon-name-part taxon-name-part-type="genus" reg="Stigmatica">Stigmatica</tp:taxon-name-part><tp:taxon-name-part taxon-name-part-type="species" reg="sturmii">sturmii</tp:taxon-name-part></tp:taxon-name>
                  </italic>
                </td><td rowspan="1" colspan="1">22.1</td><td rowspan="1" colspan="1">19.9</td><td rowspan="1" colspan="1">19.8</td><td rowspan="1" colspan="1">19.5</td><td rowspan="1" colspan="1">22.4</td><td rowspan="1" colspan="1"/><td rowspan="1" colspan="1"/><td rowspan="1" colspan="1"/><td rowspan="1" colspan="1"/><td rowspan="1" colspan="1"/></tr><tr><td rowspan="1" colspan="1">
                  <bold>7</bold>
                </td><td rowspan="1" colspan="1">
                  <italic>
                    <tp:taxon-name><tp:taxon-name-part taxon-name-part-type="genus" reg="Charpentieria">Charpentieria</tp:taxon-name-part><tp:taxon-name-part taxon-name-part-type="species" reg="itala">itala</tp:taxon-name-part></tp:taxon-name>
                  </italic>
                </td><td rowspan="1" colspan="1">21.7</td><td rowspan="1" colspan="1">21.4</td><td rowspan="1" colspan="1">20.8</td><td rowspan="1" colspan="1">20.7</td><td rowspan="1" colspan="1">22.5</td><td rowspan="1" colspan="1">21.9</td><td rowspan="1" colspan="1"/><td rowspan="1" colspan="1"/><td rowspan="1" colspan="1"/><td rowspan="1" colspan="1"/></tr><tr><td rowspan="1" colspan="1">
                  <bold>8</bold>
                </td><td rowspan="1" colspan="1">
                  <italic>
                    <tp:taxon-name><tp:taxon-name-part taxon-name-part-type="genus" reg="Charpentieria">Charpentieria</tp:taxon-name-part><tp:taxon-name-part taxon-name-part-type="species" reg="stenzi">stenzi</tp:taxon-name-part></tp:taxon-name>
                  </italic>
                </td><td rowspan="1" colspan="1">21.3</td><td rowspan="1" colspan="1">21.8</td><td rowspan="1" colspan="1">20.2</td><td rowspan="1" colspan="1">18.6</td><td rowspan="1" colspan="1">21.0</td><td rowspan="1" colspan="1">21.9</td><td rowspan="1" colspan="1">20.7</td><td rowspan="1" colspan="1"/><td rowspan="1" colspan="1"/><td rowspan="1" colspan="1"/></tr><tr><td rowspan="1" colspan="1">
                  <bold>9</bold>
                </td><td rowspan="1" colspan="1"><italic><tp:taxon-name><tp:taxon-name-part taxon-name-part-type="genus" reg="Gibbularia">Gibbularia</tp:taxon-name-part></tp:taxon-name></italic> 1</td><td rowspan="1" colspan="1">21.0</td><td rowspan="1" colspan="1">21.4</td><td rowspan="1" colspan="1">19.4</td><td rowspan="1" colspan="1">19.4</td><td rowspan="1" colspan="1">20.7</td><td rowspan="1" colspan="1">22.8</td><td rowspan="1" colspan="1">22.3</td><td rowspan="1" colspan="1">20.1</td><td rowspan="1" colspan="1"/><td rowspan="1" colspan="1"/></tr><tr><td rowspan="1" colspan="1">
                  <bold>10</bold>
                </td><td rowspan="1" colspan="1"><italic><tp:taxon-name><tp:taxon-name-part taxon-name-part-type="genus" reg="Gibbularia">Gibbularia</tp:taxon-name-part></tp:taxon-name></italic> 2</td><td rowspan="1" colspan="1">23.1</td><td rowspan="1" colspan="1">23.1</td><td rowspan="1" colspan="1">22.2</td><td rowspan="1" colspan="1">20.7</td><td rowspan="1" colspan="1">22.4</td><td rowspan="1" colspan="1">23.8</td><td rowspan="1" colspan="1">22.3</td><td rowspan="1" colspan="1">21.9</td><td rowspan="1" colspan="1">20.5</td><td rowspan="1" colspan="1"/></tr><tr><td rowspan="1" colspan="1">
                  <bold>11</bold>
                </td><td rowspan="1" colspan="1">
                  <italic>
                    <tp:taxon-name><tp:taxon-name-part taxon-name-part-type="genus" reg="Papillifera">Papillifera</tp:taxon-name-part></tp:taxon-name>
                  </italic>
                </td><td rowspan="1" colspan="1">24.5</td><td rowspan="1" colspan="1">24. 5</td><td rowspan="1" colspan="1">24.0</td><td rowspan="1" colspan="1">24.1</td><td rowspan="1" colspan="1">25.7</td><td rowspan="1" colspan="1">23.9</td><td rowspan="1" colspan="1">25.6</td><td rowspan="1" colspan="1">24.4</td><td rowspan="1" colspan="1">23.8</td><td rowspan="1" colspan="1">25.3</td></tr></tbody></table></table-wrap><fig id="F4" position="float" orientation="portrait"><object-id xmlns:xlink="http://www.w3.org/1999/xlink" content-type="doi" xlink:type="simple">10.3897/zookeys.1077.67081.figure4</object-id><object-id xmlns:xlink="http://www.w3.org/1999/xlink" content-type="arpha" xlink:type="simple">43D244E6-EEF2-5D2E-A09C-AAE45E51361E</object-id><label>Figure 4.</label><caption><p>BI tree of based on the <abbrev xmlns:xlink="http://www.w3.org/1999/xlink" xlink:title="cytochrome c oxidase subunit 1 gene" id="ABBRID0EZGAK" xlink:type="simple">COI</abbrev> data set of <italic><tp:taxon-name><tp:taxon-name-part taxon-name-part-type="genus" reg="Siciliaria">Siciliaria</tp:taxon-name-part></tp:taxon-name></italic>, <italic><tp:taxon-name><tp:taxon-name-part taxon-name-part-type="genus" reg="Sicania">Sicania</tp:taxon-name-part></tp:taxon-name></italic> and related genera. BI posterior probability values (&gt; 0.90) of major nodes are indicated.</p></caption><graphic xmlns:xlink="http://www.w3.org/1999/xlink" xlink:href="zookeys-1077-001-g004.jpg" position="float" orientation="portrait" xlink:type="simple" id="oo_622796.jpg"><uri content-type="original_file" xlink:type="simple">https://binary.pensoft.net/fig/622796</uri></graphic></fig><fig id="F6" position="float" orientation="portrait"><object-id xmlns:xlink="http://www.w3.org/1999/xlink" content-type="doi" xlink:type="simple">10.3897/zookeys.1077.67081.figure6</object-id><object-id xmlns:xlink="http://www.w3.org/1999/xlink" content-type="arpha" xlink:type="simple">BBD3C712-710D-5203-A653-CD69A379F4C5</object-id><label>Figure 6.</label><caption><p>BI tree of based on the concatenated <abbrev xmlns:xlink="http://www.w3.org/1999/xlink" xlink:title="cytochrome c oxidase subunit 1 gene" id="ABBRID0ESZBK" xlink:type="simple">COI</abbrev> and <abbrev xmlns:xlink="http://www.w3.org/1999/xlink" xlink:title="internal transcribed spacer 2" id="ABBRID0EWZBK" xlink:type="simple">ITS2</abbrev> data set of <italic><tp:taxon-name><tp:taxon-name-part taxon-name-part-type="genus" reg="Siciliaria">Siciliaria</tp:taxon-name-part></tp:taxon-name></italic>, <italic><tp:taxon-name><tp:taxon-name-part taxon-name-part-type="genus" reg="Sicania">Sicania</tp:taxon-name-part></tp:taxon-name></italic> and related genera. Colours of <italic><tp:taxon-name><tp:taxon-name-part taxon-name-part-type="genus" reg="Siciliaria">Siciliaria</tp:taxon-name-part></tp:taxon-name></italic> and <italic><tp:taxon-name><tp:taxon-name-part taxon-name-part-type="genus" reg="Sicania">Sicania</tp:taxon-name-part></tp:taxon-name></italic> clades correspond to those in the distribution maps (Fig. <xref ref-type="fig" rid="F1">1E, F</xref>). BI posterior probability values (&gt; 0.90) of major nodes are indicated.</p></caption><graphic xmlns:xlink="http://www.w3.org/1999/xlink" xlink:href="zookeys-1077-001-g006.jpg" position="float" orientation="portrait" xlink:type="simple" id="oo_622798.jpg"><uri content-type="original_file" xlink:type="simple">https://binary.pensoft.net/fig/622798</uri></graphic></fig><fig id="F1" position="float" orientation="portrait"><object-id xmlns:xlink="http://www.w3.org/1999/xlink" content-type="doi" xlink:type="simple">10.3897/zookeys.1077.67081.figure1</object-id><object-id xmlns:xlink="http://www.w3.org/1999/xlink" content-type="arpha" xlink:type="simple">E0BBC528-6D1C-5398-8FA2-974F59E6665E</object-id><label>Figure 1.</label><caption><p>Wagner’s (1913, <xref ref-type="bibr" rid="B100">1925</xref>) and <xref ref-type="bibr" rid="B10">Brandt’s (1961)</xref><italic><tp:taxon-name><tp:taxon-name-part taxon-name-part-type="genus" reg="Siciliaria">Siciliaria</tp:taxon-name-part></tp:taxon-name></italic> genital drawings <bold>A</bold><italic><tp:taxon-name><tp:taxon-name-part taxon-name-part-type="genus" reg="Siciliaria">Siciliaria</tp:taxon-name-part><tp:taxon-name-part taxon-name-part-type="species" reg="septemplicata">septemplicata</tp:taxon-name-part></tp:taxon-name></italic>, Wagner, 1913: plate 572, fig. 14 <bold>B</bold><italic><tp:taxon-name><tp:taxon-name-part taxon-name-part-type="genus" reg="Siciliaria">Siciliaria</tp:taxon-name-part><tp:taxon-name-part taxon-name-part-type="species" reg="grohmanniana">grohmanniana</tp:taxon-name-part><tp:taxon-name-part taxon-name-part-type="subspecies" reg="grohmanniana">grohmanniana</tp:taxon-name-part></tp:taxon-name></italic>, Wagner, 1925: plate 1, fig. 8 <bold>C</bold><italic><tp:taxon-name><tp:taxon-name-part taxon-name-part-type="genus" reg="Siciliaria">Siciliaria</tp:taxon-name-part><tp:taxon-name-part taxon-name-part-type="species" reg="calcarae">calcarae</tp:taxon-name-part><tp:taxon-name-part taxon-name-part-type="subspecies" reg="calcarae">calcarae</tp:taxon-name-part></tp:taxon-name></italic>, 1925: plate 3, fig. 25 <bold>D</bold><italic><tp:taxon-name><tp:taxon-name-part taxon-name-part-type="genus" reg="Siciliaria">Siciliaria</tp:taxon-name-part><tp:taxon-name-part taxon-name-part-type="species" reg="ferrox">ferrox</tp:taxon-name-part></tp:taxon-name></italic>, Brandt, 1961: fig. 1 <bold>E</bold> overall <italic><tp:taxon-name><tp:taxon-name-part taxon-name-part-type="genus" reg="Siciliaria">Siciliaria</tp:taxon-name-part></tp:taxon-name>/<tp:taxon-name><tp:taxon-name-part taxon-name-part-type="genus" reg="Sicania">Sicania</tp:taxon-name-part></tp:taxon-name></italic> and Sicilian <italic><tp:taxon-name><tp:taxon-name-part taxon-name-part-type="genus" reg="Mauritanica">Mauritanica</tp:taxon-name-part></tp:taxon-name></italic> distribution <bold>F</bold><italic><tp:taxon-name><tp:taxon-name-part taxon-name-part-type="genus" reg="Siciliaria">Siciliaria</tp:taxon-name-part></tp:taxon-name>/<tp:taxon-name><tp:taxon-name-part taxon-name-part-type="genus" reg="Sicania">Sicania</tp:taxon-name-part></tp:taxon-name></italic> and Sicilian <italic><tp:taxon-name><tp:taxon-name-part taxon-name-part-type="genus" reg="Mauritanica">Mauritanica</tp:taxon-name-part></tp:taxon-name></italic> distribution of taxa.</p></caption><graphic xmlns:xlink="http://www.w3.org/1999/xlink" xlink:href="zookeys-1077-001-g001.jpg" position="float" orientation="portrait" xlink:type="simple" id="oo_622793.jpg"><uri content-type="original_file" xlink:type="simple">https://binary.pensoft.net/fig/622793</uri></graphic></fig><fig id="F5" position="float" orientation="portrait"><object-id xmlns:xlink="http://www.w3.org/1999/xlink" content-type="doi" xlink:type="simple">10.3897/zookeys.1077.67081.figure5</object-id><object-id xmlns:xlink="http://www.w3.org/1999/xlink" content-type="arpha" xlink:type="simple">48878F90-91E9-52D5-AF9F-5152187A0F7C</object-id><label>Figure 5.</label><caption><p>BI tree of based on the <abbrev xmlns:xlink="http://www.w3.org/1999/xlink" xlink:title="internal transcribed spacer 2" id="ABBRID0EAVBK" xlink:type="simple">ITS2</abbrev> data set of <italic><tp:taxon-name><tp:taxon-name-part taxon-name-part-type="genus" reg="Siciliaria">Siciliaria</tp:taxon-name-part></tp:taxon-name></italic>, <italic><tp:taxon-name><tp:taxon-name-part taxon-name-part-type="genus" reg="Sicania">Sicania</tp:taxon-name-part></tp:taxon-name></italic> and related genera. Colours of <italic><tp:taxon-name><tp:taxon-name-part taxon-name-part-type="genus" reg="Siciliaria">Siciliaria</tp:taxon-name-part></tp:taxon-name></italic> and <italic><tp:taxon-name><tp:taxon-name-part taxon-name-part-type="genus" reg="Sicania">Sicania</tp:taxon-name-part></tp:taxon-name></italic> clades correspond to those in the distribution maps (Figs <xref ref-type="fig" rid="F1">1E, F</xref>). BI posterior probability values (&gt; 0.90) of major nodes are indicated.</p></caption><graphic xmlns:xlink="http://www.w3.org/1999/xlink" xlink:href="zookeys-1077-001-g005.jpg" position="float" orientation="portrait" xlink:type="simple" id="oo_622797.jpg"><uri content-type="original_file" xlink:type="simple">https://binary.pensoft.net/fig/622797</uri></graphic></fig><fig id="F40" position="float" orientation="portrait"><object-id xmlns:xlink="http://www.w3.org/1999/xlink" content-type="doi" xlink:type="simple">10.3897/zookeys.1077.67081.figure40</object-id><object-id xmlns:xlink="http://www.w3.org/1999/xlink" content-type="arpha" xlink:type="simple">C3831172-FD1B-55F2-9A8D-656F2BA887E3</object-id><label>Figure 40.</label><caption><p><italic><tp:taxon-name><tp:taxon-name-part taxon-name-part-type="genus" reg="Charpentieria">Charpentieria</tp:taxon-name-part><tp:taxon-name-part taxon-name-part-type="species" reg="dyodon">dyodon</tp:taxon-name-part><tp:taxon-name-part taxon-name-part-type="subspecies" reg="dyodon">dyodon</tp:taxon-name-part></tp:taxon-name></italic> (S. Studer, 1820), Verbano <bold>40.1</bold> whole distal genital organs <bold>40.2</bold> internal distal part of genital organs. <italic><tp:taxon-name><tp:taxon-name-part taxon-name-part-type="genus" reg="Charpentieria">Charpentieria</tp:taxon-name-part><tp:taxon-name-part taxon-name-part-type="species" reg="dyodon">dyodon</tp:taxon-name-part><tp:taxon-name-part taxon-name-part-type="subspecies" reg="alpina">alpina</tp:taxon-name-part></tp:taxon-name></italic> (Stabile, 1859). Val di Lanzo, Usseglio <bold>40.3</bold> whole distal genital organs <bold>40.4</bold> internal distal part of genital organs.</p></caption><graphic xmlns:xlink="http://www.w3.org/1999/xlink" xlink:href="zookeys-1077-001-g040.jpg" position="float" orientation="portrait" xlink:type="simple" id="oo_622832.jpg"><uri content-type="original_file" xlink:type="simple">https://binary.pensoft.net/fig/622832</uri></graphic></fig><fig id="F41" position="float" orientation="portrait"><object-id xmlns:xlink="http://www.w3.org/1999/xlink" content-type="doi" xlink:type="simple">10.3897/zookeys.1077.67081.figure41</object-id><object-id xmlns:xlink="http://www.w3.org/1999/xlink" content-type="arpha" xlink:type="simple">008C075D-F98D-5599-A597-ABEE0A8EF299</object-id><label>Figure 41.</label><caption><p><italic><tp:taxon-name><tp:taxon-name-part taxon-name-part-type="genus" reg="Charpentieria">Charpentieria</tp:taxon-name-part><tp:taxon-name-part taxon-name-part-type="species" reg="dyodon">dyodon</tp:taxon-name-part><tp:taxon-name-part taxon-name-part-type="subspecies" reg="thomasiana">thomasiana</tp:taxon-name-part></tp:taxon-name></italic> (Küster, 1850), Piedicavallo <bold>41.1</bold> whole distal genital organs <bold>41.2</bold> internal distal part of genital organs. Oropa, Biella <bold>41.3</bold> whole distal genital organs <bold>41.4</bold> internal distal part of genital organs.</p></caption><graphic xmlns:xlink="http://www.w3.org/1999/xlink" xlink:href="zookeys-1077-001-g041.jpg" position="float" orientation="portrait" xlink:type="simple" id="oo_622833.jpg"><uri content-type="original_file" xlink:type="simple">https://binary.pensoft.net/fig/622833</uri></graphic></fig><fig id="F43" position="float" orientation="portrait"><object-id xmlns:xlink="http://www.w3.org/1999/xlink" content-type="doi" xlink:type="simple">10.3897/zookeys.1077.67081.figure43</object-id><object-id xmlns:xlink="http://www.w3.org/1999/xlink" content-type="arpha" xlink:type="simple">36B0B1D3-214B-5087-998E-701F7F077902</object-id><label>Figure 43.</label><caption><p><italic><tp:taxon-name><tp:taxon-name-part taxon-name-part-type="genus" reg="Charpentieria">Charpentieria</tp:taxon-name-part><tp:taxon-name-part taxon-name-part-type="species" reg="ornata">ornata</tp:taxon-name-part></tp:taxon-name></italic> (Rossmässler, 1836), Ogulin, HR <bold>43.1</bold> whole distal genital organs <bold>43.2</bold> internal distal part of genital organs.</p></caption><graphic xmlns:xlink="http://www.w3.org/1999/xlink" xlink:href="zookeys-1077-001-g043.jpg" position="float" orientation="portrait" xlink:type="simple" id="oo_622835.jpg"><uri content-type="original_file" xlink:type="simple">https://binary.pensoft.net/fig/622835</uri></graphic></fig><fig id="F46" position="float" orientation="portrait"><object-id xmlns:xlink="http://www.w3.org/1999/xlink" content-type="doi" xlink:type="simple">10.3897/zookeys.1077.67081.figure46</object-id><object-id xmlns:xlink="http://www.w3.org/1999/xlink" content-type="arpha" xlink:type="simple">D6980DF2-4AEA-596F-A56E-4EE7C8E4A3C9</object-id><label>Figure 46.</label><caption><p><italic><tp:taxon-name><tp:taxon-name-part taxon-name-part-type="genus" reg="Charpentieria">Charpentieria</tp:taxon-name-part><tp:taxon-name-part taxon-name-part-type="species" reg="itala">itala</tp:taxon-name-part><tp:taxon-name-part taxon-name-part-type="subspecies" reg="clavata">clavata</tp:taxon-name-part></tp:taxon-name></italic> (Rossmässler, 1836), Ballabio, Lecco <bold>46.1</bold> whole distal genital organs <bold>46.2</bold> internal distal part of genital organs <bold>46.3</bold> cross section of the pseudopapilla <bold>46.3</bold> spermatophore. <italic><tp:taxon-name><tp:taxon-name-part taxon-name-part-type="genus" reg="Charpentieria">Charpentieria</tp:taxon-name-part><tp:taxon-name-part taxon-name-part-type="species" reg="itala">itala</tp:taxon-name-part><tp:taxon-name-part taxon-name-part-type="subspecies" reg="latestriata">latestriata</tp:taxon-name-part></tp:taxon-name></italic> (Küster, 1850), Bedulita, Bergamo <bold>46.5</bold> whole distal genital organs <bold>46.6</bold> internal distal part of genital organs. <italic><tp:taxon-name><tp:taxon-name-part taxon-name-part-type="genus" reg="Charpentieria">Charpentieria</tp:taxon-name-part><tp:taxon-name-part taxon-name-part-type="species" reg="itala">itala</tp:taxon-name-part><tp:taxon-name-part taxon-name-part-type="subspecies" reg="lorinae">lorinae</tp:taxon-name-part></tp:taxon-name></italic> (Gredler, 1869), Val Lorina, Storo <bold>46.7</bold> whole distal genital organs <bold>46.8</bold> internal distal part of genital organs.</p></caption><graphic xmlns:xlink="http://www.w3.org/1999/xlink" xlink:href="zookeys-1077-001-g046.jpg" position="float" orientation="portrait" xlink:type="simple" id="oo_622838.jpg"><uri content-type="original_file" xlink:type="simple">https://binary.pensoft.net/fig/622838</uri></graphic></fig><fig id="F48" position="float" orientation="portrait"><object-id xmlns:xlink="http://www.w3.org/1999/xlink" content-type="doi" xlink:type="simple">10.3897/zookeys.1077.67081.figure48</object-id><object-id xmlns:xlink="http://www.w3.org/1999/xlink" content-type="arpha" xlink:type="simple">337C9E84-CFCA-51B5-A444-284CC3262308</object-id><label>Figure 48.</label><caption><p><italic><tp:taxon-name><tp:taxon-name-part taxon-name-part-type="genus" reg="Charpentieria">Charpentieria</tp:taxon-name-part><tp:taxon-name-part taxon-name-part-type="species" reg="itala">itala</tp:taxon-name-part><tp:taxon-name-part taxon-name-part-type="subspecies" reg="zalloti">zalloti</tp:taxon-name-part></tp:taxon-name></italic> nom. nov., Udine <bold>48.1</bold> whole distal genital organs <bold>48.2</bold> internal distal part of genital organs. <italic><tp:taxon-name><tp:taxon-name-part taxon-name-part-type="genus" reg="Charpentieria">Charpentieria</tp:taxon-name-part><tp:taxon-name-part taxon-name-part-type="species" reg="itala">itala</tp:taxon-name-part><tp:taxon-name-part taxon-name-part-type="subspecies" reg="serravalensis">serravalensis</tp:taxon-name-part></tp:taxon-name></italic> (Nordsieck, 1963), Serravalle, Vittorio Veneto <bold>48.3</bold> whole distal genital organs <bold>48.4</bold> internal distal part of genital organs. <italic><tp:taxon-name><tp:taxon-name-part taxon-name-part-type="genus" reg="Charpentieria">Charpentieria</tp:taxon-name-part><tp:taxon-name-part taxon-name-part-type="species" reg="itala">itala</tp:taxon-name-part><tp:taxon-name-part taxon-name-part-type="subspecies" reg="trepida">trepida</tp:taxon-name-part></tp:taxon-name></italic> (Käufel, 1928), Cima Ora, Anfo <bold>48.5</bold> whole distal genital organs <bold>48.6</bold> internal distal part of genital organs.</p></caption><graphic xmlns:xlink="http://www.w3.org/1999/xlink" xlink:href="zookeys-1077-001-g048.jpg" position="float" orientation="portrait" xlink:type="simple" id="oo_622840.jpg"><uri content-type="original_file" xlink:type="simple">https://binary.pensoft.net/fig/622840</uri></graphic></fig><fig id="F49" position="float" orientation="portrait"><object-id xmlns:xlink="http://www.w3.org/1999/xlink" content-type="doi" xlink:type="simple">10.3897/zookeys.1077.67081.figure49</object-id><object-id xmlns:xlink="http://www.w3.org/1999/xlink" content-type="arpha" xlink:type="simple">6525A90C-E4D0-5205-93ED-093C4A4CABF4</object-id><label>Figure 49.</label><caption><p><italic><tp:taxon-name><tp:taxon-name-part taxon-name-part-type="genus" reg="Charpentieria">Charpentieria</tp:taxon-name-part><tp:taxon-name-part taxon-name-part-type="species" reg="itala">itala</tp:taxon-name-part><tp:taxon-name-part taxon-name-part-type="subspecies" reg="triumplinae">triumplinae</tp:taxon-name-part></tp:taxon-name></italic> Nardi, 2011, Lavenone, Brescia <bold>49.1</bold> whole distal genital organs <bold>49.2</bold> internal distal part of genital organs. <italic><tp:taxon-name><tp:taxon-name-part taxon-name-part-type="genus" reg="Charpentieria">Charpentieria</tp:taxon-name-part><tp:taxon-name-part taxon-name-part-type="species" reg="itala">itala</tp:taxon-name-part><tp:taxon-name-part taxon-name-part-type="subspecies" reg="variscoi">variscoi</tp:taxon-name-part></tp:taxon-name></italic> (Pini, 1883), Val Taleggio, Bergamo <bold>49.3</bold> whole distal genital organs <bold>49.4</bold> internal distal part of genital organs.</p></caption><graphic xmlns:xlink="http://www.w3.org/1999/xlink" xlink:href="zookeys-1077-001-g049.jpg" position="float" orientation="portrait" xlink:type="simple" id="oo_622841.jpg"><uri content-type="original_file" xlink:type="simple">https://binary.pensoft.net/fig/622841</uri></graphic></fig><fig id="F51" position="float" orientation="portrait"><object-id xmlns:xlink="http://www.w3.org/1999/xlink" content-type="doi" xlink:type="simple">10.3897/zookeys.1077.67081.figure51</object-id><object-id xmlns:xlink="http://www.w3.org/1999/xlink" content-type="arpha" xlink:type="simple">CF148791-04D1-50A2-B3A1-B70F521B6306</object-id><label>Figure 51.</label><caption><p><italic><tp:taxon-name><tp:taxon-name-part taxon-name-part-type="genus" reg="Charpentieria">Charpentieria</tp:taxon-name-part><tp:taxon-name-part taxon-name-part-type="species" reg="stenzii">stenzii</tp:taxon-name-part><tp:taxon-name-part taxon-name-part-type="subspecies" reg="stenzii">stenzii</tp:taxon-name-part></tp:taxon-name></italic> (Rossmässler, 1836), San Romedio, Trento <bold>51.1</bold> whole distal genital organs <bold>51.2</bold> internal distal part of genital organs <bold>51.3</bold> cross section of the epiphallus. <italic><tp:taxon-name><tp:taxon-name-part taxon-name-part-type="genus" reg="Charpentieria">Charpentieria</tp:taxon-name-part><tp:taxon-name-part taxon-name-part-type="species" reg="stenzii">stenzii</tp:taxon-name-part><tp:taxon-name-part taxon-name-part-type="subspecies" reg="butoti">butoti</tp:taxon-name-part></tp:taxon-name></italic> (Bank, 1987), Fai della Paganella <bold>51.4</bold> whole distal genital organs <bold>51.5.</bold> internal distal part of genital organs <bold>51.6</bold> detail of the hemipapilla: uncut <bold>51.7</bold> detail of the hemipapilla: cut funnel <bold>51.8</bold> cross section of the epiphallus.</p></caption><graphic xmlns:xlink="http://www.w3.org/1999/xlink" xlink:href="zookeys-1077-001-g051.jpg" position="float" orientation="portrait" xlink:type="simple" id="oo_622843.jpg"><uri content-type="original_file" xlink:type="simple">https://binary.pensoft.net/fig/622843</uri></graphic></fig><fig id="F55" position="float" orientation="portrait"><object-id xmlns:xlink="http://www.w3.org/1999/xlink" content-type="doi" xlink:type="simple">10.3897/zookeys.1077.67081.figure55</object-id><object-id xmlns:xlink="http://www.w3.org/1999/xlink" content-type="arpha" xlink:type="simple">AFB7F57C-0E5D-5A75-B5E5-BE893CA7F1D2</object-id><label>Figure 55.</label><caption><p><italic><tp:taxon-name><tp:taxon-name-part taxon-name-part-type="genus" reg="Charpentieria">Charpentieria</tp:taxon-name-part><tp:taxon-name-part taxon-name-part-type="species" reg="stenzii">stenzii</tp:taxon-name-part><tp:taxon-name-part taxon-name-part-type="subspecies" reg="nordsiecki">nordsiecki</tp:taxon-name-part></tp:taxon-name></italic> Fauer, 1991, Cison di Valmarino, Treviso <bold>55.1</bold> whole distal genital organs <bold>55.2</bold> internal distal part of genital organs. <italic><tp:taxon-name><tp:taxon-name-part taxon-name-part-type="genus" reg="Charpentieria">Charpentieria</tp:taxon-name-part><tp:taxon-name-part taxon-name-part-type="species" reg="stenzii">stenzii</tp:taxon-name-part><tp:taxon-name-part taxon-name-part-type="subspecies" reg="paroliniana">paroliniana</tp:taxon-name-part></tp:taxon-name></italic> (De Betta &amp; Martinati, 1855), Valstagna, Vicenza <bold>55.3</bold> whole distal genital organs <bold>55.4</bold> detail of the hemipapilla: uncut <bold>55.5</bold> internal distal part of genital organs with cut funnel. <italic><tp:taxon-name><tp:taxon-name-part taxon-name-part-type="genus" reg="Charpentieria">Charpentieria</tp:taxon-name-part><tp:taxon-name-part taxon-name-part-type="species" reg="stenzii">stenzii</tp:taxon-name-part><tp:taxon-name-part taxon-name-part-type="subspecies" reg="westerlundi">westerlundi</tp:taxon-name-part></tp:taxon-name></italic> Nordsieck, 1993, Val Fiscalina, Bolzano <bold>55.6</bold> whole distal genital organs <bold>55.7</bold> internal distal part of genital organs with cut funnel.</p></caption><graphic xmlns:xlink="http://www.w3.org/1999/xlink" xlink:href="zookeys-1077-001-g055.jpg" position="float" orientation="portrait" xlink:type="simple" id="oo_622847.jpg"><uri content-type="original_file" xlink:type="simple">https://binary.pensoft.net/fig/622847</uri></graphic></fig><fig id="F44" position="float" orientation="portrait"><object-id xmlns:xlink="http://www.w3.org/1999/xlink" content-type="doi" xlink:type="simple">10.3897/zookeys.1077.67081.figure44</object-id><object-id xmlns:xlink="http://www.w3.org/1999/xlink" content-type="arpha" xlink:type="simple">44D00999-A090-5011-8049-F9ED1B5A009B</object-id><label>Figure 44.</label><caption><p><italic><tp:taxon-name><tp:taxon-name-part taxon-name-part-type="genus" reg="Charpentieria">Charpentieria</tp:taxon-name-part><tp:taxon-name-part taxon-name-part-type="species" reg="itala">itala</tp:taxon-name-part><tp:taxon-name-part taxon-name-part-type="subspecies" reg="itala">itala</tp:taxon-name-part></tp:taxon-name></italic> (G. von Martens, 1824), Barbarano Vicentino <bold>44.1, 44.2</bold> whole distal genital organs <bold>44.3</bold> internal distal part of genital organs <bold>44.4</bold> detail of the pseudopapilla. <italic><tp:taxon-name><tp:taxon-name-part taxon-name-part-type="genus" reg="Charpentieria">Charpentieria</tp:taxon-name-part><tp:taxon-name-part taxon-name-part-type="species" reg="itala">itala</tp:taxon-name-part><tp:taxon-name-part taxon-name-part-type="subspecies" reg="albopustolata">albopustolata</tp:taxon-name-part></tp:taxon-name></italic> (De Cristofori &amp; Jan, 1832), Brescia <bold>44.5</bold> whole distal genital organs <bold>44.6</bold> internal distal part of genital organs. <italic><tp:taxon-name><tp:taxon-name-part taxon-name-part-type="genus" reg="Charpentieria">Charpentieria</tp:taxon-name-part><tp:taxon-name-part taxon-name-part-type="species" reg="itala">itala</tp:taxon-name-part><tp:taxon-name-part taxon-name-part-type="subspecies" reg="allatollae">allatollae</tp:taxon-name-part></tp:taxon-name></italic> (Käufel, 1928), Val Ampola, Storo <bold>44.7</bold> whole distal genital organs <bold>44.8</bold> internal distal part of genital organs.</p></caption><graphic xmlns:xlink="http://www.w3.org/1999/xlink" xlink:href="zookeys-1077-001-g044.jpg" position="float" orientation="portrait" xlink:type="simple" id="oo_622836.jpg"><uri content-type="original_file" xlink:type="simple">https://binary.pensoft.net/fig/622836</uri></graphic></fig></tp:treatment-sec><ref-list><ref id="B64"><mixed-citation xmlns:xlink="http://www.w3.org/1999/xlink" xlink:type="simple"><person-group><name name-style="western"><surname>Nordsieck</surname><given-names>H</given-names></name></person-group> (<year>2002</year>) <article-title>Contributions to the knowldge of the <tp:taxon-name>Delimini</tp:taxon-name> (<tp:taxon-name><tp:taxon-name-part taxon-name-part-type="class">Gastropoda</tp:taxon-name-part></tp:taxon-name>: <tp:taxon-name><tp:taxon-name-part taxon-name-part-type="order">Stylommatophora</tp:taxon-name-part></tp:taxon-name>: <tp:taxon-name><tp:taxon-name-part taxon-name-part-type="family">Clausiliidae</tp:taxon-name-part></tp:taxon-name>).</article-title><source>Mitteilungen der deutschen malakozoologischen Gesellschaft</source><volume>67</volume>: <fpage>27</fpage>–<lpage>39</lpage>.</mixed-citation></ref><ref id="B65"><mixed-citation xmlns:xlink="http://www.w3.org/1999/xlink" xlink:type="simple"><person-group><name name-style="western"><surname>Nordsieck</surname><given-names>H</given-names></name></person-group> (<year>2007</year>) Worldwide Door Snails (<tp:taxon-name><tp:taxon-name-part taxon-name-part-type="family">Clausiliidae</tp:taxon-name-part></tp:taxon-name>), recent and fossil. Conchbooks Hackenheim, 214 pp.</mixed-citation></ref><ref id="B91"><mixed-citation xmlns:xlink="http://www.w3.org/1999/xlink" xlink:type="simple"><person-group><name name-style="western"><surname>Sparacio</surname><given-names>I</given-names></name><name name-style="western"><surname>Liberto</surname><given-names>F</given-names></name><name name-style="western"><surname>La Mantia</surname><given-names>T</given-names></name></person-group> (<year>2020</year>) <article-title>The genus <italic><tp:taxon-name><tp:taxon-name-part taxon-name-part-type="genus">Mauritanica</tp:taxon-name-part></tp:taxon-name></italic> O. Boettger, 1879 (<tp:taxon-name><tp:taxon-name-part taxon-name-part-type="class">Gastropoda</tp:taxon-name-part></tp:taxon-name><tp:taxon-name><tp:taxon-name-part taxon-name-part-type="order">Stylommatophora</tp:taxon-name-part></tp:taxon-name><tp:taxon-name><tp:taxon-name-part taxon-name-part-type="family">Clausiliidae</tp:taxon-name-part></tp:taxon-name>) in Tunisia.</article-title><source>Biodiversity Journal</source><volume>11</volume>(<issue>1</issue>): <fpage>311</fpage>–<lpage>346</lpage>. <ext-link xlink:type="simple" ext-link-type="doi" xlink:href="10.31396/Biodiv.Jour.2020.11.1.311.346">https://doi.org/10.31396/Biodiv.Jour.2020.11.1.311.346</ext-link></mixed-citation></ref><ref id="B106"><mixed-citation xmlns:xlink="http://www.w3.org/1999/xlink" xlink:type="simple"><person-group><name name-style="western"><surname>Xu</surname><given-names>J</given-names></name><name name-style="western"><surname>Hausdorf</surname><given-names>B</given-names></name></person-group> (<year>2021</year>) Repeated hybridization increased diversity in the door snail complex <italic><tp:taxon-name><tp:taxon-name-part taxon-name-part-type="genus">Charpentieria</tp:taxon-name-part><tp:taxon-name-part taxon-name-part-type="species">itala</tp:taxon-name-part></tp:taxon-name></italic> in the Southern Alps. Molecular Phylogenetics and Evolution 155: 106982. <ext-link xlink:type="simple" ext-link-type="doi" xlink:href="10.1016/j.ympev.2020.106982">https://doi.org/10.1016/j.ympev.2020.106982</ext-link></mixed-citation></ref><ref id="B57"><mixed-citation xmlns:xlink="http://www.w3.org/1999/xlink" xlink:type="simple"><person-group><name name-style="western"><surname>Nordsieck</surname><given-names>H</given-names></name></person-group> (<year>1963a</year>) <article-title>Zur Anatomie und Systematik der Clausilien, I.</article-title><source>Archiv für Molluskenkunde</source><volume>92</volume>: <fpage>81</fpage>–<lpage>115</lpage>.</mixed-citation></ref><ref id="B58"><mixed-citation xmlns:xlink="http://www.w3.org/1999/xlink" xlink:type="simple"><person-group><name name-style="western"><surname>Nordsieck</surname><given-names>H</given-names></name></person-group> (<year>1963b</year>) <article-title>Zur Anatomie und Systematik der Clausilien, II. Die Formenbildung des Genus <italic><tp:taxon-name><tp:taxon-name-part taxon-name-part-type="genus">Delima</tp:taxon-name-part></tp:taxon-name></italic> in den Südalpen.</article-title><source>Archiv für Molluskenkunde</source><volume>92</volume>: <fpage>169</fpage>–<lpage>203</lpage>.</mixed-citation></ref><ref id="B93"><mixed-citation xmlns:xlink="http://www.w3.org/1999/xlink" xlink:type="simple"><person-group><name name-style="western"><surname>Stabile</surname><given-names>J</given-names></name></person-group> (<year>1864</year>) <article-title>Mollusques terrestres vivants du Piémont.</article-title><source>Atti della Società Italiana di Scienze Naturali</source><volume>7</volume>(<issue>1</issue>): <fpage>3</fpage>–<lpage>141</lpage>. <ext-link xlink:type="simple" ext-link-type="doi" xlink:href="10.5962/bhl.title.12997">https://doi.org/10.5962/bhl.title.12997</ext-link></mixed-citation></ref><ref id="B37"><mixed-citation xmlns:xlink="http://www.w3.org/1999/xlink" xlink:type="simple"><person-group><name name-style="western"><surname>Kennard</surname><given-names>AS</given-names></name><name name-style="western"><surname>Woodward</surname><given-names>BB</given-names></name></person-group> (<year>1923</year>) <article-title>Note on the nomenclature and systematic arrangement of the <tp:taxon-name><tp:taxon-name-part taxon-name-part-type="family">Clausiliidae</tp:taxon-name-part></tp:taxon-name>.</article-title><source>Proceedings of the Malacological Society of London</source><volume>15</volume>(<issue>6</issue>): <fpage>298</fpage>–<lpage>308</lpage>.</mixed-citation></ref><ref id="B8"><mixed-citation xmlns:xlink="http://www.w3.org/1999/xlink" xlink:type="simple"><person-group><name name-style="western"><surname>Boettger</surname><given-names>O</given-names></name></person-group> (<year>1877</year>) <article-title>Clausilienstudien. Palaeontographica (N. F.) Suppl.</article-title><volume>3</volume>: <fpage>1</fpage>–<lpage>122</lpage>. [4 pls. Cassel]</mixed-citation></ref><ref id="B100"><mixed-citation xmlns:xlink="http://www.w3.org/1999/xlink" xlink:type="simple"><person-group><name name-style="western"><surname>Wagner</surname><given-names>AJ</given-names></name></person-group> (<year>1925</year>) <article-title>Studien über die Systematik, Stammesgeschichte und geographische Verbreitung des Genus <italic><tp:taxon-name><tp:taxon-name-part taxon-name-part-type="genus">Delima</tp:taxon-name-part></tp:taxon-name></italic> (Hartmann) A. J. Wagner.</article-title><source>Annales Zoologici Musei Polonici Historiae Naturalis</source><volume>4</volume>(<issue>1</issue>): <fpage>1</fpage>–<lpage>73</lpage>.</mixed-citation></ref><ref id="B88"><mixed-citation xmlns:xlink="http://www.w3.org/1999/xlink" xlink:type="simple"><person-group><name name-style="western"><surname>Schileyko</surname><given-names>AA</given-names></name></person-group> (<year>2000</year>) <article-title>Treatise on recent terrestrial pulmonate molluscs. 5. <tp:taxon-name><tp:taxon-name-part taxon-name-part-type="family">Clausiliidae</tp:taxon-name-part></tp:taxon-name>.</article-title><source>Ruthenica, Supplement</source><volume>2</volume>: <fpage>563</fpage>–<lpage>729</lpage>.</mixed-citation></ref><ref id="B47"><mixed-citation xmlns:xlink="http://www.w3.org/1999/xlink" xlink:type="simple"><person-group><name name-style="western"><surname>Martens</surname><given-names>G von</given-names></name></person-group> (<year>1824</year>) Reise nach Venedig. Zweiter Theil. Venedig. Euganeen. Alpen von Belluno. Tirol Baiern Naturgeschichtlicher Angang. Stettin, Ulm, [I–VI,] 664 pp.</mixed-citation></ref><ref id="B73"><mixed-citation xmlns:xlink="http://www.w3.org/1999/xlink" xlink:type="simple"><person-group><name name-style="western"><surname>Pfeiffer</surname><given-names>L</given-names></name></person-group> (<year>1853</year>) Monographia heliceorum viventium. Sistens descriptiones systematicas et criticas omnium huius familiae generum et specierum hodie cognitarum. Volumen tertium. Lipsiae, [I–VIII,] 711 pp.</mixed-citation></ref><ref id="B46"><mixed-citation xmlns:xlink="http://www.w3.org/1999/xlink" xlink:type="simple"><person-group><name name-style="western"><surname>Martens</surname><given-names>E von</given-names></name></person-group> (<year>1857</year>) <article-title>Reisebemerkungen über einige binnenschnecken Italiens.</article-title><source>Malakozoologische Blätter</source><volume>4</volume>: <fpage>120</fpage>–<lpage>155</lpage>.</mixed-citation></ref></ref-list></tp:taxon-treatment>
