# Supplementary material for: ﻿Morphological investigation of genital organs and first insights into the phylogeny of the genus Siciliaria Vest, 1867 as a basis for a taxonomic revision (Mollusca, Gastropoda, Clausiliidae)
Source: Zookeys. 2021 Dec 14;1077:1–175. doi: 10.3897/zookeys.1077.67081 (PMC8692307; doi:10.3897/zookeys.1077.67081)
Supplement: XML Treatment for Charpentieria dyodon alpina [file zookeys.1077.67081-treatment28.xml]

<!DOCTYPE tp:taxon-treatment
  PUBLIC "-//TaxonX//DTD Taxonomic Treatment Publishing DTD v0 20100105//EN" "tax-treatment-NSO.dtd">
<tp:taxon-treatment xmlns:tp="http://www.plazi.org/taxpub"><tp:treatment-meta><kwd-group><label>Taxon classification</label><kwd>
                  <named-content content-type="kingdom">Animalia</named-content>
                </kwd><kwd>
                  <named-content content-type="order">Stylommatophora</named-content>
                </kwd><kwd>
                  <named-content content-type="family">Clausiliidae</named-content>
                </kwd></kwd-group><mixed-citation publication-type="journal"><person-group><name><surname>De Mattia</surname><given-names>Willy</given-names></name><name><surname>Reier</surname><given-names>Susanne</given-names></name><name><surname>Haring</surname><given-names>Elisabeth</given-names></name></person-group><article-title>﻿Morphological investigation of genital organs and first insights into the phylogeny of the genus <italic><tp:taxon-name><tp:taxon-name-part taxon-name-part-type="genus" reg="Siciliaria">Siciliaria</tp:taxon-name-part></tp:taxon-name></italic> Vest, 1867 as a basis for a taxonomic revision (<tp:taxon-name><tp:taxon-name-part taxon-name-part-type="phylum">Mollusca</tp:taxon-name-part></tp:taxon-name>, <tp:taxon-name><tp:taxon-name-part taxon-name-part-type="class">Gastropoda</tp:taxon-name-part></tp:taxon-name>, <tp:taxon-name><tp:taxon-name-part taxon-name-part-type="family">Clausiliidae</tp:taxon-name-part></tp:taxon-name>)</article-title><source>Zookeys</source><day>14</day><month>12</month><year>2021</year><volume>1077</volume><fpage>1</fpage><lpage>175</lpage><pub-id pub-id-type="doi">10.3897/zookeys.1077.67081</pub-id></mixed-citation></tp:treatment-meta><tp:nomenclature><label>﻿</label><tp:taxon-name>
                <object-id xmlns:xlink="http://www.w3.org/1999/xlink" content-type="arpha" xlink:type="simple">E5F0EB81-453B-5652-BEA2-CFB73B2FDB53</object-id>
                <tp:taxon-name-part taxon-name-part-type="genus" reg="Charpentieria">Charpentieria</tp:taxon-name-part>
                <tp:taxon-name-part taxon-name-part-type="species" reg="dyodon">dyodon</tp:taxon-name-part>
                <tp:taxon-name-part taxon-name-part-type="subspecies" reg="alpina">alpina</tp:taxon-name-part>
              </tp:taxon-name><tp:taxon-authority>(Stabile, 1859)</tp:taxon-authority><xref ref-type="fig" rid="F40">Figs 40.3–40.4, 42.2</xref></tp:nomenclature><tp:treatment-sec sec-type="distribution" id="SECID0EHRDO"><title>Distribution.</title><p><italic><tp:taxon-name><tp:taxon-name-part taxon-name-part-type="genus" reg="Charpentieria">Charpentieria</tp:taxon-name-part><tp:taxon-name-part taxon-name-part-type="species" reg="dyodon">dyodon</tp:taxon-name-part><tp:taxon-name-part taxon-name-part-type="subspecies" reg="alpina">alpina</tp:taxon-name-part></tp:taxon-name></italic> is found in scattered populations along the Val di Lanzo, NW of Torino (Piedmont).</p></tp:treatment-sec><tp:treatment-sec sec-type="material" id="SECID0E3RDO"><title>Specimens examined.</title><p>Italy, Piedmont, Torino, Margone, Val di Lanzo, Usseglio. 1500 m asl, <named-content xmlns:xlink="http://www.w3.org/1999/xlink" content-type="dwc:verbatimCoordinates" xlink:type="simple"><named-content content-type="geo-json" specific-use="{&#34;type&#34;:&#34;Point&#34;,&#34;coordinates&#34;:[7.205250,45.234692]}" id="NCID0EFSDO" xlink:type="simple">45°14'4.89"N, 07°12'18.90"E</named-content></named-content>, leg. and det., 2 dissected <abbrev xmlns:xlink="http://www.w3.org/1999/xlink" xlink:title="specimen" id="ABBRID0EKSDO" xlink:type="simple">spm</abbrev>.</p></tp:treatment-sec><tp:treatment-sec sec-type="External morphology of the genital organs" id="SECID0EOSDO"><title>External morphology of the genital organs</title><p><bold>(Fig. <xref ref-type="fig" rid="F40">40</xref>.3).</bold> The <abbrev xmlns:xlink="http://www.w3.org/1999/xlink" xlink:title="free oviduct" id="ABBRID0E2SDO" xlink:type="simple">FO</abbrev> is almost as long as the V. The <abbrev xmlns:xlink="http://www.w3.org/1999/xlink" xlink:title="first duct of the bursa copulatrix" id="ABBRID0E6SDO" xlink:type="simple">FDBC</abbrev> is slightly shorter than the <abbrev xmlns:xlink="http://www.w3.org/1999/xlink" xlink:title="actual bursa copulatrix" id="ABBRID0EDTDO" xlink:type="simple">BC</abbrev>+<abbrev xmlns:xlink="http://www.w3.org/1999/xlink" xlink:title="second duct of the bursa copulatrix" id="ABBRID0EHTDO" xlink:type="simple">SDBC</abbrev> (<abbrev xmlns:xlink="http://www.w3.org/1999/xlink" xlink:title="second duct of the bursa copulatrix" id="ABBRID0ELTDO" xlink:type="simple">SDBC</abbrev>+<abbrev xmlns:xlink="http://www.w3.org/1999/xlink" xlink:title="actual bursa copulatrix" id="ABBRID0EPTDO" xlink:type="simple">BC</abbrev>). The <abbrev xmlns:xlink="http://www.w3.org/1999/xlink" xlink:title="actual bursa copulatrix" id="ABBRID0ETTDO" xlink:type="simple">BC</abbrev>+<abbrev xmlns:xlink="http://www.w3.org/1999/xlink" xlink:title="second duct of the bursa copulatrix" id="ABBRID0EXTDO" xlink:type="simple">SDBC</abbrev> is cylindrical and longer than the V with no clear distinction between the <abbrev xmlns:xlink="http://www.w3.org/1999/xlink" xlink:title="second duct of the bursa copulatrix" id="ABBRID0E2TDO" xlink:type="simple">SDBC</abbrev> and the <abbrev xmlns:xlink="http://www.w3.org/1999/xlink" xlink:title="actual bursa copulatrix" id="ABBRID0E6TDO" xlink:type="simple">BC</abbrev>. The apex is round. The D is shorter than the <abbrev xmlns:xlink="http://www.w3.org/1999/xlink" xlink:title="actual bursa copulatrix" id="ABBRID0EDUDO" xlink:type="simple">BC</abbrev>+<abbrev xmlns:xlink="http://www.w3.org/1999/xlink" xlink:title="second duct of the bursa copulatrix" id="ABBRID0EHUDO" xlink:type="simple">SDBC</abbrev>, thinner with a round apex. The V is as long as the first duct of the <abbrev xmlns:xlink="http://www.w3.org/1999/xlink" xlink:title="actual bursa copulatrix" id="ABBRID0ELUDO" xlink:type="simple">BC</abbrev>+<abbrev xmlns:xlink="http://www.w3.org/1999/xlink" xlink:title="second duct of the bursa copulatrix" id="ABBRID0EPUDO" xlink:type="simple">SDBC</abbrev>. The <abbrev xmlns:xlink="http://www.w3.org/1999/xlink" xlink:title="penial complex" id="ABBRID0ETUDO" xlink:type="simple">PC</abbrev> is 2 × as long as the V. The <abbrev xmlns:xlink="http://www.w3.org/1999/xlink" xlink:title="penial retractor muscle" id="ABBRID0EXUDO" xlink:type="simple">PR</abbrev> is long and robust. The E is slightly longer than the P and thin.</p></tp:treatment-sec><tp:treatment-sec sec-type="Internal morphology of the genital organs" id="SECID0E2UDO"><title>Internal morphology of the genital organs</title><p><bold>(Fig. <xref ref-type="fig" rid="F40">40</xref>.4).</bold> The A and the P are smooth, with a very fine granulated sculpturing. The V shows many smooth longitudinal pleats. The smooth simple <abbrev xmlns:xlink="http://www.w3.org/1999/xlink" xlink:title="penial pseudopapilla" id="ABBRID0EIVDO" xlink:type="simple">PP</abbrev> is simple, big, club-like with a round apex. Its base is partially connected to the <abbrev xmlns:xlink="http://www.w3.org/1999/xlink" xlink:title="epiphallar longitudinal pleats" id="ABBRID0EMVDO" xlink:type="simple">ELP</abbrev> and transversally extends along the transition wall, narrowing the transition passage. The epiphallar formula is: <abbrev xmlns:xlink="http://www.w3.org/1999/xlink" xlink:title="penial pseudopapilla" id="ABBRID0EQVDO" xlink:type="simple">PP</abbrev>(<abbrev xmlns:xlink="http://www.w3.org/1999/xlink" xlink:title="epiphallar longitudinal pleats" id="ABBRID0EUVDO" xlink:type="simple">ELP</abbrev>). The E shows two main longitudinal moderately fringed pleats that proximally fade before the <abbrev xmlns:xlink="http://www.w3.org/1999/xlink" xlink:title="vas deferens" id="ABBRID0EYVDO" xlink:type="simple">VD</abbrev>.</p></tp:treatment-sec><tp:treatment-sec><!--Section generated to contain objects referenced in tp:taxon-treatment.--><fig id="F40" position="float" orientation="portrait"><object-id xmlns:xlink="http://www.w3.org/1999/xlink" content-type="doi" xlink:type="simple">10.3897/zookeys.1077.67081.figure40</object-id><object-id xmlns:xlink="http://www.w3.org/1999/xlink" content-type="arpha" xlink:type="simple">C3831172-FD1B-55F2-9A8D-656F2BA887E3</object-id><label>Figure 40.</label><caption><p><italic><tp:taxon-name><tp:taxon-name-part taxon-name-part-type="genus" reg="Charpentieria">Charpentieria</tp:taxon-name-part><tp:taxon-name-part taxon-name-part-type="species" reg="dyodon">dyodon</tp:taxon-name-part><tp:taxon-name-part taxon-name-part-type="subspecies" reg="dyodon">dyodon</tp:taxon-name-part></tp:taxon-name></italic> (S. Studer, 1820), Verbano <bold>40.1</bold> whole distal genital organs <bold>40.2</bold> internal distal part of genital organs. <italic><tp:taxon-name><tp:taxon-name-part taxon-name-part-type="genus" reg="Charpentieria">Charpentieria</tp:taxon-name-part><tp:taxon-name-part taxon-name-part-type="species" reg="dyodon">dyodon</tp:taxon-name-part><tp:taxon-name-part taxon-name-part-type="subspecies" reg="alpina">alpina</tp:taxon-name-part></tp:taxon-name></italic> (Stabile, 1859). Val di Lanzo, Usseglio <bold>40.3</bold> whole distal genital organs <bold>40.4</bold> internal distal part of genital organs.</p></caption><graphic xmlns:xlink="http://www.w3.org/1999/xlink" xlink:href="zookeys-1077-001-g040.jpg" position="float" orientation="portrait" xlink:type="simple" id="oo_622832.jpg"><uri content-type="original_file" xlink:type="simple">https://binary.pensoft.net/fig/622832</uri></graphic></fig></tp:treatment-sec></tp:taxon-treatment>
