# Supplementary material for: ﻿Morphological investigation of genital organs and first insights into the phylogeny of the genus Siciliaria Vest, 1867 as a basis for a taxonomic revision (Mollusca, Gastropoda, Clausiliidae)
Source: Zookeys. 2021 Dec 14;1077:1–175. doi: 10.3897/zookeys.1077.67081 (PMC8692307; doi:10.3897/zookeys.1077.67081)
Supplement: XML Treatment for Charpentieria dyodon thomasiana [file zookeys.1077.67081-treatment29.xml]

<!DOCTYPE tp:taxon-treatment
  PUBLIC "-//TaxonX//DTD Taxonomic Treatment Publishing DTD v0 20100105//EN" "tax-treatment-NSO.dtd">
<tp:taxon-treatment xmlns:tp="http://www.plazi.org/taxpub"><tp:treatment-meta><kwd-group><label>Taxon classification</label><kwd>
                  <named-content content-type="kingdom">Animalia</named-content>
                </kwd><kwd>
                  <named-content content-type="order">Stylommatophora</named-content>
                </kwd><kwd>
                  <named-content content-type="family">Clausiliidae</named-content>
                </kwd></kwd-group><mixed-citation publication-type="journal"><person-group><name><surname>De Mattia</surname><given-names>Willy</given-names></name><name><surname>Reier</surname><given-names>Susanne</given-names></name><name><surname>Haring</surname><given-names>Elisabeth</given-names></name></person-group><article-title>﻿Morphological investigation of genital organs and first insights into the phylogeny of the genus <italic><tp:taxon-name><tp:taxon-name-part taxon-name-part-type="genus" reg="Siciliaria">Siciliaria</tp:taxon-name-part></tp:taxon-name></italic> Vest, 1867 as a basis for a taxonomic revision (<tp:taxon-name><tp:taxon-name-part taxon-name-part-type="phylum">Mollusca</tp:taxon-name-part></tp:taxon-name>, <tp:taxon-name><tp:taxon-name-part taxon-name-part-type="class">Gastropoda</tp:taxon-name-part></tp:taxon-name>, <tp:taxon-name><tp:taxon-name-part taxon-name-part-type="family">Clausiliidae</tp:taxon-name-part></tp:taxon-name>)</article-title><source>Zookeys</source><day>14</day><month>12</month><year>2021</year><volume>1077</volume><fpage>1</fpage><lpage>175</lpage><pub-id pub-id-type="doi">10.3897/zookeys.1077.67081</pub-id></mixed-citation></tp:treatment-meta><tp:nomenclature><label>﻿</label><tp:taxon-name>
                <object-id xmlns:xlink="http://www.w3.org/1999/xlink" content-type="arpha" xlink:type="simple">418C1406-9E19-5FBC-B8E7-E2B00CAC0B07</object-id>
                <tp:taxon-name-part taxon-name-part-type="genus" reg="Charpentieria">Charpentieria</tp:taxon-name-part>
                <tp:taxon-name-part taxon-name-part-type="species" reg="dyodon">dyodon</tp:taxon-name-part>
                <tp:taxon-name-part taxon-name-part-type="subspecies" reg="thomasiana">thomasiana</tp:taxon-name-part>
              </tp:taxon-name><tp:taxon-authority>(Küster, 1850)</tp:taxon-authority><xref ref-type="fig" rid="F41">Figs 41.1–41.4, 42.3, 42.4</xref></tp:nomenclature><tp:treatment-sec sec-type="material" id="SECID0EKXDO"><title>Specimens examined.</title><p>Italy, Piedmont, Biella, Santuario di Oropa. 1100 m asl <named-content xmlns:xlink="http://www.w3.org/1999/xlink" content-type="dwc:verbatimCoordinates" xlink:type="simple"><named-content content-type="geo-json" specific-use="{&#34;type&#34;:&#34;Point&#34;,&#34;coordinates&#34;:[7.978353,45.630281]}" id="NCID0ETXDO" xlink:type="simple">45°37'49.01"N, 07°58'42.07"E</named-content></named-content>, W. De Mattia and J. Macor leg. and det., 3 dissected <abbrev xmlns:xlink="http://www.w3.org/1999/xlink" xlink:title="specimen" id="ABBRID0EYXDO" xlink:type="simple">spm</abbrev>. Italy, Piedmont, Biella, Sentiero per Prà del Vecia, Piedicavallo. 1200 m asl, <named-content xmlns:xlink="http://www.w3.org/1999/xlink" content-type="dwc:verbatimCoordinates" xlink:type="simple"><named-content content-type="geo-json" specific-use="{&#34;type&#34;:&#34;Point&#34;,&#34;coordinates&#34;:[7.967325,45.692325]}" id="NCID0E6XDO" xlink:type="simple">45°41'32.37"N, 07°58'2.37"E</named-content></named-content>, leg. and det., 2 dissected <abbrev xmlns:xlink="http://www.w3.org/1999/xlink" xlink:title="specimen" id="ABBRID0EEYDO" xlink:type="simple">spm</abbrev>.</p></tp:treatment-sec><tp:treatment-sec sec-type="distribution" id="SECID0EIYDO"><title>Distribution.</title><p><italic><tp:taxon-name><tp:taxon-name-part taxon-name-part-type="genus" reg="Charpentieria">Charpentieria</tp:taxon-name-part><tp:taxon-name-part taxon-name-part-type="species" reg="dyodon">dyodon</tp:taxon-name-part><tp:taxon-name-part taxon-name-part-type="subspecies" reg="thomasiana">thomasiana</tp:taxon-name-part></tp:taxon-name></italic> is found in the surroundings of Oropa and Piedicavallo, surroundings of Biella (Piedmont).</p><fig id="F40" position="float" orientation="portrait"><object-id xmlns:xlink="http://www.w3.org/1999/xlink" content-type="doi" xlink:type="simple">10.3897/zookeys.1077.67081.figure40</object-id><object-id xmlns:xlink="http://www.w3.org/1999/xlink" content-type="arpha" xlink:type="simple">C3831172-FD1B-55F2-9A8D-656F2BA887E3</object-id><label>Figure 40.</label><caption><p><italic><tp:taxon-name><tp:taxon-name-part taxon-name-part-type="genus" reg="Charpentieria">Charpentieria</tp:taxon-name-part><tp:taxon-name-part taxon-name-part-type="species" reg="dyodon">dyodon</tp:taxon-name-part><tp:taxon-name-part taxon-name-part-type="subspecies" reg="dyodon">dyodon</tp:taxon-name-part></tp:taxon-name></italic> (S. Studer, 1820), Verbano <bold>40.1</bold> whole distal genital organs <bold>40.2</bold> internal distal part of genital organs. <italic><tp:taxon-name><tp:taxon-name-part taxon-name-part-type="genus" reg="Charpentieria">Charpentieria</tp:taxon-name-part><tp:taxon-name-part taxon-name-part-type="species" reg="dyodon">dyodon</tp:taxon-name-part><tp:taxon-name-part taxon-name-part-type="subspecies" reg="alpina">alpina</tp:taxon-name-part></tp:taxon-name></italic> (Stabile, 1859). Val di Lanzo, Usseglio <bold>40.3</bold> whole distal genital organs <bold>40.4</bold> internal distal part of genital organs.</p></caption><graphic xmlns:xlink="http://www.w3.org/1999/xlink" xlink:href="zookeys-1077-001-g040.jpg" position="float" orientation="portrait" xlink:type="simple" id="oo_622832.jpg"><uri content-type="original_file" xlink:type="simple">https://binary.pensoft.net/fig/622832</uri></graphic></fig></tp:treatment-sec><tp:treatment-sec sec-type="External morphology of the genital organs" id="SECID0EQ1DO"><title>External morphology of the genital organs</title><p><bold>(Fig. <xref ref-type="fig" rid="F41">41</xref>.1, 41.3).</bold> The <abbrev xmlns:xlink="http://www.w3.org/1999/xlink" xlink:title="free oviduct" id="ABBRID0E41DO" xlink:type="simple">FO</abbrev> is half as long as the V. The <abbrev xmlns:xlink="http://www.w3.org/1999/xlink" xlink:title="first duct of the bursa copulatrix" id="ABBRID0EB2DO" xlink:type="simple">FDBC</abbrev> is shorter than the <abbrev xmlns:xlink="http://www.w3.org/1999/xlink" xlink:title="actual bursa copulatrix" id="ABBRID0EF2DO" xlink:type="simple">BC</abbrev>+<abbrev xmlns:xlink="http://www.w3.org/1999/xlink" xlink:title="second duct of the bursa copulatrix" id="ABBRID0EJ2DO" xlink:type="simple">SDBC</abbrev> (<abbrev xmlns:xlink="http://www.w3.org/1999/xlink" xlink:title="second duct of the bursa copulatrix" id="ABBRID0EN2DO" xlink:type="simple">SDBC</abbrev>+<abbrev xmlns:xlink="http://www.w3.org/1999/xlink" xlink:title="actual bursa copulatrix" id="ABBRID0ER2DO" xlink:type="simple">BC</abbrev>). The <abbrev xmlns:xlink="http://www.w3.org/1999/xlink" xlink:title="actual bursa copulatrix" id="ABBRID0EV2DO" xlink:type="simple">BC</abbrev>+<abbrev xmlns:xlink="http://www.w3.org/1999/xlink" xlink:title="second duct of the bursa copulatrix" id="ABBRID0EZ2DO" xlink:type="simple">SDBC</abbrev> is club-like and longer than the V with slight distinction between the <abbrev xmlns:xlink="http://www.w3.org/1999/xlink" xlink:title="second duct of the bursa copulatrix" id="ABBRID0E42DO" xlink:type="simple">SDBC</abbrev> and the <abbrev xmlns:xlink="http://www.w3.org/1999/xlink" xlink:title="actual bursa copulatrix" id="ABBRID0EB3DO" xlink:type="simple">BC</abbrev>. The apex is pointed. The D is slightly longer than the <abbrev xmlns:xlink="http://www.w3.org/1999/xlink" xlink:title="actual bursa copulatrix" id="ABBRID0EF3DO" xlink:type="simple">BC</abbrev>+<abbrev xmlns:xlink="http://www.w3.org/1999/xlink" xlink:title="second duct of the bursa copulatrix" id="ABBRID0EJ3DO" xlink:type="simple">SDBC</abbrev>, thinner with a round apex. The V is long and cylindrical. The <abbrev xmlns:xlink="http://www.w3.org/1999/xlink" xlink:title="penial complex" id="ABBRID0EN3DO" xlink:type="simple">PC</abbrev> is longer than the V. The <abbrev xmlns:xlink="http://www.w3.org/1999/xlink" xlink:title="penial retractor muscle" id="ABBRID0ER3DO" xlink:type="simple">PR</abbrev> is long and robust. The E is slightly shorter than the P and thin.</p></tp:treatment-sec><tp:treatment-sec sec-type="Internal morphology of the genital organs" id="SECID0EV3DO"><title>Internal morphology of the genital organs</title><p><bold>(Fig. <xref ref-type="fig" rid="F41">41</xref>.2, 41.4).</bold> The A and the P are smooth, with a very fine granulated sculpturing. The V shows many smooth longitudinal pleats. The smooth simple <abbrev xmlns:xlink="http://www.w3.org/1999/xlink" xlink:title="penial pseudopapilla" id="ABBRID0EC4DO" xlink:type="simple">PP</abbrev> is simple, elongated with a pointed apex. Its base is partially connected to the <abbrev xmlns:xlink="http://www.w3.org/1999/xlink" xlink:title="epiphallar longitudinal pleats" id="ABBRID0EG4DO" xlink:type="simple">ELP</abbrev> and transversally extends along the transition wall, narrowing the transition passage. The epiphallar formula is: <abbrev xmlns:xlink="http://www.w3.org/1999/xlink" xlink:title="penial pseudopapilla" id="ABBRID0EK4DO" xlink:type="simple">PP</abbrev>(<abbrev xmlns:xlink="http://www.w3.org/1999/xlink" xlink:title="epiphallar longitudinal pleats" id="ABBRID0EO4DO" xlink:type="simple">ELP</abbrev>). The E shows two main longitudinal moderately fringed pleats that proximally fade before the <abbrev xmlns:xlink="http://www.w3.org/1999/xlink" xlink:title="vas deferens" id="ABBRID0ES4DO" xlink:type="simple">VD</abbrev>.</p><fig id="F41" position="float" orientation="portrait"><object-id xmlns:xlink="http://www.w3.org/1999/xlink" content-type="doi" xlink:type="simple">10.3897/zookeys.1077.67081.figure41</object-id><object-id xmlns:xlink="http://www.w3.org/1999/xlink" content-type="arpha" xlink:type="simple">008C075D-F98D-5599-A597-ABEE0A8EF299</object-id><label>Figure 41.</label><caption><p><italic><tp:taxon-name><tp:taxon-name-part taxon-name-part-type="genus" reg="Charpentieria">Charpentieria</tp:taxon-name-part><tp:taxon-name-part taxon-name-part-type="species" reg="dyodon">dyodon</tp:taxon-name-part><tp:taxon-name-part taxon-name-part-type="subspecies" reg="thomasiana">thomasiana</tp:taxon-name-part></tp:taxon-name></italic> (Küster, 1850), Piedicavallo <bold>41.1</bold> whole distal genital organs <bold>41.2</bold> internal distal part of genital organs. Oropa, Biella <bold>41.3</bold> whole distal genital organs <bold>41.4</bold> internal distal part of genital organs.</p></caption><graphic xmlns:xlink="http://www.w3.org/1999/xlink" xlink:href="zookeys-1077-001-g041.jpg" position="float" orientation="portrait" xlink:type="simple" id="oo_622833.jpg"><uri content-type="original_file" xlink:type="simple">https://binary.pensoft.net/fig/622833</uri></graphic></fig><sec sec-type="﻿Brief genital anatomical description of the subspecific taxa of Charpentieria ornata and Charpentieria itala" id="SECID0E15DO"><title>﻿Brief genital anatomical description of the subspecific taxa of <italic><tp:taxon-name><tp:taxon-name-part taxon-name-part-type="genus" reg="Charpentieria">Charpentieria</tp:taxon-name-part><tp:taxon-name-part taxon-name-part-type="species" reg="ornata">ornata</tp:taxon-name-part></tp:taxon-name></italic> and <italic><tp:taxon-name><tp:taxon-name-part taxon-name-part-type="genus" reg="Charpentieria">Charpentieria</tp:taxon-name-part><tp:taxon-name-part taxon-name-part-type="species" reg="itala">itala</tp:taxon-name-part></tp:taxon-name></italic></title><p>The Southern Alpine <italic><tp:taxon-name><tp:taxon-name-part taxon-name-part-type="genus" reg="Charpentieria">C.</tp:taxon-name-part><tp:taxon-name-part taxon-name-part-type="species" reg="itala">itala</tp:taxon-name-part></tp:taxon-name></italic> is distributed from Como Lake to the Garda Lake, Trentino, Veneto (including Colli Berici and Colli Euganei) and the Pre-Alps of Friuli. <xref ref-type="bibr" rid="B58">Nordsieck (1963b)</xref> provided, for the eastern border of its distribution, the axis Pordenone-Ampezzo. Recent collecting extended its eastern distribution as far Udine and Cividale in Friuli (WDM, personal unpublished data). Its eastern distribution range overlaps with <italic><tp:taxon-name><tp:taxon-name-part taxon-name-part-type="genus" reg="Charpentieria">C.</tp:taxon-name-part><tp:taxon-name-part taxon-name-part-type="species" reg="stenzii">stenzii</tp:taxon-name-part></tp:taxon-name></italic> and in few localities they are found syntopic (e.g., San Romedio, Trento, where <italic><tp:taxon-name><tp:taxon-name-part taxon-name-part-type="genus" reg="Charpentieria">C.</tp:taxon-name-part><tp:taxon-name-part taxon-name-part-type="species" reg="stenzii">stenzii</tp:taxon-name-part><tp:taxon-name-part taxon-name-part-type="subspecies" reg="stenzii">stenzii</tp:taxon-name-part></tp:taxon-name></italic> and <italic><tp:taxon-name><tp:taxon-name-part taxon-name-part-type="genus" reg="Charpentieria">C.</tp:taxon-name-part><tp:taxon-name-part taxon-name-part-type="species" reg="itala">itala</tp:taxon-name-part><tp:taxon-name-part taxon-name-part-type="subspecies" reg="serravalensis">serravalensis</tp:taxon-name-part></tp:taxon-name></italic> are found syntopic). Concerning the nomenclature of <italic><tp:taxon-name><tp:taxon-name-part taxon-name-part-type="genus" reg="Charpentieria">C.</tp:taxon-name-part><tp:taxon-name-part taxon-name-part-type="species" reg="itala">itala</tp:taxon-name-part></tp:taxon-name></italic>, we adopted the system by Scheel and Hausdorf (2012) that considered <italic><tp:taxon-name><tp:taxon-name-part taxon-name-part-type="genus" reg="Charpentieria">C.</tp:taxon-name-part><tp:taxon-name-part taxon-name-part-type="species" reg="clavata">clavata</tp:taxon-name-part></tp:taxon-name></italic> as a subspecies of <italic><tp:taxon-name><tp:taxon-name-part taxon-name-part-type="genus" reg="Charpentieria">C.</tp:taxon-name-part><tp:taxon-name-part taxon-name-part-type="species" reg="itala">itala</tp:taxon-name-part></tp:taxon-name></italic>.</p><fig id="F42" position="float" orientation="portrait"><object-id xmlns:xlink="http://www.w3.org/1999/xlink" content-type="doi" xlink:type="simple">10.3897/zookeys.1077.67081.figure42</object-id><object-id xmlns:xlink="http://www.w3.org/1999/xlink" content-type="arpha" xlink:type="simple">FDED94D9-A80F-5963-814C-DE59B9DAEEDB</object-id><label>Figure 42.</label><caption><p><italic><tp:taxon-name><tp:taxon-name-part taxon-name-part-type="genus" reg="Charpentieria">Charpentieria</tp:taxon-name-part><tp:taxon-name-part taxon-name-part-type="species" reg="dyodon">dyodon</tp:taxon-name-part><tp:taxon-name-part taxon-name-part-type="subspecies" reg="dyodon">dyodon</tp:taxon-name-part></tp:taxon-name></italic> (S. Studer, 1820), Verbano <bold>42.1</bold> shell. <italic><tp:taxon-name><tp:taxon-name-part taxon-name-part-type="genus" reg="Charpentieria">Charpentieria</tp:taxon-name-part><tp:taxon-name-part taxon-name-part-type="species" reg="dyodon">dyodon</tp:taxon-name-part><tp:taxon-name-part taxon-name-part-type="subspecies" reg="alpina">alpina</tp:taxon-name-part></tp:taxon-name></italic> (Stabile, 1859). Val di Lanzo, Usseglio <bold>42.2</bold> shell. <italic><tp:taxon-name><tp:taxon-name-part taxon-name-part-type="genus" reg="Charpentieria">Charpentieria</tp:taxon-name-part><tp:taxon-name-part taxon-name-part-type="species" reg="dyodon">dyodon</tp:taxon-name-part><tp:taxon-name-part taxon-name-part-type="subspecies" reg="thomasiana">thomasiana</tp:taxon-name-part></tp:taxon-name></italic> (Küster, 1850), Piedicavallo <bold>42.3</bold> shell. Oropa, Biella <bold>42.4</bold> shell.</p></caption><graphic xmlns:xlink="http://www.w3.org/1999/xlink" xlink:href="zookeys-1077-001-g042.jpg" position="float" orientation="portrait" xlink:type="simple" id="oo_622834.jpg"><uri content-type="original_file" xlink:type="simple">https://binary.pensoft.net/fig/622834</uri></graphic></fig><p>Its shell is weakly striated to frankly ribbed, with evident sutural papillae and a strong lunella, which is remarkably curved. Twelve out of the seventeen currently valid subspecies of <italic><tp:taxon-name><tp:taxon-name-part taxon-name-part-type="genus" reg="Charpentieria">C.</tp:taxon-name-part><tp:taxon-name-part taxon-name-part-type="species" reg="itala">itala</tp:taxon-name-part></tp:taxon-name></italic> were anatomically investigated, revealing a common overall arrangement of the genital organs. The pseudopapilla can be either smooth or markedly wrinkled and occupies almost the whole penial volume.</p></sec></tp:treatment-sec><ref-list><ref id="B58"><mixed-citation xmlns:xlink="http://www.w3.org/1999/xlink" xlink:type="simple"><person-group><name name-style="western"><surname>Nordsieck</surname><given-names>H</given-names></name></person-group> (<year>1963b</year>) <article-title>Zur Anatomie und Systematik der Clausilien, II. Die Formenbildung des Genus <italic><tp:taxon-name><tp:taxon-name-part taxon-name-part-type="genus">Delima</tp:taxon-name-part></tp:taxon-name></italic> in den Südalpen.</article-title><source>Archiv für Molluskenkunde</source><volume>92</volume>: <fpage>169</fpage>–<lpage>203</lpage>.</mixed-citation></ref></ref-list></tp:taxon-treatment>
