# Supplementary material for: ﻿Morphological investigation of genital organs and first insights into the phylogeny of the genus Siciliaria Vest, 1867 as a basis for a taxonomic revision (Mollusca, Gastropoda, Clausiliidae)
Source: Zookeys. 2021 Dec 14;1077:1–175. doi: 10.3897/zookeys.1077.67081 (PMC8692307; doi:10.3897/zookeys.1077.67081)
Supplement: XML Treatment for Charpentieria itala itala [file zookeys.1077.67081-treatment31.xml]

<!DOCTYPE tp:taxon-treatment
  PUBLIC "-//TaxonX//DTD Taxonomic Treatment Publishing DTD v0 20100105//EN" "tax-treatment-NSO.dtd">
<tp:taxon-treatment xmlns:tp="http://www.plazi.org/taxpub"><tp:treatment-meta><kwd-group><label>Taxon classification</label><kwd>
                  <named-content content-type="kingdom">Animalia</named-content>
                </kwd><kwd>
                  <named-content content-type="order">Stylommatophora</named-content>
                </kwd><kwd>
                  <named-content content-type="family">Clausiliidae</named-content>
                </kwd></kwd-group><mixed-citation publication-type="journal"><person-group><name><surname>De Mattia</surname><given-names>Willy</given-names></name><name><surname>Reier</surname><given-names>Susanne</given-names></name><name><surname>Haring</surname><given-names>Elisabeth</given-names></name></person-group><article-title>﻿Morphological investigation of genital organs and first insights into the phylogeny of the genus <italic><tp:taxon-name><tp:taxon-name-part taxon-name-part-type="genus" reg="Siciliaria">Siciliaria</tp:taxon-name-part></tp:taxon-name></italic> Vest, 1867 as a basis for a taxonomic revision (<tp:taxon-name><tp:taxon-name-part taxon-name-part-type="phylum">Mollusca</tp:taxon-name-part></tp:taxon-name>, <tp:taxon-name><tp:taxon-name-part taxon-name-part-type="class">Gastropoda</tp:taxon-name-part></tp:taxon-name>, <tp:taxon-name><tp:taxon-name-part taxon-name-part-type="family">Clausiliidae</tp:taxon-name-part></tp:taxon-name>)</article-title><source>Zookeys</source><day>14</day><month>12</month><year>2021</year><volume>1077</volume><fpage>1</fpage><lpage>175</lpage><pub-id pub-id-type="doi">10.3897/zookeys.1077.67081</pub-id></mixed-citation></tp:treatment-meta><tp:nomenclature><label>﻿</label><tp:taxon-name>
                <object-id xmlns:xlink="http://www.w3.org/1999/xlink" content-type="arpha" xlink:type="simple">65540387-DF0A-5C9D-A3E4-E86EB55C6BB9</object-id>
                <tp:taxon-name-part taxon-name-part-type="genus" reg="Charpentieria">Charpentieria</tp:taxon-name-part>
                <tp:taxon-name-part taxon-name-part-type="species" reg="itala">itala</tp:taxon-name-part>
                <tp:taxon-name-part taxon-name-part-type="subspecies" reg="itala">itala</tp:taxon-name-part>
              </tp:taxon-name><tp:taxon-authority>(G. von Martens, 1824)</tp:taxon-authority><xref ref-type="fig" rid="F44">Figs 44.1–44.4, 47.2–47.4</xref></tp:nomenclature><tp:treatment-sec sec-type="distribution" id="SECID0E3NEO"><title>Distribution and remarks.</title><p>The actual distribution of <italic><tp:taxon-name><tp:taxon-name-part taxon-name-part-type="genus" reg="Charpentieria">C.</tp:taxon-name-part><tp:taxon-name-part taxon-name-part-type="species" reg="itala">itala</tp:taxon-name-part><tp:taxon-name-part taxon-name-part-type="subspecies" reg="itala">itala</tp:taxon-name-part></tp:taxon-name></italic> depends on the status and validity of other subspecific taxa with similar shell morphology, especially <italic><tp:taxon-name><tp:taxon-name-part taxon-name-part-type="genus" reg="Charpentieria">C.</tp:taxon-name-part><tp:taxon-name-part taxon-name-part-type="species" reg="itala">itala</tp:taxon-name-part><tp:taxon-name-part taxon-name-part-type="subspecies" reg="serravalensis">serravalensis</tp:taxon-name-part></tp:taxon-name></italic> or other available names of uncertain validity as <italic><tp:taxon-name><tp:taxon-name-part taxon-name-part-type="genus" reg="Clausilia">Clausilia</tp:taxon-name-part><tp:taxon-name-part taxon-name-part-type="species" reg="itala">itala</tp:taxon-name-part><tp:taxon-name-part taxon-name-part-type="subspecies" reg="vicentina">vicentina</tp:taxon-name-part></tp:taxon-name></italic> Schmidt, 1868 or <italic><tp:taxon-name><tp:taxon-name-part taxon-name-part-type="genus" reg="Clausilia">Clausilia</tp:taxon-name-part><tp:taxon-name-part taxon-name-part-type="species" reg="alboguttulata">alboguttulata</tp:taxon-name-part></tp:taxon-name></italic> var. a, <italic>major</italic> Pirona, 1865. Following the original descriptions (<xref ref-type="bibr" rid="B79">Pirona 1865</xref>: 693; <xref ref-type="bibr" rid="B89">Schmidt 1868</xref>: 47), both taxa probably have “overlapping“ distribution with the nominate subspecies, being cited for the surroundings of Vicenza and the western Friuli plain. According to the current systematics, <italic><tp:taxon-name><tp:taxon-name-part taxon-name-part-type="genus" reg="Charpentieria">C.</tp:taxon-name-part><tp:taxon-name-part taxon-name-part-type="species" reg="itala">itala</tp:taxon-name-part><tp:taxon-name-part taxon-name-part-type="subspecies" reg="itala">itala</tp:taxon-name-part></tp:taxon-name></italic> is distributed in the Pianura Veneta (Venetian Plain), Colli Euganei and Berici, including the Prealpine hills of Vicenza.</p></tp:treatment-sec><tp:treatment-sec sec-type="material" id="SECID0ETQEO"><title>Specimens examined.</title><p>Italy, Veneto, Vicenza, San Donato, Barbarano Vicentino. 300 m asl, <named-content xmlns:xlink="http://www.w3.org/1999/xlink" content-type="dwc:verbatimCoordinates" xlink:type="simple"><named-content content-type="geo-json" specific-use="{&#34;type&#34;:&#34;Point&#34;,&#34;coordinates&#34;:[11.519981,45.406194]}" id="NCID0E3QEO" xlink:type="simple">45°24'22.30"N, 11°31'11.93"E</named-content></named-content>, [Lab ID C1_1, <abbrev xmlns:xlink="http://www.w3.org/1999/xlink" xlink:title="cytochrome c oxidase subunit 1 gene" id="ABBRID0EBREO" xlink:type="simple">COI</abbrev>: <ext-link xmlns:xlink="http://www.w3.org/1999/xlink" ext-link-type="gen" xlink:href="MW758952" xlink:type="simple">MW758952</ext-link>], W. De Mattia and J. Macor leg. and det., 2 dissected <abbrev xmlns:xlink="http://www.w3.org/1999/xlink" xlink:title="specimen" id="ABBRID0EKREO" xlink:type="simple">spm</abbrev>.</p></tp:treatment-sec><tp:treatment-sec sec-type="External morphology of the genital organs" id="SECID0EOREO"><title>External morphology of the genital organs</title><p><bold>(Fig. <xref ref-type="fig" rid="F44">44</xref>.1).</bold> The <abbrev xmlns:xlink="http://www.w3.org/1999/xlink" xlink:title="free oviduct" id="ABBRID0E2REO" xlink:type="simple">FO</abbrev> is almost as long as the V. The <abbrev xmlns:xlink="http://www.w3.org/1999/xlink" xlink:title="first duct of the bursa copulatrix" id="ABBRID0E6REO" xlink:type="simple">FDBC</abbrev> is longer than the <abbrev xmlns:xlink="http://www.w3.org/1999/xlink" xlink:title="actual bursa copulatrix" id="ABBRID0EDSEO" xlink:type="simple">BC</abbrev>+<abbrev xmlns:xlink="http://www.w3.org/1999/xlink" xlink:title="second duct of the bursa copulatrix" id="ABBRID0EHSEO" xlink:type="simple">SDBC</abbrev>. The <abbrev xmlns:xlink="http://www.w3.org/1999/xlink" xlink:title="actual bursa copulatrix" id="ABBRID0ELSEO" xlink:type="simple">BC</abbrev>+<abbrev xmlns:xlink="http://www.w3.org/1999/xlink" xlink:title="second duct of the bursa copulatrix" id="ABBRID0EPSEO" xlink:type="simple">SDBC</abbrev> is club-like, with visible distinction between the <abbrev xmlns:xlink="http://www.w3.org/1999/xlink" xlink:title="second duct of the bursa copulatrix" id="ABBRID0ETSEO" xlink:type="simple">SDBC</abbrev> and the <abbrev xmlns:xlink="http://www.w3.org/1999/xlink" xlink:title="actual bursa copulatrix" id="ABBRID0EXSEO" xlink:type="simple">BC</abbrev>. The apex is rounded. The D is slightly longer than the <abbrev xmlns:xlink="http://www.w3.org/1999/xlink" xlink:title="actual bursa copulatrix" id="ABBRID0E2SEO" xlink:type="simple">BC</abbrev>+<abbrev xmlns:xlink="http://www.w3.org/1999/xlink" xlink:title="second duct of the bursa copulatrix" id="ABBRID0E6SEO" xlink:type="simple">SDBC</abbrev> with a round apex. The V is long and partially swollen. The <abbrev xmlns:xlink="http://www.w3.org/1999/xlink" xlink:title="penial complex" id="ABBRID0EDTEO" xlink:type="simple">PC</abbrev> is only slightly longer than the V. The P is short and remarkably swollen. The <abbrev xmlns:xlink="http://www.w3.org/1999/xlink" xlink:title="penial retractor muscle" id="ABBRID0EHTEO" xlink:type="simple">PR</abbrev> is long and robust. The E is slightly longer than the P and thinner in diameter.</p></tp:treatment-sec><tp:treatment-sec sec-type="Internal morphology of the genital organs" id="SECID0ELTEO"><title>Internal morphology of the genital organs</title><p><bold>(Fig. <xref ref-type="fig" rid="F44">44</xref>.2).</bold> The A and the P present big transversal pleats. The pleats are smooth and discontinuous along the distal part of the P and in the A. The V is smooth. The <abbrev xmlns:xlink="http://www.w3.org/1999/xlink" xlink:title="penial pseudopapilla" id="ABBRID0EYTEO" xlink:type="simple">PP</abbrev> is smooth, elongated with a round apex and directly connected to the <abbrev xmlns:xlink="http://www.w3.org/1999/xlink" xlink:title="epiphallar longitudinal pleats" id="ABBRID0E3TEO" xlink:type="simple">ELP</abbrev>. The epiphallar formula is: <abbrev xmlns:xlink="http://www.w3.org/1999/xlink" xlink:title="penial pseudopapilla" id="ABBRID0EAUEO" xlink:type="simple">PP</abbrev>(<abbrev xmlns:xlink="http://www.w3.org/1999/xlink" xlink:title="epiphallar longitudinal pleats" id="ABBRID0EEUEO" xlink:type="simple">ELP</abbrev>). The E shows two <abbrev xmlns:xlink="http://www.w3.org/1999/xlink" xlink:title="epiphallar longitudinal pleats" id="ABBRID0EIUEO" xlink:type="simple">ELP</abbrev>, fringed at their distal ends. They proximally fade before the <abbrev xmlns:xlink="http://www.w3.org/1999/xlink" xlink:title="vas deferens" id="ABBRID0EMUEO" xlink:type="simple">VD</abbrev>.</p></tp:treatment-sec><tp:treatment-sec><!--Section generated to contain objects referenced in tp:taxon-treatment.--><fig id="F44" position="float" orientation="portrait"><object-id xmlns:xlink="http://www.w3.org/1999/xlink" content-type="doi" xlink:type="simple">10.3897/zookeys.1077.67081.figure44</object-id><object-id xmlns:xlink="http://www.w3.org/1999/xlink" content-type="arpha" xlink:type="simple">44D00999-A090-5011-8049-F9ED1B5A009B</object-id><label>Figure 44.</label><caption><p><italic><tp:taxon-name><tp:taxon-name-part taxon-name-part-type="genus" reg="Charpentieria">Charpentieria</tp:taxon-name-part><tp:taxon-name-part taxon-name-part-type="species" reg="itala">itala</tp:taxon-name-part><tp:taxon-name-part taxon-name-part-type="subspecies" reg="itala">itala</tp:taxon-name-part></tp:taxon-name></italic> (G. von Martens, 1824), Barbarano Vicentino <bold>44.1, 44.2</bold> whole distal genital organs <bold>44.3</bold> internal distal part of genital organs <bold>44.4</bold> detail of the pseudopapilla. <italic><tp:taxon-name><tp:taxon-name-part taxon-name-part-type="genus" reg="Charpentieria">Charpentieria</tp:taxon-name-part><tp:taxon-name-part taxon-name-part-type="species" reg="itala">itala</tp:taxon-name-part><tp:taxon-name-part taxon-name-part-type="subspecies" reg="albopustolata">albopustolata</tp:taxon-name-part></tp:taxon-name></italic> (De Cristofori &amp; Jan, 1832), Brescia <bold>44.5</bold> whole distal genital organs <bold>44.6</bold> internal distal part of genital organs. <italic><tp:taxon-name><tp:taxon-name-part taxon-name-part-type="genus" reg="Charpentieria">Charpentieria</tp:taxon-name-part><tp:taxon-name-part taxon-name-part-type="species" reg="itala">itala</tp:taxon-name-part><tp:taxon-name-part taxon-name-part-type="subspecies" reg="allatollae">allatollae</tp:taxon-name-part></tp:taxon-name></italic> (Käufel, 1928), Val Ampola, Storo <bold>44.7</bold> whole distal genital organs <bold>44.8</bold> internal distal part of genital organs.</p></caption><graphic xmlns:xlink="http://www.w3.org/1999/xlink" xlink:href="zookeys-1077-001-g044.jpg" position="float" orientation="portrait" xlink:type="simple" id="oo_622836.jpg"><uri content-type="original_file" xlink:type="simple">https://binary.pensoft.net/fig/622836</uri></graphic></fig></tp:treatment-sec><ref-list><ref id="B79"><mixed-citation xmlns:xlink="http://www.w3.org/1999/xlink" xlink:type="simple"><person-group><name name-style="western"><surname>Pirona</surname><given-names>A</given-names></name></person-group> (<year>1865</year>) <article-title>Prospetto dei molluschi terrestri e fluviatili finora raccolti nel Friuli.</article-title><source>Atti del Reale Istituto Veneto di Scienze, Lettere ed Arti</source><volume>10</volume>: <fpage>675</fpage>–<lpage>708</lpage>.</mixed-citation></ref><ref id="B89"><mixed-citation xmlns:xlink="http://www.w3.org/1999/xlink" xlink:type="simple"><person-group><name name-style="western"><surname>Schmidt</surname><given-names>A</given-names></name></person-group> (<year>1868</year>) System der europäischen Clausilien und ihrer nächsten Verwandten. Cassel, 175 pp.</mixed-citation></ref></ref-list></tp:taxon-treatment>
