# Supplementary material for: ﻿Morphological investigation of genital organs and first insights into the phylogeny of the genus Siciliaria Vest, 1867 as a basis for a taxonomic revision (Mollusca, Gastropoda, Clausiliidae)
Source: Zookeys. 2021 Dec 14;1077:1–175. doi: 10.3897/zookeys.1077.67081 (PMC8692307; doi:10.3897/zookeys.1077.67081)
Supplement: XML Treatment for Charpentieria itala albopustolata [file zookeys.1077.67081-treatment32.xml]

<!DOCTYPE tp:taxon-treatment
  PUBLIC "-//TaxonX//DTD Taxonomic Treatment Publishing DTD v0 20100105//EN" "tax-treatment-NSO.dtd">
<tp:taxon-treatment xmlns:tp="http://www.plazi.org/taxpub"><tp:treatment-meta><kwd-group><label>Taxon classification</label><kwd>
                  <named-content content-type="kingdom">Animalia</named-content>
                </kwd><kwd>
                  <named-content content-type="order">Stylommatophora</named-content>
                </kwd><kwd>
                  <named-content content-type="family">Clausiliidae</named-content>
                </kwd></kwd-group><mixed-citation publication-type="journal"><person-group><name><surname>De Mattia</surname><given-names>Willy</given-names></name><name><surname>Reier</surname><given-names>Susanne</given-names></name><name><surname>Haring</surname><given-names>Elisabeth</given-names></name></person-group><article-title>﻿Morphological investigation of genital organs and first insights into the phylogeny of the genus <italic><tp:taxon-name><tp:taxon-name-part taxon-name-part-type="genus" reg="Siciliaria">Siciliaria</tp:taxon-name-part></tp:taxon-name></italic> Vest, 1867 as a basis for a taxonomic revision (<tp:taxon-name><tp:taxon-name-part taxon-name-part-type="phylum">Mollusca</tp:taxon-name-part></tp:taxon-name>, <tp:taxon-name><tp:taxon-name-part taxon-name-part-type="class">Gastropoda</tp:taxon-name-part></tp:taxon-name>, <tp:taxon-name><tp:taxon-name-part taxon-name-part-type="family">Clausiliidae</tp:taxon-name-part></tp:taxon-name>)</article-title><source>Zookeys</source><day>14</day><month>12</month><year>2021</year><volume>1077</volume><fpage>1</fpage><lpage>175</lpage><pub-id pub-id-type="doi">10.3897/zookeys.1077.67081</pub-id></mixed-citation></tp:treatment-meta><tp:nomenclature><label>﻿</label><tp:taxon-name>
                <object-id xmlns:xlink="http://www.w3.org/1999/xlink" content-type="arpha" xlink:type="simple">EF1E1095-BB4C-5F9E-ABA2-2CC742733BE7</object-id>
                <tp:taxon-name-part taxon-name-part-type="genus" reg="Charpentieria">Charpentieria</tp:taxon-name-part>
                <tp:taxon-name-part taxon-name-part-type="species" reg="itala">itala</tp:taxon-name-part>
                <tp:taxon-name-part taxon-name-part-type="subspecies" reg="albopustolata">albopustolata</tp:taxon-name-part>
              </tp:taxon-name><tp:taxon-authority>(De Cristofori &amp; Jan, 1832)</tp:taxon-authority><xref ref-type="fig" rid="F44">Figs 44.5, 44.6, 47.5</xref></tp:nomenclature><tp:treatment-sec sec-type="distribution" id="SECID0E5VEO"><title>Distribution.</title><p><italic><tp:taxon-name><tp:taxon-name-part taxon-name-part-type="genus" reg="Charpentieria">Charpentieria</tp:taxon-name-part><tp:taxon-name-part taxon-name-part-type="species" reg="itala">itala</tp:taxon-name-part><tp:taxon-name-part taxon-name-part-type="subspecies" reg="albopustolata">albopustolata</tp:taxon-name-part></tp:taxon-name></italic> is widely distributed throughout the Central Alps of Lombardia (<xref ref-type="bibr" rid="B56">Nardi 2011</xref>: 101) and a small area of southwestern Veneto, next to the southern part of Garda Lake (F. Scarlassara pers. comm.) and Verona.</p></tp:treatment-sec><tp:treatment-sec sec-type="material" id="SECID0EXWEO"><title>Specimens examined.</title><p>Italy, Lombardia, Brescia, city castle walls. 200 m asl, <named-content xmlns:xlink="http://www.w3.org/1999/xlink" content-type="dwc:verbatimCoordinates" xlink:type="simple"><named-content content-type="geo-json" specific-use="{&#34;type&#34;:&#34;Point&#34;,&#34;coordinates&#34;:[10.224547,45.541631]}" id="NCID0EAXEO" xlink:type="simple">45°32'29.87"N, 10°13'28.37"E</named-content></named-content>, W. De Mattia and J. Macor leg. and det., 2 dissected <abbrev xmlns:xlink="http://www.w3.org/1999/xlink" xlink:title="specimen" id="ABBRID0EFXEO" xlink:type="simple">spm</abbrev>.</p></tp:treatment-sec><tp:treatment-sec sec-type="External morphology of the genital organs" id="SECID0EJXEO"><title>External morphology of the genital organs</title><p><bold>(Fig. <xref ref-type="fig" rid="F44">44</xref>.5).</bold> The <abbrev xmlns:xlink="http://www.w3.org/1999/xlink" xlink:title="free oviduct" id="ABBRID0EWXEO" xlink:type="simple">FO</abbrev> is almost 2 × as long as the V. The <abbrev xmlns:xlink="http://www.w3.org/1999/xlink" xlink:title="first duct of the bursa copulatrix" id="ABBRID0E1XEO" xlink:type="simple">FDBC</abbrev> is much longer than the <abbrev xmlns:xlink="http://www.w3.org/1999/xlink" xlink:title="actual bursa copulatrix" id="ABBRID0E5XEO" xlink:type="simple">BC</abbrev>+<abbrev xmlns:xlink="http://www.w3.org/1999/xlink" xlink:title="second duct of the bursa copulatrix" id="ABBRID0ECYEO" xlink:type="simple">SDBC</abbrev>. The <abbrev xmlns:xlink="http://www.w3.org/1999/xlink" xlink:title="actual bursa copulatrix" id="ABBRID0EGYEO" xlink:type="simple">BC</abbrev>+<abbrev xmlns:xlink="http://www.w3.org/1999/xlink" xlink:title="second duct of the bursa copulatrix" id="ABBRID0EKYEO" xlink:type="simple">SDBC</abbrev> is club-like, with visible distinction between the <abbrev xmlns:xlink="http://www.w3.org/1999/xlink" xlink:title="second duct of the bursa copulatrix" id="ABBRID0EOYEO" xlink:type="simple">SDBC</abbrev> and the <abbrev xmlns:xlink="http://www.w3.org/1999/xlink" xlink:title="actual bursa copulatrix" id="ABBRID0ESYEO" xlink:type="simple">BC</abbrev>. The apex is rounded. The D is slightly longer than the <abbrev xmlns:xlink="http://www.w3.org/1999/xlink" xlink:title="actual bursa copulatrix" id="ABBRID0EWYEO" xlink:type="simple">BC</abbrev>+<abbrev xmlns:xlink="http://www.w3.org/1999/xlink" xlink:title="second duct of the bursa copulatrix" id="ABBRID0E1YEO" xlink:type="simple">SDBC</abbrev>, thin and with a round apex. The V is long and thin. The <abbrev xmlns:xlink="http://www.w3.org/1999/xlink" xlink:title="penial complex" id="ABBRID0E5YEO" xlink:type="simple">PC</abbrev> is double as long as the V. The P is long and swollen at its proximal part. The <abbrev xmlns:xlink="http://www.w3.org/1999/xlink" xlink:title="penial retractor muscle" id="ABBRID0ECZEO" xlink:type="simple">PR</abbrev> is long and thin. The E is very short and thin in diameter. The overall appearance of the external morphology of the genital organs is slim and elongated.</p></tp:treatment-sec><tp:treatment-sec sec-type="Internal morphology of the genital organs" id="SECID0EGZEO"><title>Internal morphology of the genital organs</title><p><bold>(Fig. <xref ref-type="fig" rid="F44">44</xref>.6).</bold> The A and the P are smooth, with very loose and barely visible longitudinal elevations. The V is smooth. The <abbrev xmlns:xlink="http://www.w3.org/1999/xlink" xlink:title="penial pseudopapilla" id="ABBRID0ETZEO" xlink:type="simple">PP</abbrev> is folded, elongated with a pointed apex. The <abbrev xmlns:xlink="http://www.w3.org/1999/xlink" xlink:title="epiphallar ring" id="ABBRID0EXZEO" xlink:type="simple">ER</abbrev> is present and it is connected with the <abbrev xmlns:xlink="http://www.w3.org/1999/xlink" xlink:title="epiphallar longitudinal pleats" id="ABBRID0E2ZEO" xlink:type="simple">ELP</abbrev> by means of 5 or 6 small longitudinal pleats. The <abbrev xmlns:xlink="http://www.w3.org/1999/xlink" xlink:title="penial pseudopapilla" id="ABBRID0E6ZEO" xlink:type="simple">PP</abbrev> originates from the <abbrev xmlns:xlink="http://www.w3.org/1999/xlink" xlink:title="epiphallar ring" id="ABBRID0ED1EO" xlink:type="simple">ER</abbrev>. The epiphallar formula is: <abbrev xmlns:xlink="http://www.w3.org/1999/xlink" xlink:title="penial pseudopapilla" id="ABBRID0EH1EO" xlink:type="simple">PP</abbrev>(<abbrev xmlns:xlink="http://www.w3.org/1999/xlink" xlink:title="epiphallar ring" id="ABBRID0EL1EO" xlink:type="simple">ER</abbrev>+<abbrev xmlns:xlink="http://www.w3.org/1999/xlink" xlink:title="epiphallar longitudinal pleats" id="ABBRID0EP1EO" xlink:type="simple">ELP</abbrev>). The E shows two fringed <abbrev xmlns:xlink="http://www.w3.org/1999/xlink" xlink:title="epiphallar longitudinal pleats" id="ABBRID0ET1EO" xlink:type="simple">ELP</abbrev>. They proximally fade before the <abbrev xmlns:xlink="http://www.w3.org/1999/xlink" xlink:title="vas deferens" id="ABBRID0EX1EO" xlink:type="simple">VD</abbrev>.</p></tp:treatment-sec><tp:treatment-sec><!--Section generated to contain objects referenced in tp:taxon-treatment.--><fig id="F44" position="float" orientation="portrait"><object-id xmlns:xlink="http://www.w3.org/1999/xlink" content-type="doi" xlink:type="simple">10.3897/zookeys.1077.67081.figure44</object-id><object-id xmlns:xlink="http://www.w3.org/1999/xlink" content-type="arpha" xlink:type="simple">44D00999-A090-5011-8049-F9ED1B5A009B</object-id><label>Figure 44.</label><caption><p><italic><tp:taxon-name><tp:taxon-name-part taxon-name-part-type="genus" reg="Charpentieria">Charpentieria</tp:taxon-name-part><tp:taxon-name-part taxon-name-part-type="species" reg="itala">itala</tp:taxon-name-part><tp:taxon-name-part taxon-name-part-type="subspecies" reg="itala">itala</tp:taxon-name-part></tp:taxon-name></italic> (G. von Martens, 1824), Barbarano Vicentino <bold>44.1, 44.2</bold> whole distal genital organs <bold>44.3</bold> internal distal part of genital organs <bold>44.4</bold> detail of the pseudopapilla. <italic><tp:taxon-name><tp:taxon-name-part taxon-name-part-type="genus" reg="Charpentieria">Charpentieria</tp:taxon-name-part><tp:taxon-name-part taxon-name-part-type="species" reg="itala">itala</tp:taxon-name-part><tp:taxon-name-part taxon-name-part-type="subspecies" reg="albopustolata">albopustolata</tp:taxon-name-part></tp:taxon-name></italic> (De Cristofori &amp; Jan, 1832), Brescia <bold>44.5</bold> whole distal genital organs <bold>44.6</bold> internal distal part of genital organs. <italic><tp:taxon-name><tp:taxon-name-part taxon-name-part-type="genus" reg="Charpentieria">Charpentieria</tp:taxon-name-part><tp:taxon-name-part taxon-name-part-type="species" reg="itala">itala</tp:taxon-name-part><tp:taxon-name-part taxon-name-part-type="subspecies" reg="allatollae">allatollae</tp:taxon-name-part></tp:taxon-name></italic> (Käufel, 1928), Val Ampola, Storo <bold>44.7</bold> whole distal genital organs <bold>44.8</bold> internal distal part of genital organs.</p></caption><graphic xmlns:xlink="http://www.w3.org/1999/xlink" xlink:href="zookeys-1077-001-g044.jpg" position="float" orientation="portrait" xlink:type="simple" id="oo_622836.jpg"><uri content-type="original_file" xlink:type="simple">https://binary.pensoft.net/fig/622836</uri></graphic></fig></tp:treatment-sec><ref-list><ref id="B56"><mixed-citation xmlns:xlink="http://www.w3.org/1999/xlink" xlink:type="simple"><person-group><name name-style="western"><surname>Nardi</surname><given-names>G</given-names></name></person-group> (<year>2011</year>) <tp:taxon-name><tp:taxon-name-part taxon-name-part-type="family">Clausiliidae</tp:taxon-name-part></tp:taxon-name> (<tp:taxon-name><tp:taxon-name-part taxon-name-part-type="class">Gastropoda</tp:taxon-name-part></tp:taxon-name>, <tp:taxon-name><tp:taxon-name-part taxon-name-part-type="infraclass">Pulmonata</tp:taxon-name-part></tp:taxon-name>) from Lombardy (northern Italy), with the description of a new subspecies. Basteria 75(4/6): 95–103.</mixed-citation></ref></ref-list></tp:taxon-treatment>
