# Supplementary material for: ﻿Morphological investigation of genital organs and first insights into the phylogeny of the genus Siciliaria Vest, 1867 as a basis for a taxonomic revision (Mollusca, Gastropoda, Clausiliidae)
Source: Zookeys. 2021 Dec 14;1077:1–175. doi: 10.3897/zookeys.1077.67081 (PMC8692307; doi:10.3897/zookeys.1077.67081)
Supplement: XML Treatment for Charpentieria itala lorinae [file zookeys.1077.67081-treatment38.xml]

<!DOCTYPE tp:taxon-treatment
  PUBLIC "-//TaxonX//DTD Taxonomic Treatment Publishing DTD v0 20100105//EN" "tax-treatment-NSO.dtd">
<tp:taxon-treatment xmlns:tp="http://www.plazi.org/taxpub"><tp:treatment-meta><kwd-group><label>Taxon classification</label><kwd>
                  <named-content content-type="kingdom">Animalia</named-content>
                </kwd><kwd>
                  <named-content content-type="order">Stylommatophora</named-content>
                </kwd><kwd>
                  <named-content content-type="family">Clausiliidae</named-content>
                </kwd></kwd-group><mixed-citation publication-type="journal"><person-group><name><surname>De Mattia</surname><given-names>Willy</given-names></name><name><surname>Reier</surname><given-names>Susanne</given-names></name><name><surname>Haring</surname><given-names>Elisabeth</given-names></name></person-group><article-title>﻿Morphological investigation of genital organs and first insights into the phylogeny of the genus <italic><tp:taxon-name><tp:taxon-name-part taxon-name-part-type="genus" reg="Siciliaria">Siciliaria</tp:taxon-name-part></tp:taxon-name></italic> Vest, 1867 as a basis for a taxonomic revision (<tp:taxon-name><tp:taxon-name-part taxon-name-part-type="phylum">Mollusca</tp:taxon-name-part></tp:taxon-name>, <tp:taxon-name><tp:taxon-name-part taxon-name-part-type="class">Gastropoda</tp:taxon-name-part></tp:taxon-name>, <tp:taxon-name><tp:taxon-name-part taxon-name-part-type="family">Clausiliidae</tp:taxon-name-part></tp:taxon-name>)</article-title><source>Zookeys</source><day>14</day><month>12</month><year>2021</year><volume>1077</volume><fpage>1</fpage><lpage>175</lpage><pub-id pub-id-type="doi">10.3897/zookeys.1077.67081</pub-id></mixed-citation></tp:treatment-meta><tp:nomenclature><label>﻿</label><tp:taxon-name>
                <object-id xmlns:xlink="http://www.w3.org/1999/xlink" content-type="arpha" xlink:type="simple">57F974DB-7647-5754-8CE4-A8717D514AA3</object-id>
                <tp:taxon-name-part taxon-name-part-type="genus" reg="Charpentieria">Charpentieria</tp:taxon-name-part>
                <tp:taxon-name-part taxon-name-part-type="species" reg="itala">itala</tp:taxon-name-part>
                <tp:taxon-name-part taxon-name-part-type="subspecies" reg="lorinae">lorinae</tp:taxon-name-part>
              </tp:taxon-name><tp:taxon-authority>(Gredler, 1869)</tp:taxon-authority><xref ref-type="fig" rid="F46">Figs 46.6, 46.7, 47.11</xref></tp:nomenclature><tp:treatment-sec sec-type="distribution" id="SECID0E2DGO"><title>Distribution.</title><p>The distribution of this subspecies is limited to Val Lorina and surrounding peaks, across the border of Trento and Brescia provinces (Lombardia and Trentino-Alto Adige), Italy (<xref ref-type="bibr" rid="B56">Nardi 2011</xref>:101).</p></tp:treatment-sec><tp:treatment-sec sec-type="material" id="SECID0EFEGO"><title>Specimens examined.</title><p>Italy, Lombardia, Brescia, Val di Lorina, Storo. 600 m asl, <named-content xmlns:xlink="http://www.w3.org/1999/xlink" content-type="dwc:verbatimCoordinates" xlink:type="simple"><named-content content-type="geo-json" specific-use="{&#34;type&#34;:&#34;Point&#34;,&#34;coordinates&#34;:[10.613628,45.839772]}" id="NCID0EOEGO" xlink:type="simple">45°50'23.18"N, 10°36'49.06"E</named-content></named-content>, [Lab ID C3_2, <abbrev xmlns:xlink="http://www.w3.org/1999/xlink" xlink:title="cytochrome c oxidase subunit 1 gene" id="ABBRID0ETEGO" xlink:type="simple">COI</abbrev>: <ext-link xmlns:xlink="http://www.w3.org/1999/xlink" ext-link-type="gen" xlink:href="MW758954" xlink:type="simple">MW758954</ext-link>], W. De Mattia and J. Macor leg. and det., 3 dissected <abbrev xmlns:xlink="http://www.w3.org/1999/xlink" xlink:title="specimen" id="ABBRID0E3EGO" xlink:type="simple">spm</abbrev>.</p></tp:treatment-sec><tp:treatment-sec sec-type="External morphology of the genital organs" id="SECID0EAFGO"><title>External morphology of the genital organs</title><p><bold>(Fig. <xref ref-type="fig" rid="F46">46</xref>.7).</bold> The V is half as long as the <abbrev xmlns:xlink="http://www.w3.org/1999/xlink" xlink:title="free oviduct" id="ABBRID0ENFGO" xlink:type="simple">FO</abbrev>. The <abbrev xmlns:xlink="http://www.w3.org/1999/xlink" xlink:title="first duct of the bursa copulatrix" id="ABBRID0ERFGO" xlink:type="simple">FDBC</abbrev> is very long, at least 2 × the <abbrev xmlns:xlink="http://www.w3.org/1999/xlink" xlink:title="second duct of the bursa copulatrix" id="ABBRID0EVFGO" xlink:type="simple">SDBC</abbrev>+<abbrev xmlns:xlink="http://www.w3.org/1999/xlink" xlink:title="actual bursa copulatrix" id="ABBRID0EZFGO" xlink:type="simple">BC</abbrev>. The <abbrev xmlns:xlink="http://www.w3.org/1999/xlink" xlink:title="actual bursa copulatrix" id="ABBRID0E4FGO" xlink:type="simple">BC</abbrev>+<abbrev xmlns:xlink="http://www.w3.org/1999/xlink" xlink:title="second duct of the bursa copulatrix" id="ABBRID0EBGGO" xlink:type="simple">SDBC</abbrev> is club-like, with a more or less clear distinction between the <abbrev xmlns:xlink="http://www.w3.org/1999/xlink" xlink:title="second duct of the bursa copulatrix" id="ABBRID0EFGGO" xlink:type="simple">SDBC</abbrev> and the <abbrev xmlns:xlink="http://www.w3.org/1999/xlink" xlink:title="actual bursa copulatrix" id="ABBRID0EJGGO" xlink:type="simple">BC</abbrev>. The D is slightly shorter than the <abbrev xmlns:xlink="http://www.w3.org/1999/xlink" xlink:title="actual bursa copulatrix" id="ABBRID0ENGGO" xlink:type="simple">BC</abbrev>+<abbrev xmlns:xlink="http://www.w3.org/1999/xlink" xlink:title="second duct of the bursa copulatrix" id="ABBRID0ERGGO" xlink:type="simple">SDBC</abbrev>. The V is cylindrical and very short, wide in diameter. The <abbrev xmlns:xlink="http://www.w3.org/1999/xlink" xlink:title="penial complex" id="ABBRID0EVGGO" xlink:type="simple">PC</abbrev> is ~ 2 × longer than the V. The P is short, folded and wide in diameter and the transition between P and EP is clearly visible. The <abbrev xmlns:xlink="http://www.w3.org/1999/xlink" xlink:title="penial retractor muscle" id="ABBRID0EZGGO" xlink:type="simple">PR</abbrev> is short and robust. The E is almost as long as P and wide in diameter. The genital organs show a slender appearance [recalling the ectomorph genital organs as in <xref ref-type="bibr" rid="B25">De Mattia et al. (2020)</xref>].</p></tp:treatment-sec><tp:treatment-sec sec-type="Internal morphology of the genital organs" id="SECID0EBHGO"><title>Internal morphology of the genital organs</title><p><bold>(Fig. <xref ref-type="fig" rid="F46">46</xref>.8).</bold> The A the V are mainly smooth with weak longitudinal elevations. The P presents strong irregular transversal smooth pleats. The <abbrev xmlns:xlink="http://www.w3.org/1999/xlink" xlink:title="penial pseudopapilla" id="ABBRID0EOHGO" xlink:type="simple">PP</abbrev> is folded, irregular and elongated. It occupies almost the whole internal penial volume. The <abbrev xmlns:xlink="http://www.w3.org/1999/xlink" xlink:title="epiphallar ring" id="ABBRID0ESHGO" xlink:type="simple">ER</abbrev> is found distally of the <abbrev xmlns:xlink="http://www.w3.org/1999/xlink" xlink:title="penial pseudopapilla" id="ABBRID0EWHGO" xlink:type="simple">PP</abbrev> and not connected with it. The <abbrev xmlns:xlink="http://www.w3.org/1999/xlink" xlink:title="penial pseudopapilla" id="ABBRID0E1HGO" xlink:type="simple">PP</abbrev> is directly connected with the <abbrev xmlns:xlink="http://www.w3.org/1999/xlink" xlink:title="epiphallar longitudinal pleats" id="ABBRID0E5HGO" xlink:type="simple">ELP</abbrev>. The epiphallar formula is: <abbrev xmlns:xlink="http://www.w3.org/1999/xlink" xlink:title="epiphallar ring" id="ABBRID0ECIGO" xlink:type="simple">ER</abbrev>+<abbrev xmlns:xlink="http://www.w3.org/1999/xlink" xlink:title="penial pseudopapilla" id="ABBRID0EGIGO" xlink:type="simple">PP</abbrev>(<abbrev xmlns:xlink="http://www.w3.org/1999/xlink" xlink:title="epiphallar longitudinal pleats" id="ABBRID0EKIGO" xlink:type="simple">ELP</abbrev>). The E shows two irregularly fringed <abbrev xmlns:xlink="http://www.w3.org/1999/xlink" xlink:title="epiphallar longitudinal pleats" id="ABBRID0EOIGO" xlink:type="simple">ELP</abbrev>. They proximally fade before the <abbrev xmlns:xlink="http://www.w3.org/1999/xlink" xlink:title="vas deferens" id="ABBRID0ESIGO" xlink:type="simple">VD</abbrev>.</p><fig id="F47" position="float" orientation="portrait"><object-id xmlns:xlink="http://www.w3.org/1999/xlink" content-type="doi" xlink:type="simple">10.3897/zookeys.1077.67081.figure47</object-id><object-id xmlns:xlink="http://www.w3.org/1999/xlink" content-type="arpha" xlink:type="simple">17C5A742-A337-5E25-9BF1-81A91BF9B30D</object-id><label>Figure 47.</label><caption><p><italic><tp:taxon-name><tp:taxon-name-part taxon-name-part-type="genus" reg="Charpentieria">Charpentieria</tp:taxon-name-part><tp:taxon-name-part taxon-name-part-type="species" reg="ornata">ornata</tp:taxon-name-part></tp:taxon-name></italic> (Rossmässler, 1836), Ogulin, HR <bold>47.1</bold> shell. <italic><tp:taxon-name><tp:taxon-name-part taxon-name-part-type="genus" reg="Charpentieria">Charpentieria</tp:taxon-name-part><tp:taxon-name-part taxon-name-part-type="species" reg="itala">itala</tp:taxon-name-part><tp:taxon-name-part taxon-name-part-type="subspecies" reg="itala">itala</tp:taxon-name-part></tp:taxon-name></italic> (G. von Martens, 1824), Barbarano Vicentino <bold>47.2–47.3</bold> shell <bold>47.4</bold> clausiliar plate double side. <italic><tp:taxon-name><tp:taxon-name-part taxon-name-part-type="genus" reg="Charpentieria">Charpentieria</tp:taxon-name-part><tp:taxon-name-part taxon-name-part-type="species" reg="itala">itala</tp:taxon-name-part><tp:taxon-name-part taxon-name-part-type="subspecies" reg="albopustolata">albopustolata</tp:taxon-name-part></tp:taxon-name></italic> (De Cristofori &amp; Jan, 1832), Brescia <bold>47.5</bold> shell. <italic><tp:taxon-name><tp:taxon-name-part taxon-name-part-type="genus" reg="Charpentieria">Charpentieria</tp:taxon-name-part><tp:taxon-name-part taxon-name-part-type="species" reg="itala">itala</tp:taxon-name-part><tp:taxon-name-part taxon-name-part-type="subspecies" reg="allatollae">allatollae</tp:taxon-name-part></tp:taxon-name></italic> (Käufel, 1928), Val Ampola, Storo <bold>47.6</bold> shell. <italic><tp:taxon-name><tp:taxon-name-part taxon-name-part-type="genus" reg="Charpentieria">Charpentieria</tp:taxon-name-part><tp:taxon-name-part taxon-name-part-type="species" reg="itala">itala</tp:taxon-name-part><tp:taxon-name-part taxon-name-part-type="subspecies" reg="baldensis">baldensis</tp:taxon-name-part></tp:taxon-name></italic> (Strobel, 1851), San Zeno, Verona <bold>47.7</bold> shell. <italic><tp:taxon-name><tp:taxon-name-part taxon-name-part-type="genus" reg="Charpentieria">Charpentieria</tp:taxon-name-part><tp:taxon-name-part taxon-name-part-type="species" reg="itala">itala</tp:taxon-name-part><tp:taxon-name-part taxon-name-part-type="subspecies" reg="balsamoi">balsamoi</tp:taxon-name-part></tp:taxon-name></italic> (Strobel, 1850), Val Serina, Bracca <bold>47.8</bold> shell. <italic><tp:taxon-name><tp:taxon-name-part taxon-name-part-type="genus" reg="Charpentieria">Charpentieria</tp:taxon-name-part><tp:taxon-name-part taxon-name-part-type="species" reg="itala">itala</tp:taxon-name-part><tp:taxon-name-part taxon-name-part-type="subspecies" reg="clavata">clavata</tp:taxon-name-part></tp:taxon-name></italic> (Rossmässler, 1836), Ballabio, Lecco <bold>47.9</bold> shell. <italic><tp:taxon-name><tp:taxon-name-part taxon-name-part-type="genus" reg="Charpentieria">Charpentieria</tp:taxon-name-part><tp:taxon-name-part taxon-name-part-type="species" reg="itala">itala</tp:taxon-name-part><tp:taxon-name-part taxon-name-part-type="subspecies" reg="latestriata">latestriata</tp:taxon-name-part></tp:taxon-name></italic> (Küster, 1850), Bedulita, Bergamo <bold>47.10</bold> shell. <italic><tp:taxon-name><tp:taxon-name-part taxon-name-part-type="genus" reg="Charpentieria">Charpentieria</tp:taxon-name-part><tp:taxon-name-part taxon-name-part-type="species" reg="itala">itala</tp:taxon-name-part><tp:taxon-name-part taxon-name-part-type="subspecies" reg="lorinae">lorinae</tp:taxon-name-part></tp:taxon-name></italic> (Gredler, 1869), Val Lorina, Storo <bold>47.11</bold> shell.</p></caption><graphic xmlns:xlink="http://www.w3.org/1999/xlink" xlink:href="zookeys-1077-001-g047.jpg" position="float" orientation="portrait" xlink:type="simple" id="oo_622839.jpg"><uri content-type="original_file" xlink:type="simple">https://binary.pensoft.net/fig/622839</uri></graphic></fig></tp:treatment-sec><tp:treatment-sec><!--Section generated to contain objects referenced in tp:taxon-treatment.--><fig id="F46" position="float" orientation="portrait"><object-id xmlns:xlink="http://www.w3.org/1999/xlink" content-type="doi" xlink:type="simple">10.3897/zookeys.1077.67081.figure46</object-id><object-id xmlns:xlink="http://www.w3.org/1999/xlink" content-type="arpha" xlink:type="simple">D6980DF2-4AEA-596F-A56E-4EE7C8E4A3C9</object-id><label>Figure 46.</label><caption><p><italic><tp:taxon-name><tp:taxon-name-part taxon-name-part-type="genus" reg="Charpentieria">Charpentieria</tp:taxon-name-part><tp:taxon-name-part taxon-name-part-type="species" reg="itala">itala</tp:taxon-name-part><tp:taxon-name-part taxon-name-part-type="subspecies" reg="clavata">clavata</tp:taxon-name-part></tp:taxon-name></italic> (Rossmässler, 1836), Ballabio, Lecco <bold>46.1</bold> whole distal genital organs <bold>46.2</bold> internal distal part of genital organs <bold>46.3</bold> cross section of the pseudopapilla <bold>46.3</bold> spermatophore. <italic><tp:taxon-name><tp:taxon-name-part taxon-name-part-type="genus" reg="Charpentieria">Charpentieria</tp:taxon-name-part><tp:taxon-name-part taxon-name-part-type="species" reg="itala">itala</tp:taxon-name-part><tp:taxon-name-part taxon-name-part-type="subspecies" reg="latestriata">latestriata</tp:taxon-name-part></tp:taxon-name></italic> (Küster, 1850), Bedulita, Bergamo <bold>46.5</bold> whole distal genital organs <bold>46.6</bold> internal distal part of genital organs. <italic><tp:taxon-name><tp:taxon-name-part taxon-name-part-type="genus" reg="Charpentieria">Charpentieria</tp:taxon-name-part><tp:taxon-name-part taxon-name-part-type="species" reg="itala">itala</tp:taxon-name-part><tp:taxon-name-part taxon-name-part-type="subspecies" reg="lorinae">lorinae</tp:taxon-name-part></tp:taxon-name></italic> (Gredler, 1869), Val Lorina, Storo <bold>46.7</bold> whole distal genital organs <bold>46.8</bold> internal distal part of genital organs.</p></caption><graphic xmlns:xlink="http://www.w3.org/1999/xlink" xlink:href="zookeys-1077-001-g046.jpg" position="float" orientation="portrait" xlink:type="simple" id="oo_622838.jpg"><uri content-type="original_file" xlink:type="simple">https://binary.pensoft.net/fig/622838</uri></graphic></fig></tp:treatment-sec><ref-list><ref id="B56"><mixed-citation xmlns:xlink="http://www.w3.org/1999/xlink" xlink:type="simple"><person-group><name name-style="western"><surname>Nardi</surname><given-names>G</given-names></name></person-group> (<year>2011</year>) <tp:taxon-name><tp:taxon-name-part taxon-name-part-type="family">Clausiliidae</tp:taxon-name-part></tp:taxon-name> (<tp:taxon-name><tp:taxon-name-part taxon-name-part-type="class">Gastropoda</tp:taxon-name-part></tp:taxon-name>, <tp:taxon-name><tp:taxon-name-part taxon-name-part-type="infraclass">Pulmonata</tp:taxon-name-part></tp:taxon-name>) from Lombardy (northern Italy), with the description of a new subspecies. Basteria 75(4/6): 95–103.</mixed-citation></ref><ref id="B25"><mixed-citation xmlns:xlink="http://www.w3.org/1999/xlink" xlink:type="simple"><person-group><name name-style="western"><surname>De Mattia</surname><given-names>W</given-names></name><name name-style="western"><surname>Fehér</surname><given-names>Z</given-names></name><name name-style="western"><surname>Mason</surname><given-names>K</given-names></name><name name-style="western"><surname>Haring</surname><given-names>E</given-names></name></person-group> (<year>2020</year>) <article-title>An integrative approach to the taxonomy and systematics within the genus <italic>Montenegrina</italic> Boettger, 1877 (<tp:taxon-name><tp:taxon-name-part taxon-name-part-type="phylum">Mollusca</tp:taxon-name-part></tp:taxon-name>, <tp:taxon-name><tp:taxon-name-part taxon-name-part-type="class">Gastropoda</tp:taxon-name-part></tp:taxon-name>, <tp:taxon-name><tp:taxon-name-part taxon-name-part-type="family">Clausiliidae</tp:taxon-name-part></tp:taxon-name>).</article-title><source>Journal of Zoological Systematics and Evolutionary Research</source><volume>58</volume>: <fpage>691</fpage>–<lpage>808</lpage>. <ext-link xlink:type="simple" ext-link-type="doi" xlink:href="10.1111/jzs.12407">https://doi.org/10.1111/jzs.12407</ext-link></mixed-citation></ref></ref-list></tp:taxon-treatment>
