# Supplementary material for: ﻿Morphological investigation of genital organs and first insights into the phylogeny of the genus Siciliaria Vest, 1867 as a basis for a taxonomic revision (Mollusca, Gastropoda, Clausiliidae)
Source: Zookeys. 2021 Dec 14;1077:1–175. doi: 10.3897/zookeys.1077.67081 (PMC8692307; doi:10.3897/zookeys.1077.67081)
Supplement: XML Treatment for Charpentieria itala zalloti [file zookeys.1077.67081-treatment39.xml]

<!DOCTYPE tp:taxon-treatment
  PUBLIC "-//TaxonX//DTD Taxonomic Treatment Publishing DTD v0 20100105//EN" "tax-treatment-NSO.dtd">
<tp:taxon-treatment xmlns:tp="http://www.plazi.org/taxpub"><tp:treatment-meta><kwd-group><label>Taxon classification</label><kwd>
                  <named-content content-type="kingdom">Animalia</named-content>
                </kwd><kwd>
                  <named-content content-type="order">Stylommatophora</named-content>
                </kwd><kwd>
                  <named-content content-type="family">Clausiliidae</named-content>
                </kwd></kwd-group><mixed-citation publication-type="journal"><person-group><name><surname>De Mattia</surname><given-names>Willy</given-names></name><name><surname>Reier</surname><given-names>Susanne</given-names></name><name><surname>Haring</surname><given-names>Elisabeth</given-names></name></person-group><article-title>﻿Morphological investigation of genital organs and first insights into the phylogeny of the genus <italic><tp:taxon-name><tp:taxon-name-part taxon-name-part-type="genus" reg="Siciliaria">Siciliaria</tp:taxon-name-part></tp:taxon-name></italic> Vest, 1867 as a basis for a taxonomic revision (<tp:taxon-name><tp:taxon-name-part taxon-name-part-type="phylum">Mollusca</tp:taxon-name-part></tp:taxon-name>, <tp:taxon-name><tp:taxon-name-part taxon-name-part-type="class">Gastropoda</tp:taxon-name-part></tp:taxon-name>, <tp:taxon-name><tp:taxon-name-part taxon-name-part-type="family">Clausiliidae</tp:taxon-name-part></tp:taxon-name>)</article-title><source>Zookeys</source><day>14</day><month>12</month><year>2021</year><volume>1077</volume><fpage>1</fpage><lpage>175</lpage><pub-id pub-id-type="doi">10.3897/zookeys.1077.67081</pub-id></mixed-citation></tp:treatment-meta><tp:nomenclature><label>﻿</label><tp:taxon-name>
                <object-id xmlns:xlink="http://www.w3.org/1999/xlink" content-type="arpha" xlink:type="simple">47A137B8-54F7-5944-B6EC-CCB9896B43AB</object-id>
                <tp:taxon-name-part taxon-name-part-type="genus" reg="Charpentieria">Charpentieria</tp:taxon-name-part>
                <tp:taxon-name-part taxon-name-part-type="species" reg="itala">itala</tp:taxon-name-part>
                <tp:taxon-name-part taxon-name-part-type="subspecies" reg="zalloti">zalloti</tp:taxon-name-part>
              </tp:taxon-name><tp:taxon-status xmlns:xlink="http://www.w3.org/1999/xlink" xlink:type="simple">nom. nov.</tp:taxon-status><xref ref-type="fig" rid="F48">Figs 48.1–48.2, 50.1–50.2</xref></tp:nomenclature><tp:treatment-sec sec-type="remarks" id="SECID0EIPGO"><title>Remarks.</title><p>During field collecting (WDM), five populations belonging to <italic><tp:taxon-name><tp:taxon-name-part taxon-name-part-type="genus" reg="Charpentieria">C.</tp:taxon-name-part><tp:taxon-name-part taxon-name-part-type="species" reg="itala">itala</tp:taxon-name-part></tp:taxon-name></italic> ssp. were found in the surrounding of Udine and Cividale (Friuli, Italy). These populations show a remarkably reduced size of the shell comparing to the nominate subspecies or <italic><tp:taxon-name><tp:taxon-name-part taxon-name-part-type="genus" reg="Charpentieria">C.</tp:taxon-name-part><tp:taxon-name-part taxon-name-part-type="species" reg="itala">itala</tp:taxon-name-part><tp:taxon-name-part taxon-name-part-type="subspecies" reg="serravalensis">serravalensis</tp:taxon-name-part></tp:taxon-name></italic>, that are the closest <italic><tp:taxon-name><tp:taxon-name-part taxon-name-part-type="genus" reg="Charpentieria">C.</tp:taxon-name-part><tp:taxon-name-part taxon-name-part-type="species" reg="itala">itala</tp:taxon-name-part></tp:taxon-name></italic> subspecies in the west (Figs <xref ref-type="fig" rid="F44">44</xref>, <xref ref-type="fig" rid="F48">48</xref>). Moreover, the sutures are almost colourless, the shell is translucent and the peristome is continuous (Figs <xref ref-type="fig" rid="F50">50</xref>.1, 50.2). <xref ref-type="bibr" rid="B58">Nordsieck (1963b)</xref> stated that the eastern distributional limit for <italic><tp:taxon-name><tp:taxon-name-part taxon-name-part-type="genus" reg="Charpentieria">C.</tp:taxon-name-part><tp:taxon-name-part taxon-name-part-type="species" reg="itala">itala</tp:taxon-name-part></tp:taxon-name></italic> is represented by the axis Pordenone-Ampezzo. Thus, these Friulian populations were neglected or simply not known by him. Nevertheless, these populations of <italic><tp:taxon-name><tp:taxon-name-part taxon-name-part-type="genus" reg="Charpentieria">C.</tp:taxon-name-part><tp:taxon-name-part taxon-name-part-type="species" reg="itala">itala</tp:taxon-name-part></tp:taxon-name></italic> were not unknown to past authors. <xref ref-type="bibr" rid="B79">Pirona (1865</xref>: 692) cited ”<italic><tp:taxon-name><tp:taxon-name-part taxon-name-part-type="genus" reg="Clausilia">Clausilia</tp:taxon-name-part><tp:taxon-name-part taxon-name-part-type="species" reg="alboguttata">alboguttata</tp:taxon-name-part></tp:taxon-name></italic> Wagn. [= <italic><tp:taxon-name><tp:taxon-name-part taxon-name-part-type="genus" reg="Charpentieria">C.</tp:taxon-name-part><tp:taxon-name-part taxon-name-part-type="species" reg="itala">itala</tp:taxon-name-part></tp:taxon-name></italic>]. Nei muri vecchi muscosi (On old mossy walls); Udine, Tricesimo, Dolegna, Sacile, Portogruaro”. He listed two morphotypes: var. a, <italic>major</italic> for the western part (Caneva and Portogruaro) and var. b, <italic><tp:taxon-name><tp:taxon-name-part taxon-name-part-type="genus" reg="Clausilia"/><tp:taxon-name-part taxon-name-part-type="species" reg="minor">minor</tp:taxon-name-part></tp:taxon-name></italic> for Udine and Dolegna. In his description, for var. b, <italic><tp:taxon-name><tp:taxon-name-part taxon-name-part-type="genus" reg="Clausilia"/><tp:taxon-name-part taxon-name-part-type="species" reg="minor">minor</tp:taxon-name-part></tp:taxon-name></italic><xref ref-type="bibr" rid="B79">Pirona (1865)</xref> pointed out the translucent shell (<italic>cornea</italic>) and the continuous peristome (<italic>peristomate continuo</italic>) and these details, as previously stated, are regularly found also in the easternmost populations recently collected. Concerning the anatomy of the genital organs, these populations present the absence of the (2) longitudinal epiphallar pleats (Figs <xref ref-type="fig" rid="F48">48</xref>.1–48.2). As regards the identity of the var. a, <italic>major</italic>, following Pirona’s description (<italic>saturate <tp:taxon-name><tp:taxon-name-part taxon-name-part-type="genus" reg="Charpentieria"/><tp:taxon-name-part taxon-name-part-type="species" reg="rubiginea">rubiginea</tp:taxon-name-part></tp:taxon-name></italic>, <italic>peristomate soluto</italic>) it can be postulated that he dealt with the nominate subspecies.</p><p>The type locality of the nominate subspecies is less than 50 km west of Portogruaro. Thus, following <xref ref-type="bibr" rid="B79">Pirona (1865)</xref> and recent research, the distributional area of <italic><tp:taxon-name><tp:taxon-name-part taxon-name-part-type="genus" reg="Charpentieria">C.</tp:taxon-name-part><tp:taxon-name-part taxon-name-part-type="species" reg="itala">itala</tp:taxon-name-part></tp:taxon-name></italic> is further extended eastward as far as the Friuli plain and Cividale/Dolegna in the east.</p><p>Despite <xref ref-type="bibr" rid="B79">Pirona’s (1865)</xref> thorough description, <italic><tp:taxon-name><tp:taxon-name-part taxon-name-part-type="genus" reg="Clausilia">Clausilia</tp:taxon-name-part><tp:taxon-name-part taxon-name-part-type="species" reg="minor">minor</tp:taxon-name-part></tp:taxon-name></italic> Pirona, 1865 is several times preoccupied by: <italic><tp:taxon-name><tp:taxon-name-part taxon-name-part-type="genus" reg="Clausilia">Clausilia</tp:taxon-name-part><tp:taxon-name-part taxon-name-part-type="species" reg="minor">minor</tp:taxon-name-part></tp:taxon-name></italic> Küster, 1850, currently a synonym of <italic><tp:taxon-name><tp:taxon-name-part taxon-name-part-type="genus" reg="Medora">Medora</tp:taxon-name-part><tp:taxon-name-part taxon-name-part-type="species" reg="contracta">contracta</tp:taxon-name-part><tp:taxon-name-part taxon-name-part-type="subspecies" reg="contracta">contracta</tp:taxon-name-part></tp:taxon-name></italic> (Rossmässler, 1842); <italic><tp:taxon-name><tp:taxon-name-part taxon-name-part-type="genus" reg="Clausilia">Clausilia</tp:taxon-name-part><tp:taxon-name-part taxon-name-part-type="species" reg="minor">minor</tp:taxon-name-part></tp:taxon-name></italic> Küster, 1850, currently a synonym of <italic><tp:taxon-name><tp:taxon-name-part taxon-name-part-type="genus" reg="Medora">Medora</tp:taxon-name-part><tp:taxon-name-part taxon-name-part-type="species" reg="almissana">almissana</tp:taxon-name-part><tp:taxon-name-part taxon-name-part-type="subspecies" reg="almissana">almissana</tp:taxon-name-part></tp:taxon-name></italic> (Küster, 1847); <italic><tp:taxon-name><tp:taxon-name-part taxon-name-part-type="genus" reg="Clausilia">Clausilia</tp:taxon-name-part><tp:taxon-name-part taxon-name-part-type="species" reg="minor">minor</tp:taxon-name-part></tp:taxon-name></italic> Charpentier, 1852, currently a synonym of <italic><tp:taxon-name><tp:taxon-name-part taxon-name-part-type="genus" reg="Albinaria">Albinaria</tp:taxon-name-part><tp:taxon-name-part taxon-name-part-type="species" reg="profuga">profuga</tp:taxon-name-part></tp:taxon-name></italic> (Charpentier, 1852); <italic><tp:taxon-name><tp:taxon-name-part taxon-name-part-type="genus" reg="Clausilia">Clausilia</tp:taxon-name-part><tp:taxon-name-part taxon-name-part-type="species" reg="minor">minor</tp:taxon-name-part></tp:taxon-name></italic> A. Schmidt, 1856, currently a synonym of <italic><tp:taxon-name><tp:taxon-name-part taxon-name-part-type="genus" reg="Clausilia">Clausilia</tp:taxon-name-part><tp:taxon-name-part taxon-name-part-type="species" reg="rugosa">rugosa</tp:taxon-name-part><tp:taxon-name-part taxon-name-part-type="subspecies" reg="provincialis">provincialis</tp:taxon-name-part></tp:taxon-name></italic> Coutagne, 1886; <italic><tp:taxon-name><tp:taxon-name-part taxon-name-part-type="genus" reg="Clausilia">Clausilia</tp:taxon-name-part><tp:taxon-name-part taxon-name-part-type="species" reg="minor">minor</tp:taxon-name-part></tp:taxon-name></italic> Walderdorff, 1864, currently a synonym of <italic><tp:taxon-name><tp:taxon-name-part taxon-name-part-type="genus" reg="Delima">Delima</tp:taxon-name-part><tp:taxon-name-part taxon-name-part-type="species" reg="montenegrina">montenegrina</tp:taxon-name-part><tp:taxon-name-part taxon-name-part-type="subspecies" reg="semilabiata">semilabiata</tp:taxon-name-part></tp:taxon-name></italic> (Walderdorff, 1864).</p><p>The Friulian populations with translucent shell and reduced shell dimensions are here named <italic><tp:taxon-name><tp:taxon-name-part taxon-name-part-type="genus" reg="Charpentieria">C.</tp:taxon-name-part><tp:taxon-name-part taxon-name-part-type="species" reg="itala">itala</tp:taxon-name-part><tp:taxon-name-part taxon-name-part-type="subspecies" reg="zalloti">zalloti</tp:taxon-name-part></tp:taxon-name></italic> nom. nov.</p><p><xref ref-type="bibr" rid="B67">Nordsieck (2011</xref>, supplemented May 2021) in chapter 4 clearly referred to our data and manuscript when he felt the need to supplement his web article. He cited <xref ref-type="bibr" rid="B79">Pirona (1865)</xref> stating that “The form from Udine, Friuli (…) is strikingly similar to that from Verona. (…) Because of this similarity it is deemed to have been introduced.” We disagree with his rushed conclusion, as the presence of this taxon also in many natural spots along the low Prealps makes an introduction quite unlikely or, at least, deserving additional research.</p></tp:treatment-sec><tp:treatment-sec sec-type="distribution" id="SECID0E6ZGO"><title>Distribution and habitat.</title><p><italic><tp:taxon-name><tp:taxon-name-part taxon-name-part-type="genus" reg="Charpentieria">Charpentieria</tp:taxon-name-part><tp:taxon-name-part taxon-name-part-type="species" reg="itala">itala</tp:taxon-name-part><tp:taxon-name-part taxon-name-part-type="subspecies" reg="zalloti">zalloti</tp:taxon-name-part></tp:taxon-name></italic> nom. nov. is found on limestone stonewalls (Cividale) or natural limestone small cliffs (Udine castle hill, Tricesimo and Julian Prealps), usually in shady spots. The taxon is found in the Friuli plain and in natural habitats along the low Prealps. <xref ref-type="bibr" rid="B79">Pirona (1865</xref>: 692) provides a wider distribution including territories in the west, as far as Sacile, and in the east as far as Dolegna.</p></tp:treatment-sec><tp:treatment-sec sec-type="material" id="SECID0EY1GO"><title>Specimens examined.</title><p>Italy, Friuli-Venezia Giulia, Udine, castle hill. 140 m asl, <named-content xmlns:xlink="http://www.w3.org/1999/xlink" content-type="dwc:verbatimCoordinates" xlink:type="simple"><named-content content-type="geo-json" specific-use="{&#34;type&#34;:&#34;Point&#34;,&#34;coordinates&#34;:[13.236764,46.064825]}" id="NCID0EB2GO" xlink:type="simple">46°03'53.37"N, 13°14'12.35"E</named-content></named-content>, L. Anzil leg., W. De Mattia det., 3 dissected <abbrev xmlns:xlink="http://www.w3.org/1999/xlink" xlink:title="specimen" id="ABBRID0EG2GO" xlink:type="simple">spm</abbrev>. Italy, Friuli-Venezia Giulia, Udine, Tribil Superiore. 600 m asl, <named-content xmlns:xlink="http://www.w3.org/1999/xlink" content-type="dwc:verbatimCoordinates" xlink:type="simple"><named-content content-type="geo-json" specific-use="{&#34;type&#34;:&#34;Point&#34;,&#34;coordinates&#34;:[13.617561,46.140708]}" id="NCID0EN2GO" xlink:type="simple">46°08'26.55"N, 13°37'3.22"E</named-content></named-content>, W. De Mattia and J. Macor leg. and det., 2 dissected <abbrev xmlns:xlink="http://www.w3.org/1999/xlink" xlink:title="specimen" id="ABBRID0ES2GO" xlink:type="simple">spm</abbrev>. Italy, Friuli-Venezia Giulia, Udine, Lesizza. 340 m asl, <named-content xmlns:xlink="http://www.w3.org/1999/xlink" content-type="dwc:verbatimCoordinates" xlink:type="simple"><named-content content-type="geo-json" specific-use="{&#34;type&#34;:&#34;Point&#34;,&#34;coordinates&#34;:[13.565833,46.132036]}" id="NCID0EZ2GO" xlink:type="simple">46°7'55.33"N, 13°33'57.00"E</named-content></named-content>, W. De Mattia and J. Macor leg. and det. Italy, Friuli-Venezia Giulia, Udine, Stermizza. 730 m asl, <named-content xmlns:xlink="http://www.w3.org/1999/xlink" content-type="dwc:verbatimCoordinates" xlink:type="simple"><named-content content-type="geo-json" specific-use="{&#34;type&#34;:&#34;Point&#34;,&#34;coordinates&#34;:[13.525356,46.187525]}" id="NCID0EB3GO" xlink:type="simple">46°11'15.09"N, 13°31'31.28"E</named-content></named-content>, W. De Mattia and J. Macor leg. and det. Italy, Friuli-Venezia Giulia, Udine, Rucchin. 670 m asl, <named-content xmlns:xlink="http://www.w3.org/1999/xlink" content-type="dwc:verbatimCoordinates" xlink:type="simple"><named-content content-type="geo-json" specific-use="{&#34;type&#34;:&#34;Point&#34;,&#34;coordinates&#34;:[13.636731,46.153506]}" id="NCID0EJ3GO" xlink:type="simple">46°9'12.62"N, 13°38'12.23"E</named-content></named-content>, W. De Mattia and J. Macor leg. and det.</p></tp:treatment-sec><tp:treatment-sec sec-type="External morphology of the genital organs" id="SECID0EO3GO"><title>External morphology of the genital organs</title><p><bold>(Fig. <xref ref-type="fig" rid="F48">48</xref>.1).</bold> The V is slightly shorter than the <abbrev xmlns:xlink="http://www.w3.org/1999/xlink" xlink:title="free oviduct" id="ABBRID0E23GO" xlink:type="simple">FO</abbrev>. The <abbrev xmlns:xlink="http://www.w3.org/1999/xlink" xlink:title="first duct of the bursa copulatrix" id="ABBRID0E63GO" xlink:type="simple">FDBC</abbrev> is as long as the <abbrev xmlns:xlink="http://www.w3.org/1999/xlink" xlink:title="second duct of the bursa copulatrix" id="ABBRID0ED4GO" xlink:type="simple">SDBC</abbrev>+<abbrev xmlns:xlink="http://www.w3.org/1999/xlink" xlink:title="actual bursa copulatrix" id="ABBRID0EH4GO" xlink:type="simple">BC</abbrev>. The <abbrev xmlns:xlink="http://www.w3.org/1999/xlink" xlink:title="actual bursa copulatrix" id="ABBRID0EL4GO" xlink:type="simple">BC</abbrev>+<abbrev xmlns:xlink="http://www.w3.org/1999/xlink" xlink:title="second duct of the bursa copulatrix" id="ABBRID0EP4GO" xlink:type="simple">SDBC</abbrev> is club-like, with a more or less clear distinction between the <abbrev xmlns:xlink="http://www.w3.org/1999/xlink" xlink:title="second duct of the bursa copulatrix" id="ABBRID0ET4GO" xlink:type="simple">SDBC</abbrev> and the <abbrev xmlns:xlink="http://www.w3.org/1999/xlink" xlink:title="actual bursa copulatrix" id="ABBRID0EX4GO" xlink:type="simple">BC</abbrev>. The D is slightly shorter than the <abbrev xmlns:xlink="http://www.w3.org/1999/xlink" xlink:title="actual bursa copulatrix" id="ABBRID0E24GO" xlink:type="simple">BC</abbrev>+<abbrev xmlns:xlink="http://www.w3.org/1999/xlink" xlink:title="second duct of the bursa copulatrix" id="ABBRID0E64GO" xlink:type="simple">SDBC</abbrev>. The V is cylindrical and wide in diameter. The <abbrev xmlns:xlink="http://www.w3.org/1999/xlink" xlink:title="penial complex" id="ABBRID0ED5GO" xlink:type="simple">PC</abbrev> is only slightly longer than the V. The P is short but wide in diameter and the transition between P and EP is clearly visible. The <abbrev xmlns:xlink="http://www.w3.org/1999/xlink" xlink:title="penial retractor muscle" id="ABBRID0EH5GO" xlink:type="simple">PR</abbrev> is short and robust. The E is almost as long as the P but small in diameter.</p></tp:treatment-sec><tp:treatment-sec sec-type="Internal morphology of the genital organs" id="SECID0EL5GO"><title>Internal morphology of the genital organs</title><p><bold>(Fig. <xref ref-type="fig" rid="F48">48</xref>.2).</bold> The V is smooth. The P presents two strong irregular longitudinal folded pleats that reach the A. The <abbrev xmlns:xlink="http://www.w3.org/1999/xlink" xlink:title="penial pseudopapilla" id="ABBRID0EY5GO" xlink:type="simple">PP</abbrev> is folded and elongated with a pointed tip. It occupies almost the whole penial volume. The <abbrev xmlns:xlink="http://www.w3.org/1999/xlink" xlink:title="penial pseudopapilla" id="ABBRID0E35GO" xlink:type="simple">PP</abbrev> originates from the <abbrev xmlns:xlink="http://www.w3.org/1999/xlink" xlink:title="epiphallar ring" id="ABBRID0EA6GO" xlink:type="simple">ER</abbrev> which is connected to the <abbrev xmlns:xlink="http://www.w3.org/1999/xlink" xlink:title="epiphallar longitudinal pleats" id="ABBRID0EE6GO" xlink:type="simple">ELP</abbrev>. The two <abbrev xmlns:xlink="http://www.w3.org/1999/xlink" xlink:title="epiphallar longitudinal pleats" id="ABBRID0EI6GO" xlink:type="simple">ELP</abbrev> are weak. The epiphallar formula is: <abbrev xmlns:xlink="http://www.w3.org/1999/xlink" xlink:title="penial pseudopapilla" id="ABBRID0EM6GO" xlink:type="simple">PP</abbrev>(<abbrev xmlns:xlink="http://www.w3.org/1999/xlink" xlink:title="epiphallar ring" id="ABBRID0EQ6GO" xlink:type="simple">ER</abbrev>(<abbrev xmlns:xlink="http://www.w3.org/1999/xlink" xlink:title="epiphallar longitudinal pleats" id="ABBRID0EU6GO" xlink:type="simple">ELP</abbrev>)).</p></tp:treatment-sec><tp:treatment-sec sec-type="etymology" id="SECID0EY6GO"><title>Etymology.</title><p><italic><tp:taxon-name><tp:taxon-name-part taxon-name-part-type="genus" reg="Charpentieria">Charpentieria</tp:taxon-name-part><tp:taxon-name-part taxon-name-part-type="species" reg="itala">itala</tp:taxon-name-part><tp:taxon-name-part taxon-name-part-type="subspecies" reg="zalloti">zalloti</tp:taxon-name-part></tp:taxon-name></italic> nom. nov. was named after Enrico Zallot (Feltre, Italy-Monster, The Netherlands), skilled malacologist, as a token of friendship and esteem.</p></tp:treatment-sec><tp:treatment-sec><!--Section generated to contain objects referenced in tp:taxon-treatment.--><fig id="F48" position="float" orientation="portrait"><object-id xmlns:xlink="http://www.w3.org/1999/xlink" content-type="doi" xlink:type="simple">10.3897/zookeys.1077.67081.figure48</object-id><object-id xmlns:xlink="http://www.w3.org/1999/xlink" content-type="arpha" xlink:type="simple">337C9E84-CFCA-51B5-A444-284CC3262308</object-id><label>Figure 48.</label><caption><p><italic><tp:taxon-name><tp:taxon-name-part taxon-name-part-type="genus" reg="Charpentieria">Charpentieria</tp:taxon-name-part><tp:taxon-name-part taxon-name-part-type="species" reg="itala">itala</tp:taxon-name-part><tp:taxon-name-part taxon-name-part-type="subspecies" reg="zalloti">zalloti</tp:taxon-name-part></tp:taxon-name></italic> nom. nov., Udine <bold>48.1</bold> whole distal genital organs <bold>48.2</bold> internal distal part of genital organs. <italic><tp:taxon-name><tp:taxon-name-part taxon-name-part-type="genus" reg="Charpentieria">Charpentieria</tp:taxon-name-part><tp:taxon-name-part taxon-name-part-type="species" reg="itala">itala</tp:taxon-name-part><tp:taxon-name-part taxon-name-part-type="subspecies" reg="serravalensis">serravalensis</tp:taxon-name-part></tp:taxon-name></italic> (Nordsieck, 1963), Serravalle, Vittorio Veneto <bold>48.3</bold> whole distal genital organs <bold>48.4</bold> internal distal part of genital organs. <italic><tp:taxon-name><tp:taxon-name-part taxon-name-part-type="genus" reg="Charpentieria">Charpentieria</tp:taxon-name-part><tp:taxon-name-part taxon-name-part-type="species" reg="itala">itala</tp:taxon-name-part><tp:taxon-name-part taxon-name-part-type="subspecies" reg="trepida">trepida</tp:taxon-name-part></tp:taxon-name></italic> (Käufel, 1928), Cima Ora, Anfo <bold>48.5</bold> whole distal genital organs <bold>48.6</bold> internal distal part of genital organs.</p></caption><graphic xmlns:xlink="http://www.w3.org/1999/xlink" xlink:href="zookeys-1077-001-g048.jpg" position="float" orientation="portrait" xlink:type="simple" id="oo_622840.jpg"><uri content-type="original_file" xlink:type="simple">https://binary.pensoft.net/fig/622840</uri></graphic></fig><fig id="F44" position="float" orientation="portrait"><object-id xmlns:xlink="http://www.w3.org/1999/xlink" content-type="doi" xlink:type="simple">10.3897/zookeys.1077.67081.figure44</object-id><object-id xmlns:xlink="http://www.w3.org/1999/xlink" content-type="arpha" xlink:type="simple">44D00999-A090-5011-8049-F9ED1B5A009B</object-id><label>Figure 44.</label><caption><p><italic><tp:taxon-name><tp:taxon-name-part taxon-name-part-type="genus" reg="Charpentieria">Charpentieria</tp:taxon-name-part><tp:taxon-name-part taxon-name-part-type="species" reg="itala">itala</tp:taxon-name-part><tp:taxon-name-part taxon-name-part-type="subspecies" reg="itala">itala</tp:taxon-name-part></tp:taxon-name></italic> (G. von Martens, 1824), Barbarano Vicentino <bold>44.1, 44.2</bold> whole distal genital organs <bold>44.3</bold> internal distal part of genital organs <bold>44.4</bold> detail of the pseudopapilla. <italic><tp:taxon-name><tp:taxon-name-part taxon-name-part-type="genus" reg="Charpentieria">Charpentieria</tp:taxon-name-part><tp:taxon-name-part taxon-name-part-type="species" reg="itala">itala</tp:taxon-name-part><tp:taxon-name-part taxon-name-part-type="subspecies" reg="albopustolata">albopustolata</tp:taxon-name-part></tp:taxon-name></italic> (De Cristofori &amp; Jan, 1832), Brescia <bold>44.5</bold> whole distal genital organs <bold>44.6</bold> internal distal part of genital organs. <italic><tp:taxon-name><tp:taxon-name-part taxon-name-part-type="genus" reg="Charpentieria">Charpentieria</tp:taxon-name-part><tp:taxon-name-part taxon-name-part-type="species" reg="itala">itala</tp:taxon-name-part><tp:taxon-name-part taxon-name-part-type="subspecies" reg="allatollae">allatollae</tp:taxon-name-part></tp:taxon-name></italic> (Käufel, 1928), Val Ampola, Storo <bold>44.7</bold> whole distal genital organs <bold>44.8</bold> internal distal part of genital organs.</p></caption><graphic xmlns:xlink="http://www.w3.org/1999/xlink" xlink:href="zookeys-1077-001-g044.jpg" position="float" orientation="portrait" xlink:type="simple" id="oo_622836.jpg"><uri content-type="original_file" xlink:type="simple">https://binary.pensoft.net/fig/622836</uri></graphic></fig><fig id="F50" position="float" orientation="portrait"><object-id xmlns:xlink="http://www.w3.org/1999/xlink" content-type="doi" xlink:type="simple">10.3897/zookeys.1077.67081.figure50</object-id><object-id xmlns:xlink="http://www.w3.org/1999/xlink" content-type="arpha" xlink:type="simple">48257C0E-F20E-5FF9-B3AE-2315551D3A43</object-id><label>Figure 50.</label><caption><p><italic><tp:taxon-name><tp:taxon-name-part taxon-name-part-type="genus" reg="Charpentieria">Charpentieria</tp:taxon-name-part><tp:taxon-name-part taxon-name-part-type="species" reg="itala">itala</tp:taxon-name-part><tp:taxon-name-part taxon-name-part-type="subspecies" reg="zalloti">zalloti</tp:taxon-name-part></tp:taxon-name></italic> nom. nov., Udine <bold>50.1–50.2</bold> shell. <italic><tp:taxon-name><tp:taxon-name-part taxon-name-part-type="genus" reg="Charpentieria">Charpentieria</tp:taxon-name-part><tp:taxon-name-part taxon-name-part-type="species" reg="itala">itala</tp:taxon-name-part><tp:taxon-name-part taxon-name-part-type="subspecies" reg="serravalensis">serravalensis</tp:taxon-name-part></tp:taxon-name></italic> (Nordsieck, 1963), Serravalle, Vittorio Veneto <bold>50.3</bold> shell. <italic><tp:taxon-name><tp:taxon-name-part taxon-name-part-type="genus" reg="Charpentieria">Charpentieria</tp:taxon-name-part><tp:taxon-name-part taxon-name-part-type="species" reg="itala">itala</tp:taxon-name-part><tp:taxon-name-part taxon-name-part-type="subspecies" reg="trepida">trepida</tp:taxon-name-part></tp:taxon-name></italic> (Käufel, 1928), Cima Ora, Anfo <bold>50.4</bold> shell. <italic><tp:taxon-name><tp:taxon-name-part taxon-name-part-type="genus" reg="Charpentieria">Charpentieria</tp:taxon-name-part><tp:taxon-name-part taxon-name-part-type="species" reg="itala">itala</tp:taxon-name-part><tp:taxon-name-part taxon-name-part-type="subspecies" reg="triumplinae">triumplinae</tp:taxon-name-part></tp:taxon-name></italic> Nardi, 2011, Lavenone, Brescia <bold>50.5</bold> shell. <italic><tp:taxon-name><tp:taxon-name-part taxon-name-part-type="genus" reg="Charpentieria">Charpentieria</tp:taxon-name-part><tp:taxon-name-part taxon-name-part-type="species" reg="itala">itala</tp:taxon-name-part><tp:taxon-name-part taxon-name-part-type="subspecies" reg="variscoi">variscoi</tp:taxon-name-part></tp:taxon-name></italic> (Pini, 1883), Val Taleggio, Bergamo <bold>50.6</bold> shell.</p></caption><graphic xmlns:xlink="http://www.w3.org/1999/xlink" xlink:href="zookeys-1077-001-g050.jpg" position="float" orientation="portrait" xlink:type="simple" id="oo_622842.jpg"><uri content-type="original_file" xlink:type="simple">https://binary.pensoft.net/fig/622842</uri></graphic></fig></tp:treatment-sec><ref-list><ref id="B58"><mixed-citation xmlns:xlink="http://www.w3.org/1999/xlink" xlink:type="simple"><person-group><name name-style="western"><surname>Nordsieck</surname><given-names>H</given-names></name></person-group> (<year>1963b</year>) <article-title>Zur Anatomie und Systematik der Clausilien, II. Die Formenbildung des Genus <italic><tp:taxon-name><tp:taxon-name-part taxon-name-part-type="genus">Delima</tp:taxon-name-part></tp:taxon-name></italic> in den Südalpen.</article-title><source>Archiv für Molluskenkunde</source><volume>92</volume>: <fpage>169</fpage>–<lpage>203</lpage>.</mixed-citation></ref><ref id="B79"><mixed-citation xmlns:xlink="http://www.w3.org/1999/xlink" xlink:type="simple"><person-group><name name-style="western"><surname>Pirona</surname><given-names>A</given-names></name></person-group> (<year>1865</year>) <article-title>Prospetto dei molluschi terrestri e fluviatili finora raccolti nel Friuli.</article-title><source>Atti del Reale Istituto Veneto di Scienze, Lettere ed Arti</source><volume>10</volume>: <fpage>675</fpage>–<lpage>708</lpage>.</mixed-citation></ref><ref id="B67"><mixed-citation xmlns:xlink="http://www.w3.org/1999/xlink" xlink:type="simple"><person-group><name name-style="western"><surname>Nordsieck</surname><given-names>H</given-names></name></person-group> (<year>2011</year> [supplemented May 2021]) <italic><tp:taxon-name><tp:taxon-name-part taxon-name-part-type="genus">Charpentieria</tp:taxon-name-part><tp:taxon-name-part taxon-name-part-type="species">itala</tp:taxon-name-part></tp:taxon-name></italic>: subspecies, species, superspecies. <ext-link xlink:type="simple" ext-link-type="uri" xlink:href="https://hnords.de/wordpress/charpentieria-itala/">https://hnords.de/wordpress/charpentieria-itala/</ext-link></mixed-citation></ref></ref-list></tp:taxon-treatment>
