# Supplementary material for: ﻿Morphological investigation of genital organs and first insights into the phylogeny of the genus Siciliaria Vest, 1867 as a basis for a taxonomic revision (Mollusca, Gastropoda, Clausiliidae)
Source: Zookeys. 2021 Dec 14;1077:1–175. doi: 10.3897/zookeys.1077.67081 (PMC8692307; doi:10.3897/zookeys.1077.67081)
Supplement: XML Treatment for Charpentieria itala serravalensis [file zookeys.1077.67081-treatment40.xml]

<!DOCTYPE tp:taxon-treatment
  PUBLIC "-//TaxonX//DTD Taxonomic Treatment Publishing DTD v0 20100105//EN" "tax-treatment-NSO.dtd">
<tp:taxon-treatment xmlns:tp="http://www.plazi.org/taxpub"><tp:treatment-meta><kwd-group><label>Taxon classification</label><kwd>
                  <named-content content-type="kingdom">Animalia</named-content>
                </kwd><kwd>
                  <named-content content-type="order">Stylommatophora</named-content>
                </kwd><kwd>
                  <named-content content-type="family">Clausiliidae</named-content>
                </kwd></kwd-group><mixed-citation publication-type="journal"><person-group><name><surname>De Mattia</surname><given-names>Willy</given-names></name><name><surname>Reier</surname><given-names>Susanne</given-names></name><name><surname>Haring</surname><given-names>Elisabeth</given-names></name></person-group><article-title>﻿Morphological investigation of genital organs and first insights into the phylogeny of the genus <italic><tp:taxon-name><tp:taxon-name-part taxon-name-part-type="genus" reg="Siciliaria">Siciliaria</tp:taxon-name-part></tp:taxon-name></italic> Vest, 1867 as a basis for a taxonomic revision (<tp:taxon-name><tp:taxon-name-part taxon-name-part-type="phylum">Mollusca</tp:taxon-name-part></tp:taxon-name>, <tp:taxon-name><tp:taxon-name-part taxon-name-part-type="class">Gastropoda</tp:taxon-name-part></tp:taxon-name>, <tp:taxon-name><tp:taxon-name-part taxon-name-part-type="family">Clausiliidae</tp:taxon-name-part></tp:taxon-name>)</article-title><source>Zookeys</source><day>14</day><month>12</month><year>2021</year><volume>1077</volume><fpage>1</fpage><lpage>175</lpage><pub-id pub-id-type="doi">10.3897/zookeys.1077.67081</pub-id></mixed-citation></tp:treatment-meta><tp:nomenclature><label>﻿</label><tp:taxon-name>
                <object-id xmlns:xlink="http://www.w3.org/1999/xlink" content-type="arpha" xlink:type="simple">18C9B3C4-5485-51DF-BB84-2A9F8702907E</object-id>
                <tp:taxon-name-part taxon-name-part-type="genus" reg="Charpentieria">Charpentieria</tp:taxon-name-part>
                <tp:taxon-name-part taxon-name-part-type="species" reg="itala">itala</tp:taxon-name-part>
                <tp:taxon-name-part taxon-name-part-type="subspecies" reg="serravalensis">serravalensis</tp:taxon-name-part>
              </tp:taxon-name><tp:taxon-authority>(Nordsieck, 1963)</tp:taxon-authority><xref ref-type="fig" rid="F48">Figs 48.3, 48.4, 50.3</xref></tp:nomenclature><tp:treatment-sec sec-type="distribution" id="SECID0E2BHO"><title>Distribution.</title><p>This taxon is widespread throughout the southeastern Alps, from Val Sugana in the west, Alpi Venete, Alps of Belluno and the axis Ampezzo-Pordenone in the east (Italy) (<xref ref-type="bibr" rid="B58">Nordsieck 1963b</xref>: 175).</p></tp:treatment-sec><tp:treatment-sec sec-type="material" id="SECID0EFCHO"><title>Specimens examined.</title><p>Italy, Veneto, Serravalle (L.T.) near Vittorio Veneto. 500 m asl, <named-content xmlns:xlink="http://www.w3.org/1999/xlink" content-type="dwc:verbatimCoordinates" xlink:type="simple"><named-content content-type="geo-json" specific-use="{&#34;type&#34;:&#34;Point&#34;,&#34;coordinates&#34;:[12.286425,46.001239]}" id="NCID0EOCHO" xlink:type="simple">46°00'4.46"N, 12°17'11.13"E</named-content></named-content>, W. De Mattia and J. Macor leg. and det., 3 dissected <abbrev xmlns:xlink="http://www.w3.org/1999/xlink" xlink:title="specimen" id="ABBRID0ETCHO" xlink:type="simple">spm</abbrev>.; Italy, Trentino-Alto Adige, Trento, San Romedio. 730 m asl, <named-content xmlns:xlink="http://www.w3.org/1999/xlink" content-type="dwc:verbatimCoordinates" xlink:type="simple"><named-content content-type="geo-json" specific-use="{&#34;type&#34;:&#34;Point&#34;,&#34;coordinates&#34;:[11.108844,46.367731]}" id="NCID0E1CHO" xlink:type="simple">46°22'3.83"N, 11°06'31.84"E</named-content></named-content>, W. De Mattia and J. Macor leg. and det.</p></tp:treatment-sec><tp:treatment-sec sec-type="External morphology of the genital organs" id="SECID0E6CHO"><title>External morphology of the genital organs</title><p><bold>(Fig. <xref ref-type="fig" rid="F48">48</xref>.3).</bold> The V is as long as the <abbrev xmlns:xlink="http://www.w3.org/1999/xlink" xlink:title="free oviduct" id="ABBRID0EMDHO" xlink:type="simple">FO</abbrev>. The <abbrev xmlns:xlink="http://www.w3.org/1999/xlink" xlink:title="first duct of the bursa copulatrix" id="ABBRID0EQDHO" xlink:type="simple">FDBC</abbrev> is as long as the <abbrev xmlns:xlink="http://www.w3.org/1999/xlink" xlink:title="second duct of the bursa copulatrix" id="ABBRID0EUDHO" xlink:type="simple">SDBC</abbrev>+<abbrev xmlns:xlink="http://www.w3.org/1999/xlink" xlink:title="actual bursa copulatrix" id="ABBRID0EYDHO" xlink:type="simple">BC</abbrev>. The <abbrev xmlns:xlink="http://www.w3.org/1999/xlink" xlink:title="actual bursa copulatrix" id="ABBRID0E3DHO" xlink:type="simple">BC</abbrev>+<abbrev xmlns:xlink="http://www.w3.org/1999/xlink" xlink:title="second duct of the bursa copulatrix" id="ABBRID0EAEHO" xlink:type="simple">SDBC</abbrev> is cylindrical, short, with no distinction between the <abbrev xmlns:xlink="http://www.w3.org/1999/xlink" xlink:title="second duct of the bursa copulatrix" id="ABBRID0EEEHO" xlink:type="simple">SDBC</abbrev> and the <abbrev xmlns:xlink="http://www.w3.org/1999/xlink" xlink:title="actual bursa copulatrix" id="ABBRID0EIEHO" xlink:type="simple">BC</abbrev>. The D is slightly shorter than the <abbrev xmlns:xlink="http://www.w3.org/1999/xlink" xlink:title="second duct of the bursa copulatrix" id="ABBRID0EMEHO" xlink:type="simple">SDBC</abbrev>+<abbrev xmlns:xlink="http://www.w3.org/1999/xlink" xlink:title="actual bursa copulatrix" id="ABBRID0EQEHO" xlink:type="simple">BC</abbrev>. The V is cylindrical and long, thin in diameter. The <abbrev xmlns:xlink="http://www.w3.org/1999/xlink" xlink:title="penial complex" id="ABBRID0EUEHO" xlink:type="simple">PC</abbrev> is approximately as long as the V. The P is swollen and wide in diameter and the transition between P and EP is clearly visible. The <abbrev xmlns:xlink="http://www.w3.org/1999/xlink" xlink:title="penial retractor muscle" id="ABBRID0EYEHO" xlink:type="simple">PR</abbrev> is short and robust. The E is almost as long as the P but thinner in diameter.</p></tp:treatment-sec><tp:treatment-sec sec-type="Internal morphology of the genital organs" id="SECID0E3EHO"><title>Internal morphology of the genital organs</title><p><bold>(Fig. <xref ref-type="fig" rid="F48">48</xref>.4).</bold> The A and the V are smooth, with of almost undetectable longitudinal elevations. The P presents weak tubercles longitudinally arranged along irregular lines. The <abbrev xmlns:xlink="http://www.w3.org/1999/xlink" xlink:title="penial pseudopapilla" id="ABBRID0EJFHO" xlink:type="simple">PP</abbrev> is smooth and elongated. It is small comparing to the whole penial volume. The <abbrev xmlns:xlink="http://www.w3.org/1999/xlink" xlink:title="penial pseudopapilla" id="ABBRID0ENFHO" xlink:type="simple">PP</abbrev> originates from the <abbrev xmlns:xlink="http://www.w3.org/1999/xlink" xlink:title="epiphallar ring" id="ABBRID0ERFHO" xlink:type="simple">ER</abbrev>, which is connected with the <abbrev xmlns:xlink="http://www.w3.org/1999/xlink" xlink:title="epiphallar longitudinal pleats" id="ABBRID0EVFHO" xlink:type="simple">ELP</abbrev>. The epiphallar formula is: <abbrev xmlns:xlink="http://www.w3.org/1999/xlink" xlink:title="penial pseudopapilla" id="ABBRID0EZFHO" xlink:type="simple">PP</abbrev>(<abbrev xmlns:xlink="http://www.w3.org/1999/xlink" xlink:title="epiphallar ring" id="ABBRID0E4FHO" xlink:type="simple">ER</abbrev>(<abbrev xmlns:xlink="http://www.w3.org/1999/xlink" xlink:title="epiphallar longitudinal pleats" id="ABBRID0EBGHO" xlink:type="simple">ELP</abbrev>)). The E shows two fringed <abbrev xmlns:xlink="http://www.w3.org/1999/xlink" xlink:title="epiphallar longitudinal pleats" id="ABBRID0EFGHO" xlink:type="simple">ELP</abbrev>. They proximally fade before the <abbrev xmlns:xlink="http://www.w3.org/1999/xlink" xlink:title="vas deferens" id="ABBRID0EJGHO" xlink:type="simple">VD</abbrev>.</p></tp:treatment-sec><tp:treatment-sec sec-type="remarks" id="SECID0ENGHO"><title>Remarks.</title><p>The actual status and validity of <italic><tp:taxon-name><tp:taxon-name-part taxon-name-part-type="genus" reg="Charpentieria">C.</tp:taxon-name-part><tp:taxon-name-part taxon-name-part-type="species" reg="itala">itala</tp:taxon-name-part><tp:taxon-name-part taxon-name-part-type="subspecies" reg="serravalensis">serravalensis</tp:taxon-name-part></tp:taxon-name></italic>, especially in relation to the nominate subspecies, must be further assessed with more field research and morphological/genetic molecular studies.</p></tp:treatment-sec><tp:treatment-sec><!--Section generated to contain objects referenced in tp:taxon-treatment.--><fig id="F48" position="float" orientation="portrait"><object-id xmlns:xlink="http://www.w3.org/1999/xlink" content-type="doi" xlink:type="simple">10.3897/zookeys.1077.67081.figure48</object-id><object-id xmlns:xlink="http://www.w3.org/1999/xlink" content-type="arpha" xlink:type="simple">337C9E84-CFCA-51B5-A444-284CC3262308</object-id><label>Figure 48.</label><caption><p><italic><tp:taxon-name><tp:taxon-name-part taxon-name-part-type="genus" reg="Charpentieria">Charpentieria</tp:taxon-name-part><tp:taxon-name-part taxon-name-part-type="species" reg="itala">itala</tp:taxon-name-part><tp:taxon-name-part taxon-name-part-type="subspecies" reg="zalloti">zalloti</tp:taxon-name-part></tp:taxon-name></italic> nom. nov., Udine <bold>48.1</bold> whole distal genital organs <bold>48.2</bold> internal distal part of genital organs. <italic><tp:taxon-name><tp:taxon-name-part taxon-name-part-type="genus" reg="Charpentieria">Charpentieria</tp:taxon-name-part><tp:taxon-name-part taxon-name-part-type="species" reg="itala">itala</tp:taxon-name-part><tp:taxon-name-part taxon-name-part-type="subspecies" reg="serravalensis">serravalensis</tp:taxon-name-part></tp:taxon-name></italic> (Nordsieck, 1963), Serravalle, Vittorio Veneto <bold>48.3</bold> whole distal genital organs <bold>48.4</bold> internal distal part of genital organs. <italic><tp:taxon-name><tp:taxon-name-part taxon-name-part-type="genus" reg="Charpentieria">Charpentieria</tp:taxon-name-part><tp:taxon-name-part taxon-name-part-type="species" reg="itala">itala</tp:taxon-name-part><tp:taxon-name-part taxon-name-part-type="subspecies" reg="trepida">trepida</tp:taxon-name-part></tp:taxon-name></italic> (Käufel, 1928), Cima Ora, Anfo <bold>48.5</bold> whole distal genital organs <bold>48.6</bold> internal distal part of genital organs.</p></caption><graphic xmlns:xlink="http://www.w3.org/1999/xlink" xlink:href="zookeys-1077-001-g048.jpg" position="float" orientation="portrait" xlink:type="simple" id="oo_622840.jpg"><uri content-type="original_file" xlink:type="simple">https://binary.pensoft.net/fig/622840</uri></graphic></fig></tp:treatment-sec><ref-list><ref id="B58"><mixed-citation xmlns:xlink="http://www.w3.org/1999/xlink" xlink:type="simple"><person-group><name name-style="western"><surname>Nordsieck</surname><given-names>H</given-names></name></person-group> (<year>1963b</year>) <article-title>Zur Anatomie und Systematik der Clausilien, II. Die Formenbildung des Genus <italic><tp:taxon-name><tp:taxon-name-part taxon-name-part-type="genus">Delima</tp:taxon-name-part></tp:taxon-name></italic> in den Südalpen.</article-title><source>Archiv für Molluskenkunde</source><volume>92</volume>: <fpage>169</fpage>–<lpage>203</lpage>.</mixed-citation></ref></ref-list></tp:taxon-treatment>
