# Supplementary material for: ﻿Morphological investigation of genital organs and first insights into the phylogeny of the genus Siciliaria Vest, 1867 as a basis for a taxonomic revision (Mollusca, Gastropoda, Clausiliidae)
Source: Zookeys. 2021 Dec 14;1077:1–175. doi: 10.3897/zookeys.1077.67081 (PMC8692307; doi:10.3897/zookeys.1077.67081)
Supplement: XML Treatment for Charpentieria itala variscoi [file zookeys.1077.67081-treatment43.xml]

<!DOCTYPE tp:taxon-treatment
  PUBLIC "-//TaxonX//DTD Taxonomic Treatment Publishing DTD v0 20100105//EN" "tax-treatment-NSO.dtd">
<tp:taxon-treatment xmlns:tp="http://www.plazi.org/taxpub"><tp:treatment-meta><kwd-group><label>Taxon classification</label><kwd>
                  <named-content content-type="kingdom">Animalia</named-content>
                </kwd><kwd>
                  <named-content content-type="order">Stylommatophora</named-content>
                </kwd><kwd>
                  <named-content content-type="family">Clausiliidae</named-content>
                </kwd></kwd-group><mixed-citation publication-type="journal"><person-group><name><surname>De Mattia</surname><given-names>Willy</given-names></name><name><surname>Reier</surname><given-names>Susanne</given-names></name><name><surname>Haring</surname><given-names>Elisabeth</given-names></name></person-group><article-title>﻿Morphological investigation of genital organs and first insights into the phylogeny of the genus <italic><tp:taxon-name><tp:taxon-name-part taxon-name-part-type="genus" reg="Siciliaria">Siciliaria</tp:taxon-name-part></tp:taxon-name></italic> Vest, 1867 as a basis for a taxonomic revision (<tp:taxon-name><tp:taxon-name-part taxon-name-part-type="phylum">Mollusca</tp:taxon-name-part></tp:taxon-name>, <tp:taxon-name><tp:taxon-name-part taxon-name-part-type="class">Gastropoda</tp:taxon-name-part></tp:taxon-name>, <tp:taxon-name><tp:taxon-name-part taxon-name-part-type="family">Clausiliidae</tp:taxon-name-part></tp:taxon-name>)</article-title><source>Zookeys</source><day>14</day><month>12</month><year>2021</year><volume>1077</volume><fpage>1</fpage><lpage>175</lpage><pub-id pub-id-type="doi">10.3897/zookeys.1077.67081</pub-id></mixed-citation></tp:treatment-meta><tp:nomenclature><label>﻿</label><tp:taxon-name>
                <object-id xmlns:xlink="http://www.w3.org/1999/xlink" content-type="arpha" xlink:type="simple">AECD2866-6FB5-5CDB-88D7-0397FDB30F41</object-id>
                <tp:taxon-name-part taxon-name-part-type="genus" reg="Charpentieria">Charpentieria</tp:taxon-name-part>
                <tp:taxon-name-part taxon-name-part-type="species" reg="itala">itala</tp:taxon-name-part>
                <tp:taxon-name-part taxon-name-part-type="subspecies" reg="variscoi">variscoi</tp:taxon-name-part>
              </tp:taxon-name><tp:taxon-authority>(Pini, 1883)</tp:taxon-authority><xref ref-type="fig" rid="F49">Figs 49.3, 49.4, 50.6</xref></tp:nomenclature><tp:treatment-sec sec-type="distribution" id="SECID0EYWHO"><title>Distribution.</title><p>This taxon is known only from the Val Brembana and Val Taleggio (Bergamo, Lombardia, Italy) (<xref ref-type="bibr" rid="B58">Nordsieck 1963b</xref>).</p></tp:treatment-sec><tp:treatment-sec sec-type="material" id="SECID0ECXHO"><title>Specimens examined.</title><p>Italy, Lombardia, Bergamo, Lavina, Val Taleggio. 650 m asl, <named-content xmlns:xlink="http://www.w3.org/1999/xlink" content-type="dwc:verbatimCoordinates" xlink:type="simple"><named-content content-type="geo-json" specific-use="{&#34;type&#34;:&#34;Point&#34;,&#34;coordinates&#34;:[9.565406,45.886592]}" id="NCID0ELXHO" xlink:type="simple">45°53'11.73"N, 09°33'55.46"E</named-content></named-content>, W. De Mattia and J. Macor leg. and det., 2 dissected <abbrev xmlns:xlink="http://www.w3.org/1999/xlink" xlink:title="specimen" id="ABBRID0EQXHO" xlink:type="simple">spm</abbrev>.</p></tp:treatment-sec><tp:treatment-sec sec-type="External morphology of the genital organs" id="SECID0EUXHO"><title>External morphology of the genital organs</title><p><bold>(Fig. <xref ref-type="fig" rid="F49">49</xref>.3).</bold> The V is slightly shorter than the <abbrev xmlns:xlink="http://www.w3.org/1999/xlink" xlink:title="free oviduct" id="ABBRID0EBYHO" xlink:type="simple">FO</abbrev>. The <abbrev xmlns:xlink="http://www.w3.org/1999/xlink" xlink:title="first duct of the bursa copulatrix" id="ABBRID0EFYHO" xlink:type="simple">FDBC</abbrev> is as long as the <abbrev xmlns:xlink="http://www.w3.org/1999/xlink" xlink:title="second duct of the bursa copulatrix" id="ABBRID0EJYHO" xlink:type="simple">SDBC</abbrev>+<abbrev xmlns:xlink="http://www.w3.org/1999/xlink" xlink:title="actual bursa copulatrix" id="ABBRID0ENYHO" xlink:type="simple">BC</abbrev>. The <abbrev xmlns:xlink="http://www.w3.org/1999/xlink" xlink:title="actual bursa copulatrix" id="ABBRID0ERYHO" xlink:type="simple">BC</abbrev>+<abbrev xmlns:xlink="http://www.w3.org/1999/xlink" xlink:title="second duct of the bursa copulatrix" id="ABBRID0EVYHO" xlink:type="simple">SDBC</abbrev> is club-like in shape with clear distinction between the <abbrev xmlns:xlink="http://www.w3.org/1999/xlink" xlink:title="second duct of the bursa copulatrix" id="ABBRID0EZYHO" xlink:type="simple">SDBC</abbrev> and the <abbrev xmlns:xlink="http://www.w3.org/1999/xlink" xlink:title="actual bursa copulatrix" id="ABBRID0E4YHO" xlink:type="simple">BC</abbrev>. The D is longer than the <abbrev xmlns:xlink="http://www.w3.org/1999/xlink" xlink:title="second duct of the bursa copulatrix" id="ABBRID0EBZHO" xlink:type="simple">SDBC</abbrev>+<abbrev xmlns:xlink="http://www.w3.org/1999/xlink" xlink:title="actual bursa copulatrix" id="ABBRID0EFZHO" xlink:type="simple">BC</abbrev>. The V is short and slightly swollen. The <abbrev xmlns:xlink="http://www.w3.org/1999/xlink" xlink:title="penial complex" id="ABBRID0EJZHO" xlink:type="simple">PC</abbrev> is ~ 3 × as long as the V. The P is fusiform. The transition between P and EP is not clearly visible. The <abbrev xmlns:xlink="http://www.w3.org/1999/xlink" xlink:title="penial retractor muscle" id="ABBRID0ENZHO" xlink:type="simple">PR</abbrev> is long and thin. The E is slightly shorter than the P and thinner in diameter.</p><fig id="F48" position="float" orientation="portrait"><object-id xmlns:xlink="http://www.w3.org/1999/xlink" content-type="doi" xlink:type="simple">10.3897/zookeys.1077.67081.figure48</object-id><object-id xmlns:xlink="http://www.w3.org/1999/xlink" content-type="arpha" xlink:type="simple">337C9E84-CFCA-51B5-A444-284CC3262308</object-id><label>Figure 48.</label><caption><p><italic><tp:taxon-name><tp:taxon-name-part taxon-name-part-type="genus" reg="Charpentieria">Charpentieria</tp:taxon-name-part><tp:taxon-name-part taxon-name-part-type="species" reg="itala">itala</tp:taxon-name-part><tp:taxon-name-part taxon-name-part-type="subspecies" reg="zalloti">zalloti</tp:taxon-name-part></tp:taxon-name></italic> nom. nov., Udine <bold>48.1</bold> whole distal genital organs <bold>48.2</bold> internal distal part of genital organs. <italic><tp:taxon-name><tp:taxon-name-part taxon-name-part-type="genus" reg="Charpentieria">Charpentieria</tp:taxon-name-part><tp:taxon-name-part taxon-name-part-type="species" reg="itala">itala</tp:taxon-name-part><tp:taxon-name-part taxon-name-part-type="subspecies" reg="serravalensis">serravalensis</tp:taxon-name-part></tp:taxon-name></italic> (Nordsieck, 1963), Serravalle, Vittorio Veneto <bold>48.3</bold> whole distal genital organs <bold>48.4</bold> internal distal part of genital organs. <italic><tp:taxon-name><tp:taxon-name-part taxon-name-part-type="genus" reg="Charpentieria">Charpentieria</tp:taxon-name-part><tp:taxon-name-part taxon-name-part-type="species" reg="itala">itala</tp:taxon-name-part><tp:taxon-name-part taxon-name-part-type="subspecies" reg="trepida">trepida</tp:taxon-name-part></tp:taxon-name></italic> (Käufel, 1928), Cima Ora, Anfo <bold>48.5</bold> whole distal genital organs <bold>48.6</bold> internal distal part of genital organs.</p></caption><graphic xmlns:xlink="http://www.w3.org/1999/xlink" xlink:href="zookeys-1077-001-g048.jpg" position="float" orientation="portrait" xlink:type="simple" id="oo_622840.jpg"><uri content-type="original_file" xlink:type="simple">https://binary.pensoft.net/fig/622840</uri></graphic></fig></tp:treatment-sec><tp:treatment-sec sec-type="Internal morphology of the genital organs" id="SECID0EX2HO"><title>Internal morphology of the genital organs</title><p><bold>(Fig. <xref ref-type="fig" rid="F49">49</xref>.4).</bold> The A and the V are smooth. The P is distally smooth, with transversal irregular weak pleats along its proximal part. The <abbrev xmlns:xlink="http://www.w3.org/1999/xlink" xlink:title="penial pseudopapilla" id="ABBRID0EE3HO" xlink:type="simple">PP</abbrev> is folded and very elongated. It occupies the whole penial volume. The <abbrev xmlns:xlink="http://www.w3.org/1999/xlink" xlink:title="penial pseudopapilla" id="ABBRID0EI3HO" xlink:type="simple">PP</abbrev> originates from the <abbrev xmlns:xlink="http://www.w3.org/1999/xlink" xlink:title="epiphallar ring" id="ABBRID0EM3HO" xlink:type="simple">ER</abbrev> that is connected with the <abbrev xmlns:xlink="http://www.w3.org/1999/xlink" xlink:title="epiphallar longitudinal pleats" id="ABBRID0EQ3HO" xlink:type="simple">ELP</abbrev> by means of few <tp:taxon-name><tp:taxon-name-part taxon-name-part-type="genus" reg="Clausilia"/><tp:taxon-name-part taxon-name-part-type="species" reg="minor">minor</tp:taxon-name-part></tp:taxon-name> longitudinal pleats. The epiphallar formula is: <abbrev xmlns:xlink="http://www.w3.org/1999/xlink" xlink:title="penial pseudopapilla" id="ABBRID0E43HO" xlink:type="simple">PP</abbrev>(<abbrev xmlns:xlink="http://www.w3.org/1999/xlink" xlink:title="epiphallar ring" id="ABBRID0EB4HO" xlink:type="simple">ER</abbrev>+<abbrev xmlns:xlink="http://www.w3.org/1999/xlink" xlink:title="epiphallar longitudinal pleats" id="ABBRID0EF4HO" xlink:type="simple">ELP</abbrev>). The E shows two moderately fringed <abbrev xmlns:xlink="http://www.w3.org/1999/xlink" xlink:title="epiphallar longitudinal pleats" id="ABBRID0EJ4HO" xlink:type="simple">ELP</abbrev>. They proximally fade before the <abbrev xmlns:xlink="http://www.w3.org/1999/xlink" xlink:title="vas deferens" id="ABBRID0EN4HO" xlink:type="simple">VD</abbrev>.</p><fig id="F49" position="float" orientation="portrait"><object-id xmlns:xlink="http://www.w3.org/1999/xlink" content-type="doi" xlink:type="simple">10.3897/zookeys.1077.67081.figure49</object-id><object-id xmlns:xlink="http://www.w3.org/1999/xlink" content-type="arpha" xlink:type="simple">6525A90C-E4D0-5205-93ED-093C4A4CABF4</object-id><label>Figure 49.</label><caption><p><italic><tp:taxon-name><tp:taxon-name-part taxon-name-part-type="genus" reg="Charpentieria">Charpentieria</tp:taxon-name-part><tp:taxon-name-part taxon-name-part-type="species" reg="itala">itala</tp:taxon-name-part><tp:taxon-name-part taxon-name-part-type="subspecies" reg="triumplinae">triumplinae</tp:taxon-name-part></tp:taxon-name></italic> Nardi, 2011, Lavenone, Brescia <bold>49.1</bold> whole distal genital organs <bold>49.2</bold> internal distal part of genital organs. <italic><tp:taxon-name><tp:taxon-name-part taxon-name-part-type="genus" reg="Charpentieria">Charpentieria</tp:taxon-name-part><tp:taxon-name-part taxon-name-part-type="species" reg="itala">itala</tp:taxon-name-part><tp:taxon-name-part taxon-name-part-type="subspecies" reg="variscoi">variscoi</tp:taxon-name-part></tp:taxon-name></italic> (Pini, 1883), Val Taleggio, Bergamo <bold>49.3</bold> whole distal genital organs <bold>49.4</bold> internal distal part of genital organs.</p></caption><graphic xmlns:xlink="http://www.w3.org/1999/xlink" xlink:href="zookeys-1077-001-g049.jpg" position="float" orientation="portrait" xlink:type="simple" id="oo_622841.jpg"><uri content-type="original_file" xlink:type="simple">https://binary.pensoft.net/fig/622841</uri></graphic></fig><sec sec-type="﻿Brief genital anatomical description of Charpentieria stenzii subspecific taxa" id="SECID0EE6HO"><title>﻿Brief genital anatomical description of <italic><tp:taxon-name><tp:taxon-name-part taxon-name-part-type="genus" reg="Charpentieria">Charpentieria</tp:taxon-name-part><tp:taxon-name-part taxon-name-part-type="species" reg="stenzii">stenzii</tp:taxon-name-part></tp:taxon-name></italic> subspecific taxa</title><p><italic><tp:taxon-name><tp:taxon-name-part taxon-name-part-type="genus" reg="Charpentieria">Charpentieria</tp:taxon-name-part><tp:taxon-name-part taxon-name-part-type="species" reg="stenzii">stenzii</tp:taxon-name-part></tp:taxon-name></italic> is present along the Eastern Alps, from the Val di Non in Trentino and Pre-Alps of Veneto in the West to the Alpi Giulie in the East (<xref ref-type="bibr" rid="B107">Zallot 2001</xref>; <xref ref-type="bibr" rid="B101">Welter-Schultes 2012</xref>). Currently nine subspecific taxa are considered valid (<xref ref-type="bibr" rid="B107">Zallot 2001</xref>: 137–138; MolluscaBase 2021). <italic><tp:taxon-name><tp:taxon-name-part taxon-name-part-type="genus" reg="Charpentieria">Charpentieria</tp:taxon-name-part><tp:taxon-name-part taxon-name-part-type="species" reg="stenzii">stenzii</tp:taxon-name-part></tp:taxon-name></italic> shows a remarkable variability as regards the shell features. This is well depicted and described in <xref ref-type="bibr" rid="B107">Zallot (2001</xref>: 143–155). As for <italic><tp:taxon-name><tp:taxon-name-part taxon-name-part-type="genus" reg="Charpentieria">C.</tp:taxon-name-part><tp:taxon-name-part taxon-name-part-type="species" reg="itala">itala</tp:taxon-name-part></tp:taxon-name></italic> the subspecies were traditionally based on shell morphological characters, e.g., the sculpturing of the shell surface (smooth, striated to ribbed) or the development and variability of the internal plicae and lamellae. The shell is almost smooth or weakly striated to striated or frankly ribbed (as in <italic><tp:taxon-name><tp:taxon-name-part taxon-name-part-type="genus" reg="Charpentieria">C.</tp:taxon-name-part><tp:taxon-name-part taxon-name-part-type="species" reg="stenzii">stenzii</tp:taxon-name-part><tp:taxon-name-part taxon-name-part-type="subspecies" reg="letochana">letochana</tp:taxon-name-part></tp:taxon-name></italic>). The suture is always remarkably whitish. Compared to <italic><tp:taxon-name><tp:taxon-name-part taxon-name-part-type="genus" reg="Charpentieria">C.</tp:taxon-name-part><tp:taxon-name-part taxon-name-part-type="species" reg="dyodon">dyodon</tp:taxon-name-part></tp:taxon-name></italic>, <italic><tp:taxon-name><tp:taxon-name-part taxon-name-part-type="genus" reg="Charpentieria">C.</tp:taxon-name-part><tp:taxon-name-part taxon-name-part-type="species" reg="itala">itala</tp:taxon-name-part></tp:taxon-name></italic> and <italic><tp:taxon-name><tp:taxon-name-part taxon-name-part-type="genus" reg="Charpentieria">C.</tp:taxon-name-part><tp:taxon-name-part taxon-name-part-type="species" reg="ornata">ornata</tp:taxon-name-part></tp:taxon-name></italic>, the species, presents a reduction of the buccal armature, with both, columellaris and parietalis generally small to almost absent. The lunella is usually weak to almost undetectable (<xref ref-type="bibr" rid="B107">Zallot 2001</xref>).</p><fig id="F50" position="float" orientation="portrait"><object-id xmlns:xlink="http://www.w3.org/1999/xlink" content-type="doi" xlink:type="simple">10.3897/zookeys.1077.67081.figure50</object-id><object-id xmlns:xlink="http://www.w3.org/1999/xlink" content-type="arpha" xlink:type="simple">48257C0E-F20E-5FF9-B3AE-2315551D3A43</object-id><label>Figure 50.</label><caption><p><italic><tp:taxon-name><tp:taxon-name-part taxon-name-part-type="genus" reg="Charpentieria">Charpentieria</tp:taxon-name-part><tp:taxon-name-part taxon-name-part-type="species" reg="itala">itala</tp:taxon-name-part><tp:taxon-name-part taxon-name-part-type="subspecies" reg="zalloti">zalloti</tp:taxon-name-part></tp:taxon-name></italic> nom. nov., Udine <bold>50.1–50.2</bold> shell. <italic><tp:taxon-name><tp:taxon-name-part taxon-name-part-type="genus" reg="Charpentieria">Charpentieria</tp:taxon-name-part><tp:taxon-name-part taxon-name-part-type="species" reg="itala">itala</tp:taxon-name-part><tp:taxon-name-part taxon-name-part-type="subspecies" reg="serravalensis">serravalensis</tp:taxon-name-part></tp:taxon-name></italic> (Nordsieck, 1963), Serravalle, Vittorio Veneto <bold>50.3</bold> shell. <italic><tp:taxon-name><tp:taxon-name-part taxon-name-part-type="genus" reg="Charpentieria">Charpentieria</tp:taxon-name-part><tp:taxon-name-part taxon-name-part-type="species" reg="itala">itala</tp:taxon-name-part><tp:taxon-name-part taxon-name-part-type="subspecies" reg="trepida">trepida</tp:taxon-name-part></tp:taxon-name></italic> (Käufel, 1928), Cima Ora, Anfo <bold>50.4</bold> shell. <italic><tp:taxon-name><tp:taxon-name-part taxon-name-part-type="genus" reg="Charpentieria">Charpentieria</tp:taxon-name-part><tp:taxon-name-part taxon-name-part-type="species" reg="itala">itala</tp:taxon-name-part><tp:taxon-name-part taxon-name-part-type="subspecies" reg="triumplinae">triumplinae</tp:taxon-name-part></tp:taxon-name></italic> Nardi, 2011, Lavenone, Brescia <bold>50.5</bold> shell. <italic><tp:taxon-name><tp:taxon-name-part taxon-name-part-type="genus" reg="Charpentieria">Charpentieria</tp:taxon-name-part><tp:taxon-name-part taxon-name-part-type="species" reg="itala">itala</tp:taxon-name-part><tp:taxon-name-part taxon-name-part-type="subspecies" reg="variscoi">variscoi</tp:taxon-name-part></tp:taxon-name></italic> (Pini, 1883), Val Taleggio, Bergamo <bold>50.6</bold> shell.</p></caption><graphic xmlns:xlink="http://www.w3.org/1999/xlink" xlink:href="zookeys-1077-001-g050.jpg" position="float" orientation="portrait" xlink:type="simple" id="oo_622842.jpg"><uri content-type="original_file" xlink:type="simple">https://binary.pensoft.net/fig/622842</uri></graphic></fig><p>Eight of nine subspecies of <italic><tp:taxon-name><tp:taxon-name-part taxon-name-part-type="genus" reg="Charpentieria">C.</tp:taxon-name-part><tp:taxon-name-part taxon-name-part-type="species" reg="stenzii">stenzii</tp:taxon-name-part></tp:taxon-name></italic> were anatomically investigated (Table <xref ref-type="table" rid="T8">8</xref>). A new anatomical feature, namely the hemipapilla, was discovered and revealed to be typical and exclusive of this species. The hemipapilla consists of an uninterrupted, circular and fleshy elevated ring that almost entirely obliterates the lumen along the penis and epiphallus transition area, slightly distally to the <abbrev xmlns:xlink="http://www.w3.org/1999/xlink" xlink:title="penial retractor muscle" id="ABBRID0EOGIO" xlink:type="simple">PR</abbrev>. The base of the pseudopapilla is fused with almost the entire ring, making it difficult to distinguish it from a real penial papilla. The sperm channel is anyway present, it is not just a narrow section as in the epiphallar ring of <italic><tp:taxon-name><tp:taxon-name-part taxon-name-part-type="genus" reg="Sicania">Sicania</tp:taxon-name-part></tp:taxon-name>/<tp:taxon-name><tp:taxon-name-part taxon-name-part-type="genus" reg="Siciliaria">Siciliaria</tp:taxon-name-part></tp:taxon-name></italic> or the rooted pseudopapilla. Its outlet is found at the base of the pseudopapilla (Figs <xref ref-type="fig" rid="F51">51</xref>–<xref ref-type="fig" rid="F54">54</xref>). The pseudopapilla is channel-less and filled-up of spongy tissue. The inner atrial pad depicted and deemed by <xref ref-type="bibr" rid="B58">Nordsieck (1963b)</xref> as a characteristic of the species, in our genital anatomical investigations was found only in <italic><tp:taxon-name><tp:taxon-name-part taxon-name-part-type="genus" reg="Charpentieria">C.</tp:taxon-name-part><tp:taxon-name-part taxon-name-part-type="species" reg="stenzii">stenzii</tp:taxon-name-part><tp:taxon-name-part taxon-name-part-type="subspecies" reg="letochana">letochana</tp:taxon-name-part></tp:taxon-name>.</italic> The other subspecies of <italic><tp:taxon-name><tp:taxon-name-part taxon-name-part-type="genus" reg="Charpentieria">C.</tp:taxon-name-part><tp:taxon-name-part taxon-name-part-type="species" reg="stenzii">stenzii</tp:taxon-name-part></tp:taxon-name></italic> showed a variable inner sculpturing of the atrium, from irregular smooth pleats (as <italic><tp:taxon-name><tp:taxon-name-part taxon-name-part-type="genus" reg="Charpentieria">C.</tp:taxon-name-part><tp:taxon-name-part taxon-name-part-type="species" reg="stenzii">stenzii</tp:taxon-name-part><tp:taxon-name-part taxon-name-part-type="subspecies" reg="faueri">faueri</tp:taxon-name-part></tp:taxon-name></italic>) to almost smooth (as <italic><tp:taxon-name><tp:taxon-name-part taxon-name-part-type="genus" reg="Charpentieria">C.</tp:taxon-name-part><tp:taxon-name-part taxon-name-part-type="species" reg="stenzii">stenzii</tp:taxon-name-part><tp:taxon-name-part taxon-name-part-type="subspecies" reg="westerlundi">westerlundi</tp:taxon-name-part></tp:taxon-name></italic>) with different degrees of complexity in between.</p></sec></tp:treatment-sec><tp:treatment-sec><!--Section generated to contain objects referenced in tp:taxon-treatment.--><table-wrap id="T8" position="float" orientation="portrait"><label>Table 8.</label><caption><p>Examined taxa of <italic><tp:taxon-name><tp:taxon-name-part taxon-name-part-type="genus" reg="Charpentieria">Charpentieria</tp:taxon-name-part></tp:taxon-name></italic> with information on shell type (stenzioid/nonstenzioid), availability of genetic data (DNA) and epiphallar formula.</p></caption><table id="TID0EDKHM" rules="all"><tbody><tr><th rowspan="1" colspan="1">Taxon</th><th rowspan="1" colspan="1">Specimens examined</th><th rowspan="1" colspan="1">Shell stenzioid/ nonstenzioid</th><th rowspan="1" colspan="1">DNA</th><th rowspan="1" colspan="1">Epiphallar formula</th></tr><tr><td rowspan="1" colspan="1"><italic><tp:taxon-name><tp:taxon-name-part taxon-name-part-type="genus" reg="Charpentieria">Charpentieria</tp:taxon-name-part><tp:taxon-name-part taxon-name-part-type="species" reg="dyodon">dyodon</tp:taxon-name-part><tp:taxon-name-part taxon-name-part-type="subspecies" reg="dyodon">dyodon</tp:taxon-name-part></tp:taxon-name></italic> (S. Studer, 1820)</td><td rowspan="1" colspan="1">Trasquera di Iselle, Verbano, Piedmont, Italy. 750 m asl. <named-content xmlns:xlink="http://www.w3.org/1999/xlink" content-type="dwc:verbatimCoordinates" xlink:type="simple"><named-content content-type="geo-json" specific-use="{&#34;type&#34;:&#34;Point&#34;,&#34;coordinates&#34;:[8.212828,46.208203]}" id="NCID0EWZAO" xlink:type="simple">46°12'29.53"N, 08°12'46.18"E</named-content></named-content>, I. Niero leg. and det.</td><td rowspan="1" colspan="1">-</td><td rowspan="1" colspan="1">Y</td><td rowspan="1" colspan="1"><abbrev xmlns:xlink="http://www.w3.org/1999/xlink" xlink:title="penial pseudopapilla" id="ABBRID0EF1AO" xlink:type="simple">PP</abbrev>(<abbrev xmlns:xlink="http://www.w3.org/1999/xlink" xlink:title="epiphallar longitudinal pleats" id="ABBRID0EJ1AO" xlink:type="simple">ELP</abbrev>)</td></tr><tr><td rowspan="1" colspan="1"><italic><tp:taxon-name><tp:taxon-name-part taxon-name-part-type="genus" reg="Charpentieria">Charpentieria</tp:taxon-name-part><tp:taxon-name-part taxon-name-part-type="species" reg="dyodon">dyodon</tp:taxon-name-part><tp:taxon-name-part taxon-name-part-type="subspecies" reg="alpina">alpina</tp:taxon-name-part></tp:taxon-name></italic> (Stabile, 1859)</td><td rowspan="1" colspan="1">Margone, Val di Lanzo, Usseglio, Torino, Piedmont, Italy. 1500 m asl, <named-content xmlns:xlink="http://www.w3.org/1999/xlink" content-type="dwc:verbatimCoordinates" xlink:type="simple"><named-content content-type="geo-json" specific-use="{&#34;type&#34;:&#34;Point&#34;,&#34;coordinates&#34;:[7.205250,45.234692]}" id="NCID0EI2AO" xlink:type="simple">45°14'04.89"N, 07°12'18.90"E</named-content></named-content>, leg. and det.</td><td rowspan="1" colspan="1">-</td><td rowspan="1" colspan="1">N</td><td rowspan="1" colspan="1"><abbrev xmlns:xlink="http://www.w3.org/1999/xlink" xlink:title="penial pseudopapilla" id="ABBRID0EX2AO" xlink:type="simple">PP</abbrev>(<abbrev xmlns:xlink="http://www.w3.org/1999/xlink" xlink:title="epiphallar longitudinal pleats" id="ABBRID0E22AO" xlink:type="simple">ELP</abbrev>)</td></tr><tr><td rowspan="1" colspan="1"><italic><tp:taxon-name><tp:taxon-name-part taxon-name-part-type="genus" reg="Charpentieria">Charpentieria</tp:taxon-name-part><tp:taxon-name-part taxon-name-part-type="species" reg="dyodon">dyodon</tp:taxon-name-part><tp:taxon-name-part taxon-name-part-type="subspecies" reg="thomasiana">thomasiana</tp:taxon-name-part></tp:taxon-name></italic> (Küster, 1850)</td><td rowspan="1" colspan="1">Sentiero per Prà del Vecia, Piedicavallo, Biella, Piedmont, Italy. 1200 m asl. <named-content xmlns:xlink="http://www.w3.org/1999/xlink" content-type="dwc:verbatimCoordinates" xlink:type="simple"><named-content content-type="geo-json" specific-use="{&#34;type&#34;:&#34;Point&#34;,&#34;coordinates&#34;:[7.967325,45.692325]}" id="NCID0E13AO" xlink:type="simple">45°41'32.37"N, 07°58'02.37"E</named-content></named-content>, leg. and det.</td><td rowspan="1" colspan="1">-</td><td rowspan="1" colspan="1">N</td><td rowspan="1" colspan="1"><abbrev xmlns:xlink="http://www.w3.org/1999/xlink" xlink:title="penial pseudopapilla" id="ABBRID0EJ4AO" xlink:type="simple">PP</abbrev>(<abbrev xmlns:xlink="http://www.w3.org/1999/xlink" xlink:title="epiphallar longitudinal pleats" id="ABBRID0EN4AO" xlink:type="simple">ELP</abbrev>)</td></tr><tr><td rowspan="1" colspan="1"><italic><tp:taxon-name><tp:taxon-name-part taxon-name-part-type="genus" reg="Charpentieria">Charpentieria</tp:taxon-name-part><tp:taxon-name-part taxon-name-part-type="species" reg="dyodon">dyodon</tp:taxon-name-part><tp:taxon-name-part taxon-name-part-type="subspecies" reg="thomasiana">thomasiana</tp:taxon-name-part></tp:taxon-name></italic> (Küster, 1850)</td><td rowspan="1" colspan="1">Santuario di Oropa, Biella, Piedmont, Italy. 1100 m asl <named-content xmlns:xlink="http://www.w3.org/1999/xlink" content-type="dwc:verbatimCoordinates" xlink:type="simple"><named-content content-type="geo-json" specific-use="{&#34;type&#34;:&#34;Point&#34;,&#34;coordinates&#34;:[7.978353,45.630281]}" id="NCID0EM5AO" xlink:type="simple">45°37'49.01"N, 07°58'42.07"E</named-content></named-content>, W. De Mattia and J. Macor leg. and det.</td><td rowspan="1" colspan="1">-</td><td rowspan="1" colspan="1">N</td><td rowspan="1" colspan="1"><abbrev xmlns:xlink="http://www.w3.org/1999/xlink" xlink:title="penial pseudopapilla" id="ABBRID0E25AO" xlink:type="simple">PP</abbrev>(<abbrev xmlns:xlink="http://www.w3.org/1999/xlink" xlink:title="epiphallar longitudinal pleats" id="ABBRID0E65AO" xlink:type="simple">ELP</abbrev>)</td></tr><tr><td rowspan="1" colspan="1"><italic><tp:taxon-name><tp:taxon-name-part taxon-name-part-type="genus" reg="Charpentieria">Charpentieria</tp:taxon-name-part><tp:taxon-name-part taxon-name-part-type="species" reg="ornata">ornata</tp:taxon-name-part></tp:taxon-name></italic>
               (Rossmässler, 1836)</td><td rowspan="1" colspan="1">Ogulin city centre, Croatia. 320 m asl. <named-content xmlns:xlink="http://www.w3.org/1999/xlink" content-type="dwc:verbatimCoordinates" xlink:type="simple"><named-content content-type="geo-json" specific-use="{&#34;type&#34;:&#34;Point&#34;,&#34;coordinates&#34;:[15.225928,45.267375]}" id="NCID0E36AO" xlink:type="simple">45°16'2.55"N, 15°13'33.34"E</named-content></named-content>, W. De Mattia and J. Macor leg. and det.</td><td rowspan="1" colspan="1">-</td><td rowspan="1" colspan="1">N</td><td rowspan="1" colspan="1"><abbrev xmlns:xlink="http://www.w3.org/1999/xlink" xlink:title="penial pseudopapilla" id="ABBRID0ELABO" xlink:type="simple">PP</abbrev>+<abbrev xmlns:xlink="http://www.w3.org/1999/xlink" xlink:title="epiphallar longitudinal pleats" id="ABBRID0EPABO" xlink:type="simple">ELP</abbrev></td></tr><tr><td rowspan="1" colspan="1"><italic><tp:taxon-name><tp:taxon-name-part taxon-name-part-type="genus" reg="Charpentieria">Charpentieria</tp:taxon-name-part><tp:taxon-name-part taxon-name-part-type="species" reg="itala">itala</tp:taxon-name-part><tp:taxon-name-part taxon-name-part-type="subspecies" reg="itala">itala</tp:taxon-name-part></tp:taxon-name></italic> (G. von Martens, 1824)</td><td rowspan="1" colspan="1">San Donato, Barbarano Vicentino, Vicenza, Veneto, Italy. 300 m asl. <named-content xmlns:xlink="http://www.w3.org/1999/xlink" content-type="dwc:verbatimCoordinates" xlink:type="simple"><named-content content-type="geo-json" specific-use="{&#34;type&#34;:&#34;Point&#34;,&#34;coordinates&#34;:[11.519981,45.406194]}" id="NCID0EOBBO" xlink:type="simple">45°24'22.30"N, 11°31'11.93"E</named-content></named-content>, W. De Mattia and J. Macor leg. and det.</td><td rowspan="1" colspan="1">nonstenzioid</td><td rowspan="1" colspan="1">Y</td><td rowspan="1" colspan="1"><abbrev xmlns:xlink="http://www.w3.org/1999/xlink" xlink:title="penial pseudopapilla" id="ABBRID0E4BBO" xlink:type="simple">PP</abbrev>(<abbrev xmlns:xlink="http://www.w3.org/1999/xlink" xlink:title="epiphallar longitudinal pleats" id="ABBRID0EBCBO" xlink:type="simple">ELP</abbrev>)</td></tr><tr><td rowspan="1" colspan="1"><italic><tp:taxon-name><tp:taxon-name-part taxon-name-part-type="genus" reg="Charpentieria">Charpentieria</tp:taxon-name-part><tp:taxon-name-part taxon-name-part-type="species" reg="itala">itala</tp:taxon-name-part><tp:taxon-name-part taxon-name-part-type="subspecies" reg="albopustolata">albopustolata</tp:taxon-name-part></tp:taxon-name></italic> (De Cristofori &amp; Jan, 1832)</td><td rowspan="1" colspan="1">Brescia, city castle walls, Lombardia, Italy. 200 m asl. <named-content xmlns:xlink="http://www.w3.org/1999/xlink" content-type="dwc:verbatimCoordinates" xlink:type="simple"><named-content content-type="geo-json" specific-use="{&#34;type&#34;:&#34;Point&#34;,&#34;coordinates&#34;:[10.224547,45.541631]}" id="NCID0EADBO" xlink:type="simple">45°32'29.87"N, 10°13'28.37"E</named-content></named-content>, W. De Mattia and J. Macor leg. and det.</td><td rowspan="1" colspan="1">nonstenzioid</td><td rowspan="1" colspan="1">N</td><td rowspan="1" colspan="1"><abbrev xmlns:xlink="http://www.w3.org/1999/xlink" xlink:title="penial pseudopapilla" id="ABBRID0EPDBO" xlink:type="simple">PP</abbrev>(<abbrev xmlns:xlink="http://www.w3.org/1999/xlink" xlink:title="epiphallar ring" id="ABBRID0ETDBO" xlink:type="simple">ER</abbrev>+<abbrev xmlns:xlink="http://www.w3.org/1999/xlink" xlink:title="epiphallar longitudinal pleats" id="ABBRID0EXDBO" xlink:type="simple">ELP</abbrev>)</td></tr><tr><td rowspan="1" colspan="1"><italic><tp:taxon-name><tp:taxon-name-part taxon-name-part-type="genus" reg="Charpentieria">Charpentieria</tp:taxon-name-part><tp:taxon-name-part taxon-name-part-type="species" reg="itala">itala</tp:taxon-name-part><tp:taxon-name-part taxon-name-part-type="subspecies" reg="allatollae">allatollae</tp:taxon-name-part></tp:taxon-name></italic> (Käufel, 1928)</td><td rowspan="1" colspan="1">Albergo alla Tolla, Val Ampola, Storo, Trentino-Alto Adige, Italy. 720 m asl. <named-content xmlns:xlink="http://www.w3.org/1999/xlink" content-type="dwc:verbatimCoordinates" xlink:type="simple"><named-content content-type="geo-json" specific-use="{&#34;type&#34;:&#34;Point&#34;,&#34;coordinates&#34;:[10.634586,45.852117]}" id="NCID0EWEBO" xlink:type="simple">45°51'7.62"N, 10°38'04.51"E</named-content></named-content>, W. De Mattia and J. Macor leg. and det.</td><td rowspan="1" colspan="1">nonstenzioid</td><td rowspan="1" colspan="1">N</td><td rowspan="1" colspan="1"><abbrev xmlns:xlink="http://www.w3.org/1999/xlink" xlink:title="penial pseudopapilla" id="ABBRID0EFFBO" xlink:type="simple">PP</abbrev>(<abbrev xmlns:xlink="http://www.w3.org/1999/xlink" xlink:title="epiphallar longitudinal pleats" id="ABBRID0EJFBO" xlink:type="simple">ELP</abbrev>)</td></tr><tr><td rowspan="1" colspan="1"><italic><tp:taxon-name><tp:taxon-name-part taxon-name-part-type="genus" reg="Charpentieria">Charpentieria</tp:taxon-name-part><tp:taxon-name-part taxon-name-part-type="species" reg="itala">itala</tp:taxon-name-part><tp:taxon-name-part taxon-name-part-type="subspecies" reg="baldensis">baldensis</tp:taxon-name-part></tp:taxon-name></italic> (Strobel, 1851)</td><td rowspan="1" colspan="1">Naole, San Zeno di Montagna, Verona, Veneto, Italy. 900 m asl. <named-content xmlns:xlink="http://www.w3.org/1999/xlink" content-type="dwc:verbatimCoordinates" xlink:type="simple"><named-content content-type="geo-json" specific-use="{&#34;type&#34;:&#34;Point&#34;,&#34;coordinates&#34;:[10.737739,45.645464]}" id="NCID0EIGBO" xlink:type="simple">45°38'43.67"N, 10°44'15.86"E</named-content></named-content>, I. Niero leg. and det.</td><td rowspan="1" colspan="1">nonstenzioid</td><td rowspan="1" colspan="1">Y</td><td rowspan="1" colspan="1"><abbrev xmlns:xlink="http://www.w3.org/1999/xlink" xlink:title="epiphallar ring" id="ABBRID0EXGBO" xlink:type="simple">ER</abbrev>+<abbrev xmlns:xlink="http://www.w3.org/1999/xlink" xlink:title="penial pseudopapilla" id="ABBRID0E2GBO" xlink:type="simple">PP</abbrev>+<abbrev xmlns:xlink="http://www.w3.org/1999/xlink" xlink:title="epiphallar longitudinal pleats" id="ABBRID0E6GBO" xlink:type="simple">ELP</abbrev></td></tr><tr><td rowspan="1" colspan="1"><italic><tp:taxon-name><tp:taxon-name-part taxon-name-part-type="genus" reg="Charpentieria">Charpentieria</tp:taxon-name-part><tp:taxon-name-part taxon-name-part-type="species" reg="itala">itala</tp:taxon-name-part><tp:taxon-name-part taxon-name-part-type="subspecies" reg="balsamoi">balsamoi</tp:taxon-name-part></tp:taxon-name></italic> (Strobel, 1850)</td><td rowspan="1" colspan="1">Loc. Galleria, Bracca, Val Serina, Bergamo, Lombardia, Italy. <named-content xmlns:xlink="http://www.w3.org/1999/xlink" content-type="dwc:verbatimCoordinates" xlink:type="simple"><named-content content-type="geo-json" specific-use="{&#34;type&#34;:&#34;Point&#34;,&#34;coordinates&#34;:[9.718536,45.823469]}" id="NCID0E4HBO" xlink:type="simple">45°49'24.49"N, 09°43'06.73"E</named-content></named-content>, W. De Mattia and J. Macor leg. and det.</td><td rowspan="1" colspan="1">stenzioid</td><td rowspan="1" colspan="1">N</td><td rowspan="1" colspan="1"><abbrev xmlns:xlink="http://www.w3.org/1999/xlink" xlink:title="penial pseudopapilla" id="ABBRID0EMIBO" xlink:type="simple">PP</abbrev>(<abbrev xmlns:xlink="http://www.w3.org/1999/xlink" xlink:title="epiphallar ring" id="ABBRID0EQIBO" xlink:type="simple">ER</abbrev>(<abbrev xmlns:xlink="http://www.w3.org/1999/xlink" xlink:title="epiphallar longitudinal pleats" id="ABBRID0EUIBO" xlink:type="simple">ELP</abbrev>))</td></tr><tr><td rowspan="1" colspan="1"><italic><tp:taxon-name><tp:taxon-name-part taxon-name-part-type="genus" reg="Charpentieria">Charpentieria</tp:taxon-name-part><tp:taxon-name-part taxon-name-part-type="species" reg="itala">itala</tp:taxon-name-part><tp:taxon-name-part taxon-name-part-type="subspecies" reg="clavata">clavata</tp:taxon-name-part></tp:taxon-name></italic> (Rossmässler, 1836)</td><td rowspan="1" colspan="1">Ballabio, Lecco, Lombardia, Italy. 710 m asl. <named-content xmlns:xlink="http://www.w3.org/1999/xlink" content-type="dwc:verbatimCoordinates" xlink:type="simple"><named-content content-type="geo-json" specific-use="{&#34;type&#34;:&#34;Point&#34;,&#34;coordinates&#34;:[9.431989,45.907211]}" id="NCID0ETJBO" xlink:type="simple">45°54'25.96"N, 09°25'55.16"E</named-content></named-content>, W. De Mattia and J. Macor leg. and det.</td><td rowspan="1" colspan="1">stenzioid</td><td rowspan="1" colspan="1">N</td><td rowspan="1" colspan="1"><abbrev xmlns:xlink="http://www.w3.org/1999/xlink" xlink:title="penial pseudopapilla" id="ABBRID0ECKBO" xlink:type="simple">PP</abbrev>(<abbrev xmlns:xlink="http://www.w3.org/1999/xlink" xlink:title="epiphallar longitudinal pleats" id="ABBRID0EGKBO" xlink:type="simple">ELP</abbrev>)</td></tr><tr><td rowspan="1" colspan="1"><italic><tp:taxon-name><tp:taxon-name-part taxon-name-part-type="genus" reg="Charpentieria">Charpentieria</tp:taxon-name-part><tp:taxon-name-part taxon-name-part-type="species" reg="itala">itala</tp:taxon-name-part><tp:taxon-name-part taxon-name-part-type="subspecies" reg="latestriata">latestriata</tp:taxon-name-part></tp:taxon-name></italic> (Küster, 1850)</td><td rowspan="1" colspan="1">Bedulita, Bergamo, Lombardia, Italy. 625 m asl. <named-content xmlns:xlink="http://www.w3.org/1999/xlink" content-type="dwc:verbatimCoordinates" xlink:type="simple"><named-content content-type="geo-json" specific-use="{&#34;type&#34;:&#34;Point&#34;,&#34;coordinates&#34;:[9.545072,45.787819]}" id="NCID0EFLBO" xlink:type="simple">45°47'16.15"N, 09°32'42.26"E</named-content></named-content>, W. De Mattia and J. Macor leg. and det.</td><td rowspan="1" colspan="1">nonstenzioid</td><td rowspan="1" colspan="1">N</td><td rowspan="1" colspan="1"><abbrev xmlns:xlink="http://www.w3.org/1999/xlink" xlink:title="penial pseudopapilla" id="ABBRID0EULBO" xlink:type="simple">PP</abbrev>(<abbrev xmlns:xlink="http://www.w3.org/1999/xlink" xlink:title="epiphallar ring" id="ABBRID0EYLBO" xlink:type="simple">ER</abbrev>+<abbrev xmlns:xlink="http://www.w3.org/1999/xlink" xlink:title="epiphallar longitudinal pleats" id="ABBRID0E3LBO" xlink:type="simple">ELP</abbrev>)</td></tr><tr><td rowspan="1" colspan="1"><italic><tp:taxon-name><tp:taxon-name-part taxon-name-part-type="genus" reg="Charpentieria">Charpentieria</tp:taxon-name-part><tp:taxon-name-part taxon-name-part-type="species" reg="itala">itala</tp:taxon-name-part><tp:taxon-name-part taxon-name-part-type="subspecies" reg="lorinae">lorinae</tp:taxon-name-part></tp:taxon-name></italic> (Gredler, 1869)</td><td rowspan="1" colspan="1">Val di Lorina, Storo, Brescia, Lombardia, Italy. 600 m asl. <named-content xmlns:xlink="http://www.w3.org/1999/xlink" content-type="dwc:verbatimCoordinates" xlink:type="simple"><named-content content-type="geo-json" specific-use="{&#34;type&#34;:&#34;Point&#34;,&#34;coordinates&#34;:[10.620131,45.843133]}" id="NCID0E2MBO" xlink:type="simple">45°50'35.28"N, 10°37'12.47"E</named-content></named-content>, W. De Mattia and J. Macor leg. and det.</td><td rowspan="1" colspan="1">stenzioid</td><td rowspan="1" colspan="1">Y</td><td rowspan="1" colspan="1"><abbrev xmlns:xlink="http://www.w3.org/1999/xlink" xlink:title="epiphallar ring" id="ABBRID0EKNBO" xlink:type="simple">ER</abbrev>+<abbrev xmlns:xlink="http://www.w3.org/1999/xlink" xlink:title="penial pseudopapilla" id="ABBRID0EONBO" xlink:type="simple">PP</abbrev>(<abbrev xmlns:xlink="http://www.w3.org/1999/xlink" xlink:title="epiphallar longitudinal pleats" id="ABBRID0ESNBO" xlink:type="simple">ELP</abbrev>)</td></tr><tr><td rowspan="1" colspan="1"><italic><tp:taxon-name><tp:taxon-name-part taxon-name-part-type="genus" reg="Charpentieria">Charpentieria</tp:taxon-name-part><tp:taxon-name-part taxon-name-part-type="species" reg="itala">itala</tp:taxon-name-part><tp:taxon-name-part taxon-name-part-type="subspecies" reg="zalloti">zalloti</tp:taxon-name-part></tp:taxon-name></italic> nom. nov.</td><td rowspan="1" colspan="1">Udine, Friuli-Venezia Giulia, Italy. 140 m asl. <named-content xmlns:xlink="http://www.w3.org/1999/xlink" content-type="dwc:verbatimCoordinates" xlink:type="simple"><named-content content-type="geo-json" specific-use="{&#34;type&#34;:&#34;Point&#34;,&#34;coordinates&#34;:[13.236764,46.064825]}" id="NCID0EROBO" xlink:type="simple">46°03'53.37"N, 13°14'12.35"E</named-content></named-content>, L. Anzil leg., W. De Mattia det.</td><td rowspan="1" colspan="1">nonstenzioid</td><td rowspan="1" colspan="1">N</td><td rowspan="1" colspan="1"><abbrev xmlns:xlink="http://www.w3.org/1999/xlink" xlink:title="penial pseudopapilla" id="ABBRID0EAPBO" xlink:type="simple">PP</abbrev>(<abbrev xmlns:xlink="http://www.w3.org/1999/xlink" xlink:title="epiphallar ring" id="ABBRID0EEPBO" xlink:type="simple">ER</abbrev>(<abbrev xmlns:xlink="http://www.w3.org/1999/xlink" xlink:title="epiphallar longitudinal pleats" id="ABBRID0EIPBO" xlink:type="simple">ELP</abbrev>))</td></tr><tr><td rowspan="1" colspan="1"><italic><tp:taxon-name><tp:taxon-name-part taxon-name-part-type="genus" reg="Charpentieria">Charpentieria</tp:taxon-name-part><tp:taxon-name-part taxon-name-part-type="species" reg="itala">itala</tp:taxon-name-part><tp:taxon-name-part taxon-name-part-type="subspecies" reg="zalloti">zalloti</tp:taxon-name-part></tp:taxon-name></italic> nom. nov.</td><td rowspan="1" colspan="1">Udine, Friuli-Venezia Giulia, Italy. 140 m asl. <named-content xmlns:xlink="http://www.w3.org/1999/xlink" content-type="dwc:verbatimCoordinates" xlink:type="simple"><named-content content-type="geo-json" specific-use="{&#34;type&#34;:&#34;Point&#34;,&#34;coordinates&#34;:[13.236764,46.064825]}" id="NCID0EHQBO" xlink:type="simple">46°03'53.37"N, 13°14'12.35"E</named-content></named-content>, L. Anzil leg., W. De Mattia det.</td><td rowspan="1" colspan="1">nonstenzioid</td><td rowspan="1" colspan="1">N</td><td rowspan="1" colspan="1"><abbrev xmlns:xlink="http://www.w3.org/1999/xlink" xlink:title="penial pseudopapilla" id="ABBRID0EWQBO" xlink:type="simple">PP</abbrev>(<abbrev xmlns:xlink="http://www.w3.org/1999/xlink" xlink:title="epiphallar ring" id="ABBRID0E1QBO" xlink:type="simple">ER</abbrev>(<abbrev xmlns:xlink="http://www.w3.org/1999/xlink" xlink:title="epiphallar longitudinal pleats" id="ABBRID0E5QBO" xlink:type="simple">ELP</abbrev>))</td></tr><tr><td rowspan="1" colspan="1"><italic><tp:taxon-name><tp:taxon-name-part taxon-name-part-type="genus" reg="Charpentieria">Charpentieria</tp:taxon-name-part><tp:taxon-name-part taxon-name-part-type="species" reg="itala">itala</tp:taxon-name-part><tp:taxon-name-part taxon-name-part-type="subspecies" reg="serravalensis">serravalensis</tp:taxon-name-part></tp:taxon-name></italic> (Nordsieck, 1963)</td><td rowspan="1" colspan="1">Serravalle near Vittorio Veneto, Veneto, Italy. 500 m asl. <named-content xmlns:xlink="http://www.w3.org/1999/xlink" content-type="dwc:verbatimCoordinates" xlink:type="simple"><named-content content-type="geo-json" specific-use="{&#34;type&#34;:&#34;Point&#34;,&#34;coordinates&#34;:[12.286425,46.001239]}" id="NCID0E4RBO" xlink:type="simple">46°00'04.46"N, 12°17'11.13"E</named-content></named-content>, W. De Mattia and J. Macor leg. and det.</td><td rowspan="1" colspan="1">nonstenzioid</td><td rowspan="1" colspan="1">nonstenzioid</td><td rowspan="1" colspan="1"><abbrev xmlns:xlink="http://www.w3.org/1999/xlink" xlink:title="penial pseudopapilla" id="ABBRID0EMSBO" xlink:type="simple">PP</abbrev>(<abbrev xmlns:xlink="http://www.w3.org/1999/xlink" xlink:title="epiphallar ring" id="ABBRID0EQSBO" xlink:type="simple">ER</abbrev>(<abbrev xmlns:xlink="http://www.w3.org/1999/xlink" xlink:title="epiphallar longitudinal pleats" id="ABBRID0EUSBO" xlink:type="simple">ELP</abbrev>))</td></tr><tr><td rowspan="1" colspan="1"><italic><tp:taxon-name><tp:taxon-name-part taxon-name-part-type="genus" reg="Charpentieria">Charpentieria</tp:taxon-name-part><tp:taxon-name-part taxon-name-part-type="species" reg="itala">itala</tp:taxon-name-part><tp:taxon-name-part taxon-name-part-type="subspecies" reg="trepida">trepida</tp:taxon-name-part></tp:taxon-name></italic>
               (Käufel, 1928)</td><td rowspan="1" colspan="1">Forte Cima Ora, Anfo, Brescia, Lombardia, Italy. 1500 m asl. <named-content xmlns:xlink="http://www.w3.org/1999/xlink" content-type="dwc:verbatimCoordinates" xlink:type="simple"><named-content content-type="geo-json" specific-use="{&#34;type&#34;:&#34;Point&#34;,&#34;coordinates&#34;:[10.467667,45.797381]}" id="NCID0EVTBO" xlink:type="simple">45°47'50.57"N, 10°28'03.60"E</named-content></named-content>, W. De Mattia and J. Macor leg. and det.</td><td rowspan="1" colspan="1">stenzioid</td><td rowspan="1" colspan="1">N</td><td rowspan="1" colspan="1"><abbrev xmlns:xlink="http://www.w3.org/1999/xlink" xlink:title="penial pseudopapilla" id="ABBRID0EEUBO" xlink:type="simple">PP</abbrev>(<abbrev xmlns:xlink="http://www.w3.org/1999/xlink" xlink:title="epiphallar longitudinal pleats" id="ABBRID0EIUBO" xlink:type="simple">ELP</abbrev>)</td></tr><tr><td rowspan="1" colspan="1"><italic><tp:taxon-name><tp:taxon-name-part taxon-name-part-type="genus" reg="Charpentieria">Charpentieria</tp:taxon-name-part><tp:taxon-name-part taxon-name-part-type="species" reg="itala">itala</tp:taxon-name-part><tp:taxon-name-part taxon-name-part-type="subspecies" reg="triumplinae">triumplinae</tp:taxon-name-part></tp:taxon-name></italic> Nardi, 2011</td><td rowspan="1" colspan="1">Cima Caldoline, Lavenone, Brescia, Lombardia, Italy. 1700 m asl. <named-content xmlns:xlink="http://www.w3.org/1999/xlink" content-type="dwc:verbatimCoordinates" xlink:type="simple"><named-content content-type="geo-json" specific-use="{&#34;type&#34;:&#34;Point&#34;,&#34;coordinates&#34;:[10.405589,45.800983]}" id="NCID0EHVBO" xlink:type="simple">45°48'03.54"N, 10°24'20.12"E</named-content></named-content>, G. Nardi leg. and det.</td><td rowspan="1" colspan="1">stenzioid</td><td rowspan="1" colspan="1">N</td><td rowspan="1" colspan="1"><abbrev xmlns:xlink="http://www.w3.org/1999/xlink" xlink:title="penial pseudopapilla" id="ABBRID0EWVBO" xlink:type="simple">PP</abbrev>(<abbrev xmlns:xlink="http://www.w3.org/1999/xlink" xlink:title="epiphallar ring" id="ABBRID0E1VBO" xlink:type="simple">ER</abbrev>(<abbrev xmlns:xlink="http://www.w3.org/1999/xlink" xlink:title="epiphallar longitudinal pleats" id="ABBRID0E5VBO" xlink:type="simple">ELP</abbrev>))</td></tr><tr><td rowspan="1" colspan="1"><italic><tp:taxon-name><tp:taxon-name-part taxon-name-part-type="genus" reg="Charpentieria">Charpentieria</tp:taxon-name-part><tp:taxon-name-part taxon-name-part-type="species" reg="itala">itala</tp:taxon-name-part><tp:taxon-name-part taxon-name-part-type="subspecies" reg="variscoi">variscoi</tp:taxon-name-part></tp:taxon-name></italic> (Pini, 1883)</td><td rowspan="1" colspan="1">
                          Lavina, Val Taleggio, Bergamo, Lombardia, Italy. 650 m asl. <named-content xmlns:xlink="http://www.w3.org/1999/xlink" content-type="dwc:verbatimCoordinates" xlink:type="simple"><named-content content-type="geo-json" specific-use="{&#34;type&#34;:&#34;Point&#34;,&#34;coordinates&#34;:[9.565406,45.886592]}" id="NCID0E4WBO" xlink:type="simple">45°53'11.73"N, 09°33'55.46"E</named-content></named-content>, W. De Mattia and J. Macor leg. and det.</td><td rowspan="1" colspan="1">stenzioid</td><td rowspan="1" colspan="1">N</td><td rowspan="1" colspan="1"><abbrev xmlns:xlink="http://www.w3.org/1999/xlink" xlink:title="penial pseudopapilla" id="ABBRID0EMXBO" xlink:type="simple">PP</abbrev>(<abbrev xmlns:xlink="http://www.w3.org/1999/xlink" xlink:title="epiphallar ring" id="ABBRID0EQXBO" xlink:type="simple">ER</abbrev>+<abbrev xmlns:xlink="http://www.w3.org/1999/xlink" xlink:title="epiphallar longitudinal pleats" id="ABBRID0EUXBO" xlink:type="simple">ELP</abbrev>)</td></tr><tr><td rowspan="1" colspan="1"><italic><tp:taxon-name><tp:taxon-name-part taxon-name-part-type="genus" reg="Charpentieria">Charpentieria</tp:taxon-name-part><tp:taxon-name-part taxon-name-part-type="species" reg="stenzii">stenzii</tp:taxon-name-part><tp:taxon-name-part taxon-name-part-type="subspecies" reg="stenzii">stenzii</tp:taxon-name-part></tp:taxon-name></italic> (Rossmässler, 1836)</td><td rowspan="1" colspan="1">San Romedio, Trento, Italy. 730 m asl. <named-content xmlns:xlink="http://www.w3.org/1999/xlink" content-type="dwc:verbatimCoordinates" xlink:type="simple"><named-content content-type="geo-json" specific-use="{&#34;type&#34;:&#34;Point&#34;,&#34;coordinates&#34;:[11.108844,46.367731]}" id="NCID0ETYBO" xlink:type="simple">46°22'03.83"N, 11°06'31.84"E</named-content></named-content>, W. De Mattia and J. Macor leg. and det.</td><td rowspan="1" colspan="1">stenzioid</td><td rowspan="1" colspan="1">N</td><td rowspan="1" colspan="1">EP(<abbrev xmlns:xlink="http://www.w3.org/1999/xlink" xlink:title="epiphallar longitudinal pleats" id="ABBRID0ECZBO" xlink:type="simple">ELP</abbrev>)</td></tr><tr><td rowspan="1" colspan="1"><italic><tp:taxon-name><tp:taxon-name-part taxon-name-part-type="genus" reg="Charpentieria">Charpentieria</tp:taxon-name-part><tp:taxon-name-part taxon-name-part-type="species" reg="stenzii">stenzii</tp:taxon-name-part><tp:taxon-name-part taxon-name-part-type="subspecies" reg="butoti">butoti</tp:taxon-name-part></tp:taxon-name></italic> (Bank, 1987)</td><td rowspan="1" colspan="1">Fai della Paganella, Trento, Trentino-Alto Adige, Italy. 600 m asl. <named-content xmlns:xlink="http://www.w3.org/1999/xlink" content-type="dwc:verbatimCoordinates" xlink:type="simple"><named-content content-type="geo-json" specific-use="{&#34;type&#34;:&#34;Point&#34;,&#34;coordinates&#34;:[11.073022,46.215844]}" id="NCID0EB1BO" xlink:type="simple">46°12'57.04"N, 11°04'22.88"E</named-content></named-content>, W. De Mattia and J. Macor leg. and det.</td><td rowspan="1" colspan="1">stenzioid</td><td rowspan="1" colspan="1">N</td><td rowspan="1" colspan="1">EP(<abbrev xmlns:xlink="http://www.w3.org/1999/xlink" xlink:title="epiphallar longitudinal pleats" id="ABBRID0EQ1BO" xlink:type="simple">ELP</abbrev>)</td></tr><tr><td rowspan="1" colspan="1"><italic><tp:taxon-name><tp:taxon-name-part taxon-name-part-type="genus" reg="Charpentieria">Charpentieria</tp:taxon-name-part><tp:taxon-name-part taxon-name-part-type="species" reg="stenzii">stenzii</tp:taxon-name-part><tp:taxon-name-part taxon-name-part-type="subspecies" reg="cincta">cincta</tp:taxon-name-part></tp:taxon-name></italic> (Brumati, 1838)</td><td rowspan="1" colspan="1">Bosplans, Pordenone, Friuli-Venezia Giulia, Italy. 500 m asl. <named-content xmlns:xlink="http://www.w3.org/1999/xlink" content-type="dwc:verbatimCoordinates" xlink:type="simple"><named-content content-type="geo-json" specific-use="{&#34;type&#34;:&#34;Point&#34;,&#34;coordinates&#34;:[12.634789,46.199475]}" id="NCID0EP2BO" xlink:type="simple">46°11'58.11"N, 12°38'5.24"E</named-content></named-content>, W. De Mattia and J. Macor leg. and det.</td><td rowspan="1" colspan="1">stenzioid</td><td rowspan="1" colspan="1">Y</td><td rowspan="1" colspan="1">EP(<abbrev xmlns:xlink="http://www.w3.org/1999/xlink" xlink:title="epiphallar longitudinal pleats" id="ABBRID0E52BO" xlink:type="simple">ELP</abbrev>)</td></tr><tr><td rowspan="1" colspan="1"><italic><tp:taxon-name><tp:taxon-name-part taxon-name-part-type="genus" reg="Charpentieria">Charpentieria</tp:taxon-name-part><tp:taxon-name-part taxon-name-part-type="species" reg="stenzii">stenzii</tp:taxon-name-part><tp:taxon-name-part taxon-name-part-type="subspecies" reg="cincta">cincta</tp:taxon-name-part></tp:taxon-name></italic> (Brumati, 1838)</td><td rowspan="1" colspan="1">Val Resia, sella di Carnizza, Tarvisio, Friuli-Venezia Giulia, Italy. 400 m asl. <named-content xmlns:xlink="http://www.w3.org/1999/xlink" content-type="dwc:verbatimCoordinates" xlink:type="simple"><named-content content-type="geo-json" specific-use="{&#34;type&#34;:&#34;Point&#34;,&#34;coordinates&#34;:[13.321419,46.337653]}" id="NCID0E43BO" xlink:type="simple">46°20'15.55"N, 13°19'17.11"E</named-content></named-content>, W. De Mattia and J. Macor leg. and det. Mattia leg. and det.</td><td rowspan="1" colspan="1">stenzioid</td><td rowspan="1" colspan="1">N</td><td rowspan="1" colspan="1">EP(<abbrev xmlns:xlink="http://www.w3.org/1999/xlink" xlink:title="epiphallar longitudinal pleats" id="ABBRID0EM4BO" xlink:type="simple">ELP</abbrev>)</td></tr><tr><td rowspan="1" colspan="1"><italic><tp:taxon-name><tp:taxon-name-part taxon-name-part-type="genus" reg="Charpentieria">Charpentieria</tp:taxon-name-part><tp:taxon-name-part taxon-name-part-type="species" reg="stenzii">stenzii</tp:taxon-name-part><tp:taxon-name-part taxon-name-part-type="subspecies" reg="faueri">faueri</tp:taxon-name-part></tp:taxon-name></italic> (Bank, 1987)</td><td rowspan="1" colspan="1">Grotte di Oliero Valstagna, Vicenza, Veneto, Italy. 800 m asl. <named-content xmlns:xlink="http://www.w3.org/1999/xlink" content-type="dwc:verbatimCoordinates" xlink:type="simple"><named-content content-type="geo-json" specific-use="{&#34;type&#34;:&#34;Point&#34;,&#34;coordinates&#34;:[11.667844,45.846608]}" id="NCID0EL5BO" xlink:type="simple">45°50'47.79"N, 11°40'04.24"E</named-content></named-content>, W. De Mattia and J. Macor leg. and det.</td><td rowspan="1" colspan="1">stenzioid</td><td rowspan="1" colspan="1">N</td><td rowspan="1" colspan="1">EP(<abbrev xmlns:xlink="http://www.w3.org/1999/xlink" xlink:title="epiphallar longitudinal pleats" id="ABBRID0E15BO" xlink:type="simple">ELP</abbrev>)</td></tr><tr><td rowspan="1" colspan="1"><italic><tp:taxon-name><tp:taxon-name-part taxon-name-part-type="genus" reg="Charpentieria">Charpentieria</tp:taxon-name-part><tp:taxon-name-part taxon-name-part-type="species" reg="stenzii">stenzii</tp:taxon-name-part><tp:taxon-name-part taxon-name-part-type="subspecies" reg="letochana">letochana</tp:taxon-name-part></tp:taxon-name></italic> (Gredler, 1874)</td><td rowspan="1" colspan="1">Val Fonda, Misurina, Belluno, Veneto, Italy. 1500 m asl. <named-content xmlns:xlink="http://www.w3.org/1999/xlink" content-type="dwc:verbatimCoordinates" xlink:type="simple"><named-content content-type="geo-json" specific-use="{&#34;type&#34;:&#34;Point&#34;,&#34;coordinates&#34;:[12.205558,46.607617]}" id="NCID0EZ6BO" xlink:type="simple">46°36'27.42"N, 12°12'20.01"E</named-content></named-content>, W. De Mattia and J. Macor leg. and det.</td><td rowspan="1" colspan="1">stenzioid</td><td rowspan="1" colspan="1">Y</td><td rowspan="1" colspan="1">EP(<abbrev xmlns:xlink="http://www.w3.org/1999/xlink" xlink:title="epiphallar longitudinal pleats" id="ABBRID0EIACO" xlink:type="simple">ELP</abbrev>)</td></tr><tr><td rowspan="1" colspan="1"><italic><tp:taxon-name><tp:taxon-name-part taxon-name-part-type="genus" reg="Charpentieria">Charpentieria</tp:taxon-name-part><tp:taxon-name-part taxon-name-part-type="species" reg="stenzii">stenzii</tp:taxon-name-part><tp:taxon-name-part taxon-name-part-type="subspecies" reg="nordsiecki">nordsiecki</tp:taxon-name-part></tp:taxon-name></italic> Fauer, 1991</td><td rowspan="1" colspan="1">Cison di Val Marino, Treviso, Veneto, Italy. 250 m asl. <named-content xmlns:xlink="http://www.w3.org/1999/xlink" content-type="dwc:verbatimCoordinates" xlink:type="simple"><named-content content-type="geo-json" specific-use="{&#34;type&#34;:&#34;Point&#34;,&#34;coordinates&#34;:[12.147944,45.968203]}" id="NCID0EHBCO" xlink:type="simple">45°58'05.53"N, 12°08'52.60"E</named-content></named-content>, W. De Mattia and J. Macor leg. and det.</td><td rowspan="1" colspan="1">stenzioid</td><td rowspan="1" colspan="1">N</td><td rowspan="1" colspan="1">no pseudopapilla</td></tr><tr><td rowspan="1" colspan="1"><italic><tp:taxon-name><tp:taxon-name-part taxon-name-part-type="genus" reg="Charpentieria">Charpentieria</tp:taxon-name-part><tp:taxon-name-part taxon-name-part-type="species" reg="stenzii">stenzii</tp:taxon-name-part><tp:taxon-name-part taxon-name-part-type="subspecies" reg="paroliniana">paroliniana</tp:taxon-name-part></tp:taxon-name></italic> (De Betta &amp; Martinati, 1855)</td><td rowspan="1" colspan="1">Loc. La Goccia, Foza, Valstagna, Vicenza, Veneto, Italy. 800 m asl. <named-content xmlns:xlink="http://www.w3.org/1999/xlink" content-type="dwc:verbatimCoordinates" xlink:type="simple"><named-content content-type="geo-json" specific-use="{&#34;type&#34;:&#34;Point&#34;,&#34;coordinates&#34;:[11.649925,45.874778]}" id="NCID0EQCCO" xlink:type="simple">45°52'29.20"N, 11°38'59.73"E</named-content></named-content>, W. De Mattia and J. Macor leg. and det.</td><td rowspan="1" colspan="1">stenzioid</td><td rowspan="1" colspan="1">N</td><td rowspan="1" colspan="1">EP(<abbrev xmlns:xlink="http://www.w3.org/1999/xlink" xlink:title="epiphallar longitudinal pleats" id="ABBRID0E6CCO" xlink:type="simple">ELP</abbrev>)</td></tr><tr><td rowspan="1" colspan="1"><italic><tp:taxon-name><tp:taxon-name-part taxon-name-part-type="genus" reg="Charpentieria">Charpentieria</tp:taxon-name-part><tp:taxon-name-part taxon-name-part-type="species" reg="stenzii">stenzii</tp:taxon-name-part><tp:taxon-name-part taxon-name-part-type="subspecies" reg="westerlundi">westerlundi</tp:taxon-name-part></tp:taxon-name></italic> (Nordsieck, 1993)</td><td rowspan="1" colspan="1">Val Fiscalina, Croda Rossa, Sesto, Bolzano, Trentino-Alto Adige, Italy. 1500 m asl. <named-content xmlns:xlink="http://www.w3.org/1999/xlink" content-type="dwc:verbatimCoordinates" xlink:type="simple"><named-content content-type="geo-json" specific-use="{&#34;type&#34;:&#34;Point&#34;,&#34;coordinates&#34;:[12.361886,46.634119]}" id="NCID0E5DCO" xlink:type="simple">46°38'02.83"N, 12°21'42.79"E</named-content></named-content>, I. Niero leg. and det.</td><td rowspan="1" colspan="1">stenzioid</td><td rowspan="1" colspan="1">N</td><td rowspan="1" colspan="1">EP(<abbrev xmlns:xlink="http://www.w3.org/1999/xlink" xlink:title="epiphallar longitudinal pleats" id="ABBRID0ENECO" xlink:type="simple">ELP</abbrev>)</td></tr></tbody></table></table-wrap><fig id="F51" position="float" orientation="portrait"><object-id xmlns:xlink="http://www.w3.org/1999/xlink" content-type="doi" xlink:type="simple">10.3897/zookeys.1077.67081.figure51</object-id><object-id xmlns:xlink="http://www.w3.org/1999/xlink" content-type="arpha" xlink:type="simple">CF148791-04D1-50A2-B3A1-B70F521B6306</object-id><label>Figure 51.</label><caption><p><italic><tp:taxon-name><tp:taxon-name-part taxon-name-part-type="genus" reg="Charpentieria">Charpentieria</tp:taxon-name-part><tp:taxon-name-part taxon-name-part-type="species" reg="stenzii">stenzii</tp:taxon-name-part><tp:taxon-name-part taxon-name-part-type="subspecies" reg="stenzii">stenzii</tp:taxon-name-part></tp:taxon-name></italic> (Rossmässler, 1836), San Romedio, Trento <bold>51.1</bold> whole distal genital organs <bold>51.2</bold> internal distal part of genital organs <bold>51.3</bold> cross section of the epiphallus. <italic><tp:taxon-name><tp:taxon-name-part taxon-name-part-type="genus" reg="Charpentieria">Charpentieria</tp:taxon-name-part><tp:taxon-name-part taxon-name-part-type="species" reg="stenzii">stenzii</tp:taxon-name-part><tp:taxon-name-part taxon-name-part-type="subspecies" reg="butoti">butoti</tp:taxon-name-part></tp:taxon-name></italic> (Bank, 1987), Fai della Paganella <bold>51.4</bold> whole distal genital organs <bold>51.5.</bold> internal distal part of genital organs <bold>51.6</bold> detail of the hemipapilla: uncut <bold>51.7</bold> detail of the hemipapilla: cut funnel <bold>51.8</bold> cross section of the epiphallus.</p></caption><graphic xmlns:xlink="http://www.w3.org/1999/xlink" xlink:href="zookeys-1077-001-g051.jpg" position="float" orientation="portrait" xlink:type="simple" id="oo_622843.jpg"><uri content-type="original_file" xlink:type="simple">https://binary.pensoft.net/fig/622843</uri></graphic></fig><fig id="F54" position="float" orientation="portrait"><object-id xmlns:xlink="http://www.w3.org/1999/xlink" content-type="doi" xlink:type="simple">10.3897/zookeys.1077.67081.figure54</object-id><object-id xmlns:xlink="http://www.w3.org/1999/xlink" content-type="arpha" xlink:type="simple">1396D6FA-BC6B-5747-8EC5-0AB3071B057B</object-id><label>Figure 54.</label><caption><p><italic><tp:taxon-name><tp:taxon-name-part taxon-name-part-type="genus" reg="Charpentieria">Charpentieria</tp:taxon-name-part><tp:taxon-name-part taxon-name-part-type="species" reg="stenzii">stenzii</tp:taxon-name-part><tp:taxon-name-part taxon-name-part-type="subspecies" reg="letochana">letochana</tp:taxon-name-part></tp:taxon-name></italic> (Gredler, 1874), Val Fonda, Belluno <bold>54.1</bold> whole distal genital organs <bold>54.2</bold> internal distal part of genital organs <bold>54.3</bold> detail of the hemipapilla: uncut <bold>54.4</bold> detail of the hemipapilla: cut funnel <bold>54.5</bold> cross section of the pseudopapilla <bold>54.6</bold> cross section of the epiphallus.</p></caption><graphic xmlns:xlink="http://www.w3.org/1999/xlink" xlink:href="zookeys-1077-001-g054.jpg" position="float" orientation="portrait" xlink:type="simple" id="oo_622846.jpg"><uri content-type="original_file" xlink:type="simple">https://binary.pensoft.net/fig/622846</uri></graphic></fig></tp:treatment-sec><ref-list><ref id="B58"><mixed-citation xmlns:xlink="http://www.w3.org/1999/xlink" xlink:type="simple"><person-group><name name-style="western"><surname>Nordsieck</surname><given-names>H</given-names></name></person-group> (<year>1963b</year>) <article-title>Zur Anatomie und Systematik der Clausilien, II. Die Formenbildung des Genus <italic><tp:taxon-name><tp:taxon-name-part taxon-name-part-type="genus">Delima</tp:taxon-name-part></tp:taxon-name></italic> in den Südalpen.</article-title><source>Archiv für Molluskenkunde</source><volume>92</volume>: <fpage>169</fpage>–<lpage>203</lpage>.</mixed-citation></ref><ref id="B107"><mixed-citation xmlns:xlink="http://www.w3.org/1999/xlink" xlink:type="simple"><person-group><name name-style="western"><surname>Zallot</surname><given-names>E</given-names></name></person-group> (<year>2001</year>) <article-title>Contributo alla conoscenza della specie <italic><tp:taxon-name><tp:taxon-name-part taxon-name-part-type="genus">Charpentieria</tp:taxon-name-part><tp:taxon-name-part taxon-name-part-type="species">stentzii</tp:taxon-name-part></tp:taxon-name></italic> (Rossmässler, 1836) (<tp:taxon-name><tp:taxon-name-part taxon-name-part-type="class">Gastropoda</tp:taxon-name-part></tp:taxon-name>; <tp:taxon-name><tp:taxon-name-part taxon-name-part-type="infraclass">Pulmonata</tp:taxon-name-part></tp:taxon-name>; <tp:taxon-name><tp:taxon-name-part taxon-name-part-type="family">Clausiliidae</tp:taxon-name-part></tp:taxon-name>).</article-title><source>Gortania</source><volume>23</volume>: <fpage>137</fpage>–<lpage>156</lpage>.</mixed-citation></ref><ref id="B101"><mixed-citation xmlns:xlink="http://www.w3.org/1999/xlink" xlink:type="simple"><person-group><name name-style="western"><surname>Welter-Schultes</surname><given-names>F</given-names></name></person-group> (<year>2012</year>) <source>European non-marine molluscs, a quide for species identification.</source><publisher-name>Planet Poster Editions</publisher-name>, <publisher-loc>Göttingen</publisher-loc>, <size units="page">674 pp</size>.</mixed-citation></ref></ref-list></tp:taxon-treatment>
