# Supplementary material for: ﻿Morphological investigation of genital organs and first insights into the phylogeny of the genus Siciliaria Vest, 1867 as a basis for a taxonomic revision (Mollusca, Gastropoda, Clausiliidae)
Source: Zookeys. 2021 Dec 14;1077:1–175. doi: 10.3897/zookeys.1077.67081 (PMC8692307; doi:10.3897/zookeys.1077.67081)
Supplement: XML Treatment for Charpentieria stenzii stenzii [file zookeys.1077.67081-treatment44.xml]

<!DOCTYPE tp:taxon-treatment
  PUBLIC "-//TaxonX//DTD Taxonomic Treatment Publishing DTD v0 20100105//EN" "tax-treatment-NSO.dtd">
<tp:taxon-treatment xmlns:tp="http://www.plazi.org/taxpub"><tp:treatment-meta><kwd-group><label>Taxon classification</label><kwd>
                  <named-content content-type="kingdom">Animalia</named-content>
                </kwd><kwd>
                  <named-content content-type="order">Stylommatophora</named-content>
                </kwd><kwd>
                  <named-content content-type="family">Clausiliidae</named-content>
                </kwd></kwd-group><mixed-citation publication-type="journal"><person-group><name><surname>De Mattia</surname><given-names>Willy</given-names></name><name><surname>Reier</surname><given-names>Susanne</given-names></name><name><surname>Haring</surname><given-names>Elisabeth</given-names></name></person-group><article-title>﻿Morphological investigation of genital organs and first insights into the phylogeny of the genus <italic><tp:taxon-name><tp:taxon-name-part taxon-name-part-type="genus" reg="Siciliaria">Siciliaria</tp:taxon-name-part></tp:taxon-name></italic> Vest, 1867 as a basis for a taxonomic revision (<tp:taxon-name><tp:taxon-name-part taxon-name-part-type="phylum">Mollusca</tp:taxon-name-part></tp:taxon-name>, <tp:taxon-name><tp:taxon-name-part taxon-name-part-type="class">Gastropoda</tp:taxon-name-part></tp:taxon-name>, <tp:taxon-name><tp:taxon-name-part taxon-name-part-type="family">Clausiliidae</tp:taxon-name-part></tp:taxon-name>)</article-title><source>Zookeys</source><day>14</day><month>12</month><year>2021</year><volume>1077</volume><fpage>1</fpage><lpage>175</lpage><pub-id pub-id-type="doi">10.3897/zookeys.1077.67081</pub-id></mixed-citation></tp:treatment-meta><tp:nomenclature><label>﻿</label><tp:taxon-name>
                <object-id xmlns:xlink="http://www.w3.org/1999/xlink" content-type="arpha" xlink:type="simple">48396783-0779-51D2-8CAE-D9E3C84A39DA</object-id>
                <tp:taxon-name-part taxon-name-part-type="genus" reg="Charpentieria">Charpentieria</tp:taxon-name-part>
                <tp:taxon-name-part taxon-name-part-type="species" reg="stenzii">stenzii</tp:taxon-name-part>
                <tp:taxon-name-part taxon-name-part-type="subspecies" reg="stenzii">stenzii</tp:taxon-name-part>
              </tp:taxon-name><tp:taxon-authority>(Rossmässler, 1836)</tp:taxon-authority><xref ref-type="fig" rid="F51">Figs 51.1–51.3, 56.1</xref></tp:nomenclature><tp:treatment-sec sec-type="distribution" id="SECID0ESKIO"><title>Distribution.</title><p>Italy, Trentino-Alto Adige, including westernmost Dolomites in the surroundings of Schlern mountain, Val di Non and Passo della Mendola (<xref ref-type="bibr" rid="B58">Nordsieck 1963b</xref>: 191; <xref ref-type="bibr" rid="B107">Zallot 2001</xref>: 154).</p></tp:treatment-sec><tp:treatment-sec sec-type="material" id="SECID0EALIO"><title>Specimens examined.</title><p>Italy, Trentino-Alto Adige, Trento, San Romedio. 730 m asl, <named-content xmlns:xlink="http://www.w3.org/1999/xlink" content-type="dwc:verbatimCoordinates" xlink:type="simple"><named-content content-type="geo-json" specific-use="{&#34;type&#34;:&#34;Point&#34;,&#34;coordinates&#34;:[11.108844,46.367731]}" id="NCID0EJLIO" xlink:type="simple">46°22'3.83"N, 11°06'31.84"E</named-content></named-content>, W. De Mattia and J. Macor leg. and det., 2 dissected <abbrev xmlns:xlink="http://www.w3.org/1999/xlink" xlink:title="specimen" id="ABBRID0EOLIO" xlink:type="simple">spm</abbrev>.</p></tp:treatment-sec><tp:treatment-sec sec-type="External morphology of the genital organs" id="SECID0ESLIO"><title>External morphology of the genital organs</title><p><bold>(Fig. <xref ref-type="fig" rid="F51">51</xref>.1).</bold> The V is slightly longer than the <abbrev xmlns:xlink="http://www.w3.org/1999/xlink" xlink:title="free oviduct" id="ABBRID0E6LIO" xlink:type="simple">FO</abbrev>. The <abbrev xmlns:xlink="http://www.w3.org/1999/xlink" xlink:title="first duct of the bursa copulatrix" id="ABBRID0EDMIO" xlink:type="simple">FDBC</abbrev> is as long as the <abbrev xmlns:xlink="http://www.w3.org/1999/xlink" xlink:title="second duct of the bursa copulatrix" id="ABBRID0EHMIO" xlink:type="simple">SDBC</abbrev>+<abbrev xmlns:xlink="http://www.w3.org/1999/xlink" xlink:title="actual bursa copulatrix" id="ABBRID0ELMIO" xlink:type="simple">BC</abbrev>. The <abbrev xmlns:xlink="http://www.w3.org/1999/xlink" xlink:title="actual bursa copulatrix" id="ABBRID0EPMIO" xlink:type="simple">BC</abbrev>+<abbrev xmlns:xlink="http://www.w3.org/1999/xlink" xlink:title="second duct of the bursa copulatrix" id="ABBRID0ETMIO" xlink:type="simple">SDBC</abbrev> is cylindrical in shape without clear distinction between the <abbrev xmlns:xlink="http://www.w3.org/1999/xlink" xlink:title="second duct of the bursa copulatrix" id="ABBRID0EXMIO" xlink:type="simple">SDBC</abbrev> and the <abbrev xmlns:xlink="http://www.w3.org/1999/xlink" xlink:title="actual bursa copulatrix" id="ABBRID0E2MIO" xlink:type="simple">BC</abbrev>. The D is longer than the <abbrev xmlns:xlink="http://www.w3.org/1999/xlink" xlink:title="second duct of the bursa copulatrix" id="ABBRID0E6MIO" xlink:type="simple">SDBC</abbrev>+<abbrev xmlns:xlink="http://www.w3.org/1999/xlink" xlink:title="actual bursa copulatrix" id="ABBRID0EDNIO" xlink:type="simple">BC</abbrev> and thinner. The V is short and wide in diameter. The <abbrev xmlns:xlink="http://www.w3.org/1999/xlink" xlink:title="penial complex" id="ABBRID0EHNIO" xlink:type="simple">PC</abbrev> is ~ 3 × longer than the V. The P is cylindrical. The transition between P and EP is not clearly visible. The <abbrev xmlns:xlink="http://www.w3.org/1999/xlink" xlink:title="penial retractor muscle" id="ABBRID0ELNIO" xlink:type="simple">PR</abbrev> is short and thin. The E is slightly shorter than the P and thinner in diameter.</p></tp:treatment-sec><tp:treatment-sec sec-type="Internal morphology of the genital organs" id="SECID0EPNIO"><title>Internal morphology of the genital organs</title><p><bold>(Figs <xref ref-type="fig" rid="F51">51</xref>.2–51.3).</bold> The A and the V are smooth or with weak irregular convolute pleats. The P presents irregular and wide longitudinal pleats. The hemipapilla is smooth and very short. The outlet of the hemipapilla is roundish. The E shows two moderately fringed <abbrev xmlns:xlink="http://www.w3.org/1999/xlink" xlink:title="epiphallar longitudinal pleats" id="ABBRID0E3NIO" xlink:type="simple">ELP</abbrev>. They proximally fade before the <abbrev xmlns:xlink="http://www.w3.org/1999/xlink" xlink:title="vas deferens" id="ABBRID0EAOIO" xlink:type="simple">VD</abbrev>.</p></tp:treatment-sec><tp:treatment-sec><!--Section generated to contain objects referenced in tp:taxon-treatment.--><fig id="F51" position="float" orientation="portrait"><object-id xmlns:xlink="http://www.w3.org/1999/xlink" content-type="doi" xlink:type="simple">10.3897/zookeys.1077.67081.figure51</object-id><object-id xmlns:xlink="http://www.w3.org/1999/xlink" content-type="arpha" xlink:type="simple">CF148791-04D1-50A2-B3A1-B70F521B6306</object-id><label>Figure 51.</label><caption><p><italic><tp:taxon-name><tp:taxon-name-part taxon-name-part-type="genus" reg="Charpentieria">Charpentieria</tp:taxon-name-part><tp:taxon-name-part taxon-name-part-type="species" reg="stenzii">stenzii</tp:taxon-name-part><tp:taxon-name-part taxon-name-part-type="subspecies" reg="stenzii">stenzii</tp:taxon-name-part></tp:taxon-name></italic> (Rossmässler, 1836), San Romedio, Trento <bold>51.1</bold> whole distal genital organs <bold>51.2</bold> internal distal part of genital organs <bold>51.3</bold> cross section of the epiphallus. <italic><tp:taxon-name><tp:taxon-name-part taxon-name-part-type="genus" reg="Charpentieria">Charpentieria</tp:taxon-name-part><tp:taxon-name-part taxon-name-part-type="species" reg="stenzii">stenzii</tp:taxon-name-part><tp:taxon-name-part taxon-name-part-type="subspecies" reg="butoti">butoti</tp:taxon-name-part></tp:taxon-name></italic> (Bank, 1987), Fai della Paganella <bold>51.4</bold> whole distal genital organs <bold>51.5.</bold> internal distal part of genital organs <bold>51.6</bold> detail of the hemipapilla: uncut <bold>51.7</bold> detail of the hemipapilla: cut funnel <bold>51.8</bold> cross section of the epiphallus.</p></caption><graphic xmlns:xlink="http://www.w3.org/1999/xlink" xlink:href="zookeys-1077-001-g051.jpg" position="float" orientation="portrait" xlink:type="simple" id="oo_622843.jpg"><uri content-type="original_file" xlink:type="simple">https://binary.pensoft.net/fig/622843</uri></graphic></fig></tp:treatment-sec><ref-list><ref id="B58"><mixed-citation xmlns:xlink="http://www.w3.org/1999/xlink" xlink:type="simple"><person-group><name name-style="western"><surname>Nordsieck</surname><given-names>H</given-names></name></person-group> (<year>1963b</year>) <article-title>Zur Anatomie und Systematik der Clausilien, II. Die Formenbildung des Genus <italic><tp:taxon-name><tp:taxon-name-part taxon-name-part-type="genus">Delima</tp:taxon-name-part></tp:taxon-name></italic> in den Südalpen.</article-title><source>Archiv für Molluskenkunde</source><volume>92</volume>: <fpage>169</fpage>–<lpage>203</lpage>.</mixed-citation></ref><ref id="B107"><mixed-citation xmlns:xlink="http://www.w3.org/1999/xlink" xlink:type="simple"><person-group><name name-style="western"><surname>Zallot</surname><given-names>E</given-names></name></person-group> (<year>2001</year>) <article-title>Contributo alla conoscenza della specie <italic><tp:taxon-name><tp:taxon-name-part taxon-name-part-type="genus">Charpentieria</tp:taxon-name-part><tp:taxon-name-part taxon-name-part-type="species">stentzii</tp:taxon-name-part></tp:taxon-name></italic> (Rossmässler, 1836) (<tp:taxon-name><tp:taxon-name-part taxon-name-part-type="class">Gastropoda</tp:taxon-name-part></tp:taxon-name>; <tp:taxon-name><tp:taxon-name-part taxon-name-part-type="infraclass">Pulmonata</tp:taxon-name-part></tp:taxon-name>; <tp:taxon-name><tp:taxon-name-part taxon-name-part-type="family">Clausiliidae</tp:taxon-name-part></tp:taxon-name>).</article-title><source>Gortania</source><volume>23</volume>: <fpage>137</fpage>–<lpage>156</lpage>.</mixed-citation></ref></ref-list></tp:taxon-treatment>
