# Supplementary material for: ﻿Morphological investigation of genital organs and first insights into the phylogeny of the genus Siciliaria Vest, 1867 as a basis for a taxonomic revision (Mollusca, Gastropoda, Clausiliidae)
Source: Zookeys. 2021 Dec 14;1077:1–175. doi: 10.3897/zookeys.1077.67081 (PMC8692307; doi:10.3897/zookeys.1077.67081)
Supplement: XML Treatment for Charpentieria stenzii cincta [file zookeys.1077.67081-treatment46.xml]

<!DOCTYPE tp:taxon-treatment
  PUBLIC "-//TaxonX//DTD Taxonomic Treatment Publishing DTD v0 20100105//EN" "tax-treatment-NSO.dtd">
<tp:taxon-treatment xmlns:tp="http://www.plazi.org/taxpub"><tp:treatment-meta><kwd-group><label>Taxon classification</label><kwd>
                  <named-content content-type="kingdom">Animalia</named-content>
                </kwd><kwd>
                  <named-content content-type="order">Stylommatophora</named-content>
                </kwd><kwd>
                  <named-content content-type="family">Clausiliidae</named-content>
                </kwd></kwd-group><mixed-citation publication-type="journal"><person-group><name><surname>De Mattia</surname><given-names>Willy</given-names></name><name><surname>Reier</surname><given-names>Susanne</given-names></name><name><surname>Haring</surname><given-names>Elisabeth</given-names></name></person-group><article-title>﻿Morphological investigation of genital organs and first insights into the phylogeny of the genus <italic><tp:taxon-name><tp:taxon-name-part taxon-name-part-type="genus" reg="Siciliaria">Siciliaria</tp:taxon-name-part></tp:taxon-name></italic> Vest, 1867 as a basis for a taxonomic revision (<tp:taxon-name><tp:taxon-name-part taxon-name-part-type="phylum">Mollusca</tp:taxon-name-part></tp:taxon-name>, <tp:taxon-name><tp:taxon-name-part taxon-name-part-type="class">Gastropoda</tp:taxon-name-part></tp:taxon-name>, <tp:taxon-name><tp:taxon-name-part taxon-name-part-type="family">Clausiliidae</tp:taxon-name-part></tp:taxon-name>)</article-title><source>Zookeys</source><day>14</day><month>12</month><year>2021</year><volume>1077</volume><fpage>1</fpage><lpage>175</lpage><pub-id pub-id-type="doi">10.3897/zookeys.1077.67081</pub-id></mixed-citation></tp:treatment-meta><tp:nomenclature><label>﻿</label><tp:taxon-name>
                <object-id xmlns:xlink="http://www.w3.org/1999/xlink" content-type="arpha" xlink:type="simple">FD29D2C4-399A-5F9F-A452-4BB30DB9E0D7</object-id>
                <tp:taxon-name-part taxon-name-part-type="genus" reg="Charpentieria">Charpentieria</tp:taxon-name-part>
                <tp:taxon-name-part taxon-name-part-type="species" reg="stenzii">stenzii</tp:taxon-name-part>
                <tp:taxon-name-part taxon-name-part-type="subspecies" reg="cincta">cincta</tp:taxon-name-part>
              </tp:taxon-name><tp:taxon-authority>(Brumati, 1838)</tp:taxon-authority><xref ref-type="fig" rid="F52">Figs 52.1–52.6, 56.3</xref></tp:nomenclature><tp:treatment-sec sec-type="material" id="SECID0EJWIO"><title>Specimens examined.</title><p>Italy, Friuli-Venezia Giulia, Pordenone, Bosplans. 500 m asl, <named-content xmlns:xlink="http://www.w3.org/1999/xlink" content-type="dwc:verbatimCoordinates" xlink:type="simple"><named-content content-type="geo-json" specific-use="{&#34;type&#34;:&#34;Point&#34;,&#34;coordinates&#34;:[12.637294,46.194586]}" id="NCID0ESWIO" xlink:type="simple">46°11'40.51"N, 12°38'14.26"E</named-content></named-content>, [Lab ID C2_2, <abbrev xmlns:xlink="http://www.w3.org/1999/xlink" xlink:title="cytochrome c oxidase subunit 1 gene" id="ABBRID0EXWIO" xlink:type="simple">COI</abbrev>: <ext-link xmlns:xlink="http://www.w3.org/1999/xlink" ext-link-type="gen" xlink:href="MW758953" xlink:type="simple">MW758953</ext-link>, <abbrev xmlns:xlink="http://www.w3.org/1999/xlink" xlink:title="internal transcribed spacer 2" id="ABBRID0EAXIO" xlink:type="simple">ITS2</abbrev>: <ext-link xmlns:xlink="http://www.w3.org/1999/xlink" ext-link-type="gen" xlink:href="MW757049" xlink:type="simple">MW757049</ext-link>, <ext-link xmlns:xlink="http://www.w3.org/1999/xlink" ext-link-type="gen" xlink:href="MW757050" xlink:type="simple">MW757050</ext-link>], W. De Mattia and J. Macor leg. and det., 2 dissected <abbrev xmlns:xlink="http://www.w3.org/1999/xlink" xlink:title="specimen" id="ABBRID0EOXIO" xlink:type="simple">spm</abbrev>; Italy, Friuli-Venezia Giulia, Tarvisio, Val Resia, sella di Carnizza. 400 m asl, <named-content xmlns:xlink="http://www.w3.org/1999/xlink" content-type="dwc:verbatimCoordinates" xlink:type="simple"><named-content content-type="geo-json" specific-use="{&#34;type&#34;:&#34;Point&#34;,&#34;coordinates&#34;:[13.321419,46.337653]}" id="NCID0EVXIO" xlink:type="simple">46°20'15.55"N, 13°19'17.11"E</named-content></named-content>, W. De Mattia and J. Macor leg. and det., 2 dissected <abbrev xmlns:xlink="http://www.w3.org/1999/xlink" xlink:title="specimen" id="ABBRID0E1XIO" xlink:type="simple">spm</abbrev>.</p></tp:treatment-sec><tp:treatment-sec sec-type="distribution" id="SECID0E5XIO"><title>Distribution.</title><p><italic><tp:taxon-name><tp:taxon-name-part taxon-name-part-type="genus" reg="Charpentieria">Charpentieria</tp:taxon-name-part><tp:taxon-name-part taxon-name-part-type="species" reg="stenzii">stenzii</tp:taxon-name-part><tp:taxon-name-part taxon-name-part-type="subspecies" reg="cincta">cincta</tp:taxon-name-part></tp:taxon-name></italic> presents a wide distribution, approximately including in Italy the Alpi and Prealpi Carniche and Giulie, Dolomiti, Cansiglio and Monti Lessini (<xref ref-type="bibr" rid="B107">Zallot 2001</xref>: 154), Stubai Alps (Tribulaun) and farther to the East: Alps of Carinthia and westernmost Slovenia.</p></tp:treatment-sec><tp:treatment-sec sec-type="External morphology of the genital organs (Fig. 52.1)" id="SECID0EXYIO"><title>External morphology of the genital organs (Fig. <xref ref-type="fig" rid="F52">52</xref>.1).</title><p>The V is much shorter than the <abbrev xmlns:xlink="http://www.w3.org/1999/xlink" xlink:title="free oviduct" id="ABBRID0ECZIO" xlink:type="simple">FO</abbrev>. The <abbrev xmlns:xlink="http://www.w3.org/1999/xlink" xlink:title="first duct of the bursa copulatrix" id="ABBRID0EGZIO" xlink:type="simple">FDBC</abbrev> is slightly shorter than the <abbrev xmlns:xlink="http://www.w3.org/1999/xlink" xlink:title="second duct of the bursa copulatrix" id="ABBRID0EKZIO" xlink:type="simple">SDBC</abbrev>+<abbrev xmlns:xlink="http://www.w3.org/1999/xlink" xlink:title="actual bursa copulatrix" id="ABBRID0EOZIO" xlink:type="simple">BC</abbrev>. The <abbrev xmlns:xlink="http://www.w3.org/1999/xlink" xlink:title="actual bursa copulatrix" id="ABBRID0ESZIO" xlink:type="simple">BC</abbrev>+<abbrev xmlns:xlink="http://www.w3.org/1999/xlink" xlink:title="second duct of the bursa copulatrix" id="ABBRID0EWZIO" xlink:type="simple">SDBC</abbrev> is cylindrical to club-like in shape, without clear distinction between the <abbrev xmlns:xlink="http://www.w3.org/1999/xlink" xlink:title="second duct of the bursa copulatrix" id="ABBRID0E1ZIO" xlink:type="simple">SDBC</abbrev> and the <abbrev xmlns:xlink="http://www.w3.org/1999/xlink" xlink:title="actual bursa copulatrix" id="ABBRID0E5ZIO" xlink:type="simple">BC</abbrev>. The D is much longer than the <abbrev xmlns:xlink="http://www.w3.org/1999/xlink" xlink:title="second duct of the bursa copulatrix" id="ABBRID0EC1IO" xlink:type="simple">SDBC</abbrev>+<abbrev xmlns:xlink="http://www.w3.org/1999/xlink" xlink:title="actual bursa copulatrix" id="ABBRID0EG1IO" xlink:type="simple">BC</abbrev> and thinner. The V is very short and wide in diameter. The <abbrev xmlns:xlink="http://www.w3.org/1999/xlink" xlink:title="penial complex" id="ABBRID0EK1IO" xlink:type="simple">PC</abbrev> is ~ 3 × longer than the V. The P is cylindrical and swollen along its proximal part. The transition between P and EP is clearly visible. The <abbrev xmlns:xlink="http://www.w3.org/1999/xlink" xlink:title="penial retractor muscle" id="ABBRID0EO1IO" xlink:type="simple">PR</abbrev> is short and thin. The E is longer than the P but thinner in diameter.</p></tp:treatment-sec><tp:treatment-sec sec-type="Internal morphology of the genital organs (Figs 52.2–52.6)" id="SECID0ES1IO"><title>Internal morphology of the genital organs (Figs <xref ref-type="fig" rid="F52">52</xref>.2–52.6).</title><p>The A, the V and the P show many more or less irregular (longitudinal to oblique) smooth pleats. The hemipapilla is smooth to moderately folded and usually short. The outlet of the hemipapilla is slit-like. The E shows two fringed <abbrev xmlns:xlink="http://www.w3.org/1999/xlink" xlink:title="epiphallar longitudinal pleats" id="ABBRID0E41IO" xlink:type="simple">ELP</abbrev>. They proximally fade before the <abbrev xmlns:xlink="http://www.w3.org/1999/xlink" xlink:title="vas deferens" id="ABBRID0EB2IO" xlink:type="simple">VD</abbrev>.</p></tp:treatment-sec><tp:treatment-sec><!--Section generated to contain objects referenced in tp:taxon-treatment.--><fig id="F52" position="float" orientation="portrait"><object-id xmlns:xlink="http://www.w3.org/1999/xlink" content-type="doi" xlink:type="simple">10.3897/zookeys.1077.67081.figure52</object-id><object-id xmlns:xlink="http://www.w3.org/1999/xlink" content-type="arpha" xlink:type="simple">37D7CC37-C220-54C8-93A6-A6CD10EB3B99</object-id><label>Figure 52.</label><caption><p><italic><tp:taxon-name><tp:taxon-name-part taxon-name-part-type="genus" reg="Charpentieria">Charpentieria</tp:taxon-name-part><tp:taxon-name-part taxon-name-part-type="species" reg="stenzii">stenzii</tp:taxon-name-part><tp:taxon-name-part taxon-name-part-type="subspecies" reg="cincta">cincta</tp:taxon-name-part></tp:taxon-name></italic> (Brumati, 1842), Bosplans, Pordenone <bold>52.1</bold> whole distal genital organs <bold>52.2</bold> internal distal part of genital organs <bold>52.3</bold> detail of the hemipapilla: uncut <bold>52.4</bold> detail of the hemipapilla: cut funnel. <italic><tp:taxon-name><tp:taxon-name-part taxon-name-part-type="genus" reg="Charpentieria">Charpentieria</tp:taxon-name-part><tp:taxon-name-part taxon-name-part-type="species" reg="stenzii">stenzii</tp:taxon-name-part><tp:taxon-name-part taxon-name-part-type="subspecies" reg="cincta">cincta</tp:taxon-name-part></tp:taxon-name></italic> (Brumati, 1842), Val Resia, Udine <bold>52.5</bold> whole distal genital organs <bold>52.6</bold> internal distal part of genital organs with cut funnel.</p></caption><graphic xmlns:xlink="http://www.w3.org/1999/xlink" xlink:href="zookeys-1077-001-g052.jpg" position="float" orientation="portrait" xlink:type="simple" id="oo_622844.jpg"><uri content-type="original_file" xlink:type="simple">https://binary.pensoft.net/fig/622844</uri></graphic></fig></tp:treatment-sec><ref-list><ref id="B107"><mixed-citation xmlns:xlink="http://www.w3.org/1999/xlink" xlink:type="simple"><person-group><name name-style="western"><surname>Zallot</surname><given-names>E</given-names></name></person-group> (<year>2001</year>) <article-title>Contributo alla conoscenza della specie <italic><tp:taxon-name><tp:taxon-name-part taxon-name-part-type="genus">Charpentieria</tp:taxon-name-part><tp:taxon-name-part taxon-name-part-type="species">stentzii</tp:taxon-name-part></tp:taxon-name></italic> (Rossmässler, 1836) (<tp:taxon-name><tp:taxon-name-part taxon-name-part-type="class">Gastropoda</tp:taxon-name-part></tp:taxon-name>; <tp:taxon-name><tp:taxon-name-part taxon-name-part-type="infraclass">Pulmonata</tp:taxon-name-part></tp:taxon-name>; <tp:taxon-name><tp:taxon-name-part taxon-name-part-type="family">Clausiliidae</tp:taxon-name-part></tp:taxon-name>).</article-title><source>Gortania</source><volume>23</volume>: <fpage>137</fpage>–<lpage>156</lpage>.</mixed-citation></ref></ref-list></tp:taxon-treatment>
