# Supplementary material for: ﻿Morphological investigation of genital organs and first insights into the phylogeny of the genus Siciliaria Vest, 1867 as a basis for a taxonomic revision (Mollusca, Gastropoda, Clausiliidae)
Source: Zookeys. 2021 Dec 14;1077:1–175. doi: 10.3897/zookeys.1077.67081 (PMC8692307; doi:10.3897/zookeys.1077.67081)
Supplement: XML Treatment for Charpentieria stenzii faueri [file zookeys.1077.67081-treatment47.xml]

<!DOCTYPE tp:taxon-treatment
  PUBLIC "-//TaxonX//DTD Taxonomic Treatment Publishing DTD v0 20100105//EN" "tax-treatment-NSO.dtd">
<tp:taxon-treatment xmlns:tp="http://www.plazi.org/taxpub"><tp:treatment-meta><kwd-group><label>Taxon classification</label><kwd>
                  <named-content content-type="kingdom">Animalia</named-content>
                </kwd><kwd>
                  <named-content content-type="order">Stylommatophora</named-content>
                </kwd><kwd>
                  <named-content content-type="family">Clausiliidae</named-content>
                </kwd></kwd-group><mixed-citation publication-type="journal"><person-group><name><surname>De Mattia</surname><given-names>Willy</given-names></name><name><surname>Reier</surname><given-names>Susanne</given-names></name><name><surname>Haring</surname><given-names>Elisabeth</given-names></name></person-group><article-title>﻿Morphological investigation of genital organs and first insights into the phylogeny of the genus <italic><tp:taxon-name><tp:taxon-name-part taxon-name-part-type="genus" reg="Siciliaria">Siciliaria</tp:taxon-name-part></tp:taxon-name></italic> Vest, 1867 as a basis for a taxonomic revision (<tp:taxon-name><tp:taxon-name-part taxon-name-part-type="phylum">Mollusca</tp:taxon-name-part></tp:taxon-name>, <tp:taxon-name><tp:taxon-name-part taxon-name-part-type="class">Gastropoda</tp:taxon-name-part></tp:taxon-name>, <tp:taxon-name><tp:taxon-name-part taxon-name-part-type="family">Clausiliidae</tp:taxon-name-part></tp:taxon-name>)</article-title><source>Zookeys</source><day>14</day><month>12</month><year>2021</year><volume>1077</volume><fpage>1</fpage><lpage>175</lpage><pub-id pub-id-type="doi">10.3897/zookeys.1077.67081</pub-id></mixed-citation></tp:treatment-meta><tp:nomenclature><label>﻿</label><tp:taxon-name>
                <object-id xmlns:xlink="http://www.w3.org/1999/xlink" content-type="arpha" xlink:type="simple">BC460A52-6BD7-58D9-82E0-128EAA207B35</object-id>
                <tp:taxon-name-part taxon-name-part-type="genus" reg="Charpentieria">Charpentieria</tp:taxon-name-part>
                <tp:taxon-name-part taxon-name-part-type="species" reg="stenzii">stenzii</tp:taxon-name-part>
                <tp:taxon-name-part taxon-name-part-type="subspecies" reg="faueri">faueri</tp:taxon-name-part>
              </tp:taxon-name><tp:taxon-authority>(Bank, 1987)</tp:taxon-authority><xref ref-type="fig" rid="F53">Figs 53.1–53.4, 56.4</xref></tp:nomenclature><tp:treatment-sec sec-type="material" id="SECID0ET3IO"><title>Specimens examined.</title><p>Italy, Veneto, Vicenza, Grotte di Oliero near Valstagna. 800 m asl, <named-content xmlns:xlink="http://www.w3.org/1999/xlink" content-type="dwc:verbatimCoordinates" xlink:type="simple"><named-content content-type="geo-json" specific-use="{&#34;type&#34;:&#34;Point&#34;,&#34;coordinates&#34;:[11.667844,45.846608]}" id="NCID0E33IO" xlink:type="simple">45°50'47.79"N, 11°40'4.24"E</named-content></named-content>, W. De Mattia and J. Macor leg. and det., 3 dissected <abbrev xmlns:xlink="http://www.w3.org/1999/xlink" xlink:title="specimen" id="ABBRID0EB4IO" xlink:type="simple">spm</abbrev>.</p><fig id="F52" position="float" orientation="portrait"><object-id xmlns:xlink="http://www.w3.org/1999/xlink" content-type="doi" xlink:type="simple">10.3897/zookeys.1077.67081.figure52</object-id><object-id xmlns:xlink="http://www.w3.org/1999/xlink" content-type="arpha" xlink:type="simple">37D7CC37-C220-54C8-93A6-A6CD10EB3B99</object-id><label>Figure 52.</label><caption><p><italic><tp:taxon-name><tp:taxon-name-part taxon-name-part-type="genus" reg="Charpentieria">Charpentieria</tp:taxon-name-part><tp:taxon-name-part taxon-name-part-type="species" reg="stenzii">stenzii</tp:taxon-name-part><tp:taxon-name-part taxon-name-part-type="subspecies" reg="cincta">cincta</tp:taxon-name-part></tp:taxon-name></italic> (Brumati, 1842), Bosplans, Pordenone <bold>52.1</bold> whole distal genital organs <bold>52.2</bold> internal distal part of genital organs <bold>52.3</bold> detail of the hemipapilla: uncut <bold>52.4</bold> detail of the hemipapilla: cut funnel. <italic><tp:taxon-name><tp:taxon-name-part taxon-name-part-type="genus" reg="Charpentieria">Charpentieria</tp:taxon-name-part><tp:taxon-name-part taxon-name-part-type="species" reg="stenzii">stenzii</tp:taxon-name-part><tp:taxon-name-part taxon-name-part-type="subspecies" reg="cincta">cincta</tp:taxon-name-part></tp:taxon-name></italic> (Brumati, 1842), Val Resia, Udine <bold>52.5</bold> whole distal genital organs <bold>52.6</bold> internal distal part of genital organs with cut funnel.</p></caption><graphic xmlns:xlink="http://www.w3.org/1999/xlink" xlink:href="zookeys-1077-001-g052.jpg" position="float" orientation="portrait" xlink:type="simple" id="oo_622844.jpg"><uri content-type="original_file" xlink:type="simple">https://binary.pensoft.net/fig/622844</uri></graphic></fig></tp:treatment-sec><tp:treatment-sec sec-type="distribution" id="SECID0E35IO"><title>Distribution.</title><p><italic><tp:taxon-name><tp:taxon-name-part taxon-name-part-type="genus" reg="Charpentieria">Charpentieria</tp:taxon-name-part><tp:taxon-name-part taxon-name-part-type="species" reg="stenzii">stenzii</tp:taxon-name-part><tp:taxon-name-part taxon-name-part-type="subspecies" reg="faueri">faueri</tp:taxon-name-part></tp:taxon-name></italic> is exclusively known from Col del Vento and Grigno (Trento, Trentino-Alto Adige) and Oliero (Vicenza, Veneto), Italy (<xref ref-type="bibr" rid="B2">Bank 1987</xref>: 139).</p></tp:treatment-sec><tp:treatment-sec sec-type="External morphology of the genital organs" id="SECID0EV6IO"><title>External morphology of the genital organs</title><p><bold>(Fig. <xref ref-type="fig" rid="F53">53</xref>.1).</bold> The V is much shorter than the <abbrev xmlns:xlink="http://www.w3.org/1999/xlink" xlink:title="free oviduct" id="ABBRID0ECAJO" xlink:type="simple">FO</abbrev>. The <abbrev xmlns:xlink="http://www.w3.org/1999/xlink" xlink:title="first duct of the bursa copulatrix" id="ABBRID0EGAJO" xlink:type="simple">FDBC</abbrev> is as long as the <abbrev xmlns:xlink="http://www.w3.org/1999/xlink" xlink:title="second duct of the bursa copulatrix" id="ABBRID0EKAJO" xlink:type="simple">SDBC</abbrev>+<abbrev xmlns:xlink="http://www.w3.org/1999/xlink" xlink:title="actual bursa copulatrix" id="ABBRID0EOAJO" xlink:type="simple">BC</abbrev>. The <abbrev xmlns:xlink="http://www.w3.org/1999/xlink" xlink:title="actual bursa copulatrix" id="ABBRID0ESAJO" xlink:type="simple">BC</abbrev>+<abbrev xmlns:xlink="http://www.w3.org/1999/xlink" xlink:title="second duct of the bursa copulatrix" id="ABBRID0EWAJO" xlink:type="simple">SDBC</abbrev> is cylindrical to club-like in shape, without clear distinction between the <abbrev xmlns:xlink="http://www.w3.org/1999/xlink" xlink:title="second duct of the bursa copulatrix" id="ABBRID0E1AJO" xlink:type="simple">SDBC</abbrev> and the <abbrev xmlns:xlink="http://www.w3.org/1999/xlink" xlink:title="actual bursa copulatrix" id="ABBRID0E5AJO" xlink:type="simple">BC</abbrev>. The D is much longer than the <abbrev xmlns:xlink="http://www.w3.org/1999/xlink" xlink:title="second duct of the bursa copulatrix" id="ABBRID0ECBJO" xlink:type="simple">SDBC</abbrev>+<abbrev xmlns:xlink="http://www.w3.org/1999/xlink" xlink:title="actual bursa copulatrix" id="ABBRID0EGBJO" xlink:type="simple">BC</abbrev> and thinner. The V is very short and wide in diameter. The <abbrev xmlns:xlink="http://www.w3.org/1999/xlink" xlink:title="penial complex" id="ABBRID0EKBJO" xlink:type="simple">PC</abbrev> is ~ 3 × longer than the V. The P is cylindrical and swollen along its proximal part. The transition between P and EP is clearly visible. The <abbrev xmlns:xlink="http://www.w3.org/1999/xlink" xlink:title="penial retractor muscle" id="ABBRID0EOBJO" xlink:type="simple">PR</abbrev> is short and robust. The E is as long as the P but much thinner in diameter.</p><fig id="F53" position="float" orientation="portrait"><object-id xmlns:xlink="http://www.w3.org/1999/xlink" content-type="doi" xlink:type="simple">10.3897/zookeys.1077.67081.figure53</object-id><object-id xmlns:xlink="http://www.w3.org/1999/xlink" content-type="arpha" xlink:type="simple">2901339F-01EE-5095-B7FC-734CAED602AF</object-id><label>Figure 53.</label><caption><p><italic><tp:taxon-name><tp:taxon-name-part taxon-name-part-type="genus" reg="Charpentieria">Charpentieria</tp:taxon-name-part><tp:taxon-name-part taxon-name-part-type="species" reg="stenzii">stenzii</tp:taxon-name-part><tp:taxon-name-part taxon-name-part-type="subspecies" reg="faueri">faueri</tp:taxon-name-part></tp:taxon-name></italic> (Bank, 1987), Oliero, Vicenza <bold>53.1</bold> whole distal genital organs. <bold>53.2</bold> internal distal part of genital organs with cut funnel <bold>53.3</bold> detail of the hemipapilla: uncut <bold>53.4</bold> detail of the hemipapilla: cut funnel.</p></caption><graphic xmlns:xlink="http://www.w3.org/1999/xlink" xlink:href="zookeys-1077-001-g053.jpg" position="float" orientation="portrait" xlink:type="simple" id="oo_622845.jpg"><uri content-type="original_file" xlink:type="simple">https://binary.pensoft.net/fig/622845</uri></graphic></fig></tp:treatment-sec><tp:treatment-sec sec-type="Internal morphology of the genital organs" id="SECID0EWCJO"><title>Internal morphology of the genital organs</title><p><bold>(Figs <xref ref-type="fig" rid="F53">53</xref>.2–53.4).</bold> The A, the V and the P show many more or less irregular smooth pleats. The hemipapilla is long, smooth to moderately folded. The outlet of the hemipapilla is triangular. The E shows two fringed <abbrev xmlns:xlink="http://www.w3.org/1999/xlink" xlink:title="epiphallar longitudinal pleats" id="ABBRID0EDDJO" xlink:type="simple">ELP</abbrev>. They proximally fade before the <abbrev xmlns:xlink="http://www.w3.org/1999/xlink" xlink:title="vas deferens" id="ABBRID0EHDJO" xlink:type="simple">VD</abbrev>.</p></tp:treatment-sec><ref-list><ref id="B2"><mixed-citation xmlns:xlink="http://www.w3.org/1999/xlink" xlink:type="simple"><person-group><name name-style="western"><surname>Bank</surname><given-names>RA</given-names></name></person-group> (<year>1987</year>) <article-title>Zur rassenmässigen Gliederung der <italic><tp:taxon-name><tp:taxon-name-part taxon-name-part-type="genus">Charpentieria</tp:taxon-name-part><tp:taxon-name-part taxon-name-part-type="species">stenzii</tp:taxon-name-part></tp:taxon-name></italic> in den Südalpen.</article-title><source>Basteria</source><volume>51</volume>: <fpage>135</fpage>–<lpage>140</lpage>.</mixed-citation></ref></ref-list></tp:taxon-treatment>
