# Supplementary material for: ﻿Morphological investigation of genital organs and first insights into the phylogeny of the genus Siciliaria Vest, 1867 as a basis for a taxonomic revision (Mollusca, Gastropoda, Clausiliidae)
Source: Zookeys. 2021 Dec 14;1077:1–175. doi: 10.3897/zookeys.1077.67081 (PMC8692307; doi:10.3897/zookeys.1077.67081)
Supplement: XML Treatment for Charpentieria stenzii letochana [file zookeys.1077.67081-treatment48.xml]

<!DOCTYPE tp:taxon-treatment
  PUBLIC "-//TaxonX//DTD Taxonomic Treatment Publishing DTD v0 20100105//EN" "tax-treatment-NSO.dtd">
<tp:taxon-treatment xmlns:tp="http://www.plazi.org/taxpub"><tp:treatment-meta><kwd-group><label>Taxon classification</label><kwd>
                  <named-content content-type="kingdom">Animalia</named-content>
                </kwd><kwd>
                  <named-content content-type="order">Stylommatophora</named-content>
                </kwd><kwd>
                  <named-content content-type="family">Clausiliidae</named-content>
                </kwd></kwd-group><mixed-citation publication-type="journal"><person-group><name><surname>De Mattia</surname><given-names>Willy</given-names></name><name><surname>Reier</surname><given-names>Susanne</given-names></name><name><surname>Haring</surname><given-names>Elisabeth</given-names></name></person-group><article-title>﻿Morphological investigation of genital organs and first insights into the phylogeny of the genus <italic><tp:taxon-name><tp:taxon-name-part taxon-name-part-type="genus" reg="Siciliaria">Siciliaria</tp:taxon-name-part></tp:taxon-name></italic> Vest, 1867 as a basis for a taxonomic revision (<tp:taxon-name><tp:taxon-name-part taxon-name-part-type="phylum">Mollusca</tp:taxon-name-part></tp:taxon-name>, <tp:taxon-name><tp:taxon-name-part taxon-name-part-type="class">Gastropoda</tp:taxon-name-part></tp:taxon-name>, <tp:taxon-name><tp:taxon-name-part taxon-name-part-type="family">Clausiliidae</tp:taxon-name-part></tp:taxon-name>)</article-title><source>Zookeys</source><day>14</day><month>12</month><year>2021</year><volume>1077</volume><fpage>1</fpage><lpage>175</lpage><pub-id pub-id-type="doi">10.3897/zookeys.1077.67081</pub-id></mixed-citation></tp:treatment-meta><tp:nomenclature><label>﻿</label><tp:taxon-name>
                <object-id xmlns:xlink="http://www.w3.org/1999/xlink" content-type="arpha" xlink:type="simple">BA389149-8081-5E60-8676-622E40244051</object-id>
                <tp:taxon-name-part taxon-name-part-type="genus" reg="Charpentieria">Charpentieria</tp:taxon-name-part>
                <tp:taxon-name-part taxon-name-part-type="species" reg="stenzii">stenzii</tp:taxon-name-part>
                <tp:taxon-name-part taxon-name-part-type="subspecies" reg="letochana">letochana</tp:taxon-name-part>
              </tp:taxon-name><tp:taxon-authority>(Gredler, 1874)</tp:taxon-authority><xref ref-type="fig" rid="F54">Figs 54.1–54.6, 56.5</xref></tp:nomenclature><tp:treatment-sec sec-type="material" id="SECID0EZEJO"><title>Specimens examined.</title><p>Italy, Veneto, Belluno, Misurina, Val Fonda. 1500 m asl, <named-content xmlns:xlink="http://www.w3.org/1999/xlink" content-type="dwc:verbatimCoordinates" xlink:type="simple"><named-content content-type="geo-json" specific-use="{&#34;type&#34;:&#34;Point&#34;,&#34;coordinates&#34;:[12.205558,46.607617]}" id="NCID0ECFJO" xlink:type="simple">46°36'27.42"N, 12°12'20.01"E</named-content></named-content>, [Lab ID C19_1, <abbrev xmlns:xlink="http://www.w3.org/1999/xlink" xlink:title="cytochrome c oxidase subunit 1 gene" id="ABBRID0EHFJO" xlink:type="simple">COI</abbrev>: <ext-link xmlns:xlink="http://www.w3.org/1999/xlink" ext-link-type="gen" xlink:href="MW758957" xlink:type="simple">MW758957</ext-link>], W. De Mattia and J. Macor leg. and det., 2 dissected <abbrev xmlns:xlink="http://www.w3.org/1999/xlink" xlink:title="specimen" id="ABBRID0EQFJO" xlink:type="simple">spm</abbrev>.</p></tp:treatment-sec><tp:treatment-sec sec-type="distribution" id="SECID0EUFJO"><title>Distribution.</title><p><italic><tp:taxon-name><tp:taxon-name-part taxon-name-part-type="genus" reg="Charpentieria">Charpentieria</tp:taxon-name-part><tp:taxon-name-part taxon-name-part-type="species" reg="stenzii">stenzii</tp:taxon-name-part><tp:taxon-name-part taxon-name-part-type="subspecies" reg="letochana">letochana</tp:taxon-name-part></tp:taxon-name></italic> is exclusively known from Val Fonda (Belluno, Veneto) and Val Pusteria (Schönleitental) (Bolzano, Trentino-Alto Adige), Italy (<xref ref-type="bibr" rid="B58">Nordsieck 1963b</xref>: 198).</p></tp:treatment-sec><tp:treatment-sec sec-type="External morphology of the genital organs" id="SECID0ENGJO"><title>External morphology of the genital organs</title><p><bold>(Fig. <xref ref-type="fig" rid="F54">54</xref>.1).</bold> The V is shorter than the <abbrev xmlns:xlink="http://www.w3.org/1999/xlink" xlink:title="free oviduct" id="ABBRID0E1GJO" xlink:type="simple">FO</abbrev>. The <abbrev xmlns:xlink="http://www.w3.org/1999/xlink" xlink:title="first duct of the bursa copulatrix" id="ABBRID0E5GJO" xlink:type="simple">FDBC</abbrev> is as long as the <abbrev xmlns:xlink="http://www.w3.org/1999/xlink" xlink:title="second duct of the bursa copulatrix" id="ABBRID0ECHJO" xlink:type="simple">SDBC</abbrev>+<abbrev xmlns:xlink="http://www.w3.org/1999/xlink" xlink:title="actual bursa copulatrix" id="ABBRID0EGHJO" xlink:type="simple">BC</abbrev>. The <abbrev xmlns:xlink="http://www.w3.org/1999/xlink" xlink:title="actual bursa copulatrix" id="ABBRID0EKHJO" xlink:type="simple">BC</abbrev>+<abbrev xmlns:xlink="http://www.w3.org/1999/xlink" xlink:title="second duct of the bursa copulatrix" id="ABBRID0EOHJO" xlink:type="simple">SDBC</abbrev> is slim, club-like in shape, with a clear distinction between the <abbrev xmlns:xlink="http://www.w3.org/1999/xlink" xlink:title="second duct of the bursa copulatrix" id="ABBRID0ESHJO" xlink:type="simple">SDBC</abbrev> and the <abbrev xmlns:xlink="http://www.w3.org/1999/xlink" xlink:title="actual bursa copulatrix" id="ABBRID0EWHJO" xlink:type="simple">BC</abbrev>. The D is much longer than the <abbrev xmlns:xlink="http://www.w3.org/1999/xlink" xlink:title="second duct of the bursa copulatrix" id="ABBRID0E1HJO" xlink:type="simple">SDBC</abbrev>+<abbrev xmlns:xlink="http://www.w3.org/1999/xlink" xlink:title="actual bursa copulatrix" id="ABBRID0E5HJO" xlink:type="simple">BC</abbrev> and thinner. The V is short and thin in diameter. The <abbrev xmlns:xlink="http://www.w3.org/1999/xlink" xlink:title="penial complex" id="ABBRID0ECIJO" xlink:type="simple">PC</abbrev> is ~ 2 × longer than the V. The P is cylindrical and slightly swollen along its proximal part. The transition between P and EP is clearly visible. The <abbrev xmlns:xlink="http://www.w3.org/1999/xlink" xlink:title="penial retractor muscle" id="ABBRID0EGIJO" xlink:type="simple">PR</abbrev> is long and robust. The E is as long as the P but much thinner in diameter.</p></tp:treatment-sec><tp:treatment-sec sec-type="Internal morphology of the genital organs" id="SECID0EKIJO"><title>Internal morphology of the genital organs</title><p><bold>(Figs <xref ref-type="fig" rid="F54">54</xref>.2–54.6).</bold> The V presents irregular smooth pleats. The A has a fleshy, mushroom-like fold. The P shows many irregular smooth to fringed pleats. The hemipapilla is short, smooth to moderately folded. The outlet of the hemipapilla is slit-like. The E shows two moderately fringed <abbrev xmlns:xlink="http://www.w3.org/1999/xlink" xlink:title="epiphallar longitudinal pleats" id="ABBRID0EXIJO" xlink:type="simple">ELP</abbrev>. They proximally fade before the <abbrev xmlns:xlink="http://www.w3.org/1999/xlink" xlink:title="vas deferens" id="ABBRID0E2IJO" xlink:type="simple">VD</abbrev>.</p></tp:treatment-sec><tp:treatment-sec><!--Section generated to contain objects referenced in tp:taxon-treatment.--><fig id="F54" position="float" orientation="portrait"><object-id xmlns:xlink="http://www.w3.org/1999/xlink" content-type="doi" xlink:type="simple">10.3897/zookeys.1077.67081.figure54</object-id><object-id xmlns:xlink="http://www.w3.org/1999/xlink" content-type="arpha" xlink:type="simple">1396D6FA-BC6B-5747-8EC5-0AB3071B057B</object-id><label>Figure 54.</label><caption><p><italic><tp:taxon-name><tp:taxon-name-part taxon-name-part-type="genus" reg="Charpentieria">Charpentieria</tp:taxon-name-part><tp:taxon-name-part taxon-name-part-type="species" reg="stenzii">stenzii</tp:taxon-name-part><tp:taxon-name-part taxon-name-part-type="subspecies" reg="letochana">letochana</tp:taxon-name-part></tp:taxon-name></italic> (Gredler, 1874), Val Fonda, Belluno <bold>54.1</bold> whole distal genital organs <bold>54.2</bold> internal distal part of genital organs <bold>54.3</bold> detail of the hemipapilla: uncut <bold>54.4</bold> detail of the hemipapilla: cut funnel <bold>54.5</bold> cross section of the pseudopapilla <bold>54.6</bold> cross section of the epiphallus.</p></caption><graphic xmlns:xlink="http://www.w3.org/1999/xlink" xlink:href="zookeys-1077-001-g054.jpg" position="float" orientation="portrait" xlink:type="simple" id="oo_622846.jpg"><uri content-type="original_file" xlink:type="simple">https://binary.pensoft.net/fig/622846</uri></graphic></fig></tp:treatment-sec><ref-list><ref id="B58"><mixed-citation xmlns:xlink="http://www.w3.org/1999/xlink" xlink:type="simple"><person-group><name name-style="western"><surname>Nordsieck</surname><given-names>H</given-names></name></person-group> (<year>1963b</year>) <article-title>Zur Anatomie und Systematik der Clausilien, II. Die Formenbildung des Genus <italic><tp:taxon-name><tp:taxon-name-part taxon-name-part-type="genus">Delima</tp:taxon-name-part></tp:taxon-name></italic> in den Südalpen.</article-title><source>Archiv für Molluskenkunde</source><volume>92</volume>: <fpage>169</fpage>–<lpage>203</lpage>.</mixed-citation></ref></ref-list></tp:taxon-treatment>
