# Supplementary material for: ﻿Morphological investigation of genital organs and first insights into the phylogeny of the genus Siciliaria Vest, 1867 as a basis for a taxonomic revision (Mollusca, Gastropoda, Clausiliidae)
Source: Zookeys. 2021 Dec 14;1077:1–175. doi: 10.3897/zookeys.1077.67081 (PMC8692307; doi:10.3897/zookeys.1077.67081)
Supplement: XML Treatment for Charpentieria stenzii nordsiecki [file zookeys.1077.67081-treatment49.xml]

<!DOCTYPE tp:taxon-treatment
  PUBLIC "-//TaxonX//DTD Taxonomic Treatment Publishing DTD v0 20100105//EN" "tax-treatment-NSO.dtd">
<tp:taxon-treatment xmlns:tp="http://www.plazi.org/taxpub"><tp:treatment-meta><kwd-group><label>Taxon classification</label><kwd>
                  <named-content content-type="kingdom">Animalia</named-content>
                </kwd><kwd>
                  <named-content content-type="order">Stylommatophora</named-content>
                </kwd><kwd>
                  <named-content content-type="family">Clausiliidae</named-content>
                </kwd></kwd-group><mixed-citation publication-type="journal"><person-group><name><surname>De Mattia</surname><given-names>Willy</given-names></name><name><surname>Reier</surname><given-names>Susanne</given-names></name><name><surname>Haring</surname><given-names>Elisabeth</given-names></name></person-group><article-title>﻿Morphological investigation of genital organs and first insights into the phylogeny of the genus <italic><tp:taxon-name><tp:taxon-name-part taxon-name-part-type="genus" reg="Siciliaria">Siciliaria</tp:taxon-name-part></tp:taxon-name></italic> Vest, 1867 as a basis for a taxonomic revision (<tp:taxon-name><tp:taxon-name-part taxon-name-part-type="phylum">Mollusca</tp:taxon-name-part></tp:taxon-name>, <tp:taxon-name><tp:taxon-name-part taxon-name-part-type="class">Gastropoda</tp:taxon-name-part></tp:taxon-name>, <tp:taxon-name><tp:taxon-name-part taxon-name-part-type="family">Clausiliidae</tp:taxon-name-part></tp:taxon-name>)</article-title><source>Zookeys</source><day>14</day><month>12</month><year>2021</year><volume>1077</volume><fpage>1</fpage><lpage>175</lpage><pub-id pub-id-type="doi">10.3897/zookeys.1077.67081</pub-id></mixed-citation></tp:treatment-meta><tp:nomenclature><label>﻿</label><tp:taxon-name>
                <object-id xmlns:xlink="http://www.w3.org/1999/xlink" content-type="arpha" xlink:type="simple">EA2232B1-0AFD-56D3-BE62-034D34B7CA1D</object-id>
                <tp:taxon-name-part taxon-name-part-type="genus" reg="Charpentieria">Charpentieria</tp:taxon-name-part>
                <tp:taxon-name-part taxon-name-part-type="species" reg="stenzii">stenzii</tp:taxon-name-part>
                <tp:taxon-name-part taxon-name-part-type="subspecies" reg="nordsiecki">nordsiecki</tp:taxon-name-part>
              </tp:taxon-name><tp:taxon-authority>(Fauer, 1991)</tp:taxon-authority><xref ref-type="fig" rid="F55">Figs 55.1, 55.2, 56.6</xref></tp:nomenclature><tp:treatment-sec sec-type="material" id="SECID0ENKJO"><title>Specimens examined.</title><p>Italy, Veneto, Treviso, Cison di Val Marino. 250 m asl, <named-content xmlns:xlink="http://www.w3.org/1999/xlink" content-type="dwc:verbatimCoordinates" xlink:type="simple"><named-content content-type="geo-json" specific-use="{&#34;type&#34;:&#34;Point&#34;,&#34;coordinates&#34;:[12.147944,45.968203]}" id="NCID0EWKJO" xlink:type="simple">45°58'5.53"N, 12°08'52.60"E</named-content></named-content>, W. De Mattia and J. Macor leg. and det., 4 dissected <abbrev xmlns:xlink="http://www.w3.org/1999/xlink" xlink:title="specimen" id="ABBRID0E2KJO" xlink:type="simple">spm</abbrev>.</p></tp:treatment-sec><tp:treatment-sec sec-type="distribution" id="SECID0E6KJO"><title>Distribution.</title><p><italic><tp:taxon-name><tp:taxon-name-part taxon-name-part-type="genus" reg="Charpentieria">Charpentieria</tp:taxon-name-part><tp:taxon-name-part taxon-name-part-type="species" reg="stenzii">stenzii</tp:taxon-name-part><tp:taxon-name-part taxon-name-part-type="subspecies" reg="nordsiecki">nordsiecki</tp:taxon-name-part></tp:taxon-name></italic> is exclusively known from the pre-alpine area of Cison di Valmarino, Valmareno and Passo San Boldo (Treviso, Veneto), Italy (<xref ref-type="bibr" rid="B27">Fauer 1991</xref>: 164).</p></tp:treatment-sec><tp:treatment-sec sec-type="External morphology of the genital organs" id="SECID0EYLJO"><title>External morphology of the genital organs</title><p><bold>(Fig. <xref ref-type="fig" rid="F55">55</xref>.1).</bold> The V is shorter than the <abbrev xmlns:xlink="http://www.w3.org/1999/xlink" xlink:title="free oviduct" id="ABBRID0EFMJO" xlink:type="simple">FO</abbrev>. The <abbrev xmlns:xlink="http://www.w3.org/1999/xlink" xlink:title="first duct of the bursa copulatrix" id="ABBRID0EJMJO" xlink:type="simple">FDBC</abbrev> is longer than the <abbrev xmlns:xlink="http://www.w3.org/1999/xlink" xlink:title="second duct of the bursa copulatrix" id="ABBRID0ENMJO" xlink:type="simple">SDBC</abbrev>+<abbrev xmlns:xlink="http://www.w3.org/1999/xlink" xlink:title="actual bursa copulatrix" id="ABBRID0ERMJO" xlink:type="simple">BC</abbrev>. The <abbrev xmlns:xlink="http://www.w3.org/1999/xlink" xlink:title="actual bursa copulatrix" id="ABBRID0EVMJO" xlink:type="simple">BC</abbrev>+<abbrev xmlns:xlink="http://www.w3.org/1999/xlink" xlink:title="second duct of the bursa copulatrix" id="ABBRID0EZMJO" xlink:type="simple">SDBC</abbrev> is slim, fusiform in shape, without a clear distinction between the <abbrev xmlns:xlink="http://www.w3.org/1999/xlink" xlink:title="second duct of the bursa copulatrix" id="ABBRID0E4MJO" xlink:type="simple">SDBC</abbrev> and the <abbrev xmlns:xlink="http://www.w3.org/1999/xlink" xlink:title="actual bursa copulatrix" id="ABBRID0EBNJO" xlink:type="simple">BC</abbrev>. The D is longer than the <abbrev xmlns:xlink="http://www.w3.org/1999/xlink" xlink:title="second duct of the bursa copulatrix" id="ABBRID0EFNJO" xlink:type="simple">SDBC</abbrev>+<abbrev xmlns:xlink="http://www.w3.org/1999/xlink" xlink:title="actual bursa copulatrix" id="ABBRID0EJNJO" xlink:type="simple">BC</abbrev> and thinner. The V is moderately long and thin in diameter. The <abbrev xmlns:xlink="http://www.w3.org/1999/xlink" xlink:title="penial complex" id="ABBRID0ENNJO" xlink:type="simple">PC</abbrev> is ~ 3.5 × longer than the V. The P is slim and cylindrical. The transition between P and EP is clearly visible. The <abbrev xmlns:xlink="http://www.w3.org/1999/xlink" xlink:title="penial retractor muscle" id="ABBRID0ERNJO" xlink:type="simple">PR</abbrev> is long and robust. The E is longer than the P and slightly thinner in diameter. The genital organs show an extremely slender appearance [recalling the ectomorph genital organs as described in <xref ref-type="bibr" rid="B25">De Mattia et al. (2020)</xref>].</p></tp:treatment-sec><tp:treatment-sec sec-type="Internal morphology of the genital organs" id="SECID0EZNJO"><title>Internal morphology of the genital organs</title><p><bold>(Figs <xref ref-type="fig" rid="F55">55</xref>.1–55.2).</bold> The V and the A are smooth. The P shows 3 to 4 smooth pleats. The pleats proximally fade toward the transition with the E. The hemipapilla is missing. The E shows two moderately fringed <abbrev xmlns:xlink="http://www.w3.org/1999/xlink" xlink:title="epiphallar longitudinal pleats" id="ABBRID0EGOJO" xlink:type="simple">ELP</abbrev>. They proximally fade before the <abbrev xmlns:xlink="http://www.w3.org/1999/xlink" xlink:title="vas deferens" id="ABBRID0EKOJO" xlink:type="simple">VD</abbrev>.</p></tp:treatment-sec><tp:treatment-sec sec-type="remarks" id="SECID0EOOJO"><title>Remarks.</title><p><italic><tp:taxon-name><tp:taxon-name-part taxon-name-part-type="genus" reg="Charpentieria">Charpentieria</tp:taxon-name-part><tp:taxon-name-part taxon-name-part-type="species" reg="stenzii">stenzii</tp:taxon-name-part><tp:taxon-name-part taxon-name-part-type="subspecies" reg="nordsiecki">nordsiecki</tp:taxon-name-part></tp:taxon-name></italic> lacks the pseudopapilla and presents an extremely ectomorphic genital organs type. This morphotype of genital organs was already found in the genus <italic>Montenegrina</italic> [e.g., <italic>Montenegrina lillae</italic> Fehér &amp; Szekeres, 2016 and <italic>Montenegrina skipetarica</italic> (So<bold>ós</bold>, 1924)] (<xref ref-type="bibr" rid="B25">De Mattia et al. 2020</xref>). It seems that there is not direct correlation between ectomorphic state of genital organs and lack of the papilla/pseudopapilla as other <italic>Montenegrina</italic> taxa [e.g., <italic>Montenegrina janinensis</italic> (Mousson, 1859) or <italic>Montenegrina okolensis okolensis</italic> Szekeres, 2006] or also in <italic><tp:taxon-name><tp:taxon-name-part taxon-name-part-type="genus" reg="Stigmatica">Stigmatica</tp:taxon-name-part></tp:taxon-name></italic> [e.g., <italic><tp:taxon-name><tp:taxon-name-part taxon-name-part-type="genus" reg="Stigmatica">Stigmatica</tp:taxon-name-part><tp:taxon-name-part taxon-name-part-type="species" reg="splendens">splendens</tp:taxon-name-part></tp:taxon-name></italic> (Nordsieck, 1996), see below)] that despite showing the lack of the papilla/pseudopapilla, present a mesomorphic state of genital organs (<xref ref-type="bibr" rid="B25">De Mattia et al. 2020</xref>). The complete absence of the papilla/pseudopapilla could probably represent an apomorphic character state due to isolation and lack of gene flow among populations.</p><fig id="F54" position="float" orientation="portrait"><object-id xmlns:xlink="http://www.w3.org/1999/xlink" content-type="doi" xlink:type="simple">10.3897/zookeys.1077.67081.figure54</object-id><object-id xmlns:xlink="http://www.w3.org/1999/xlink" content-type="arpha" xlink:type="simple">1396D6FA-BC6B-5747-8EC5-0AB3071B057B</object-id><label>Figure 54.</label><caption><p><italic><tp:taxon-name><tp:taxon-name-part taxon-name-part-type="genus" reg="Charpentieria">Charpentieria</tp:taxon-name-part><tp:taxon-name-part taxon-name-part-type="species" reg="stenzii">stenzii</tp:taxon-name-part><tp:taxon-name-part taxon-name-part-type="subspecies" reg="letochana">letochana</tp:taxon-name-part></tp:taxon-name></italic> (Gredler, 1874), Val Fonda, Belluno <bold>54.1</bold> whole distal genital organs <bold>54.2</bold> internal distal part of genital organs <bold>54.3</bold> detail of the hemipapilla: uncut <bold>54.4</bold> detail of the hemipapilla: cut funnel <bold>54.5</bold> cross section of the pseudopapilla <bold>54.6</bold> cross section of the epiphallus.</p></caption><graphic xmlns:xlink="http://www.w3.org/1999/xlink" xlink:href="zookeys-1077-001-g054.jpg" position="float" orientation="portrait" xlink:type="simple" id="oo_622846.jpg"><uri content-type="original_file" xlink:type="simple">https://binary.pensoft.net/fig/622846</uri></graphic></fig></tp:treatment-sec><tp:treatment-sec><!--Section generated to contain objects referenced in tp:taxon-treatment.--><fig id="F55" position="float" orientation="portrait"><object-id xmlns:xlink="http://www.w3.org/1999/xlink" content-type="doi" xlink:type="simple">10.3897/zookeys.1077.67081.figure55</object-id><object-id xmlns:xlink="http://www.w3.org/1999/xlink" content-type="arpha" xlink:type="simple">AFB7F57C-0E5D-5A75-B5E5-BE893CA7F1D2</object-id><label>Figure 55.</label><caption><p><italic><tp:taxon-name><tp:taxon-name-part taxon-name-part-type="genus" reg="Charpentieria">Charpentieria</tp:taxon-name-part><tp:taxon-name-part taxon-name-part-type="species" reg="stenzii">stenzii</tp:taxon-name-part><tp:taxon-name-part taxon-name-part-type="subspecies" reg="nordsiecki">nordsiecki</tp:taxon-name-part></tp:taxon-name></italic> Fauer, 1991, Cison di Valmarino, Treviso <bold>55.1</bold> whole distal genital organs <bold>55.2</bold> internal distal part of genital organs. <italic><tp:taxon-name><tp:taxon-name-part taxon-name-part-type="genus" reg="Charpentieria">Charpentieria</tp:taxon-name-part><tp:taxon-name-part taxon-name-part-type="species" reg="stenzii">stenzii</tp:taxon-name-part><tp:taxon-name-part taxon-name-part-type="subspecies" reg="paroliniana">paroliniana</tp:taxon-name-part></tp:taxon-name></italic> (De Betta &amp; Martinati, 1855), Valstagna, Vicenza <bold>55.3</bold> whole distal genital organs <bold>55.4</bold> detail of the hemipapilla: uncut <bold>55.5</bold> internal distal part of genital organs with cut funnel. <italic><tp:taxon-name><tp:taxon-name-part taxon-name-part-type="genus" reg="Charpentieria">Charpentieria</tp:taxon-name-part><tp:taxon-name-part taxon-name-part-type="species" reg="stenzii">stenzii</tp:taxon-name-part><tp:taxon-name-part taxon-name-part-type="subspecies" reg="westerlundi">westerlundi</tp:taxon-name-part></tp:taxon-name></italic> Nordsieck, 1993, Val Fiscalina, Bolzano <bold>55.6</bold> whole distal genital organs <bold>55.7</bold> internal distal part of genital organs with cut funnel.</p></caption><graphic xmlns:xlink="http://www.w3.org/1999/xlink" xlink:href="zookeys-1077-001-g055.jpg" position="float" orientation="portrait" xlink:type="simple" id="oo_622847.jpg"><uri content-type="original_file" xlink:type="simple">https://binary.pensoft.net/fig/622847</uri></graphic></fig></tp:treatment-sec><ref-list><ref id="B27"><mixed-citation xmlns:xlink="http://www.w3.org/1999/xlink" xlink:type="simple"><person-group><name name-style="western"><surname>Fauer</surname><given-names>W</given-names></name></person-group> (<year>1991</year>) Eine neue Unterart von <italic><tp:taxon-name><tp:taxon-name-part taxon-name-part-type="genus">Charpentieria</tp:taxon-name-part><tp:taxon-name-part taxon-name-part-type="species">stenzii</tp:taxon-name-part></tp:taxon-name></italic> (Rossmässler 1836) (<tp:taxon-name><tp:taxon-name-part taxon-name-part-type="class">Gastropoda</tp:taxon-name-part></tp:taxon-name><tp:taxon-name><tp:taxon-name-part taxon-name-part-type="infraclass">Pulmonata</tp:taxon-name-part></tp:taxon-name>: Clasuiliidae). Archiv für Molluskenkunde 120(4/6): 163–166. <ext-link xlink:type="simple" ext-link-type="doi" xlink:href="10.1127/arch.moll/120/1991/163">https://doi.org/10.1127/arch.moll/120/1991/163</ext-link></mixed-citation></ref><ref id="B25"><mixed-citation xmlns:xlink="http://www.w3.org/1999/xlink" xlink:type="simple"><person-group><name name-style="western"><surname>De Mattia</surname><given-names>W</given-names></name><name name-style="western"><surname>Fehér</surname><given-names>Z</given-names></name><name name-style="western"><surname>Mason</surname><given-names>K</given-names></name><name name-style="western"><surname>Haring</surname><given-names>E</given-names></name></person-group> (<year>2020</year>) <article-title>An integrative approach to the taxonomy and systematics within the genus <italic>Montenegrina</italic> Boettger, 1877 (<tp:taxon-name><tp:taxon-name-part taxon-name-part-type="phylum">Mollusca</tp:taxon-name-part></tp:taxon-name>, <tp:taxon-name><tp:taxon-name-part taxon-name-part-type="class">Gastropoda</tp:taxon-name-part></tp:taxon-name>, <tp:taxon-name><tp:taxon-name-part taxon-name-part-type="family">Clausiliidae</tp:taxon-name-part></tp:taxon-name>).</article-title><source>Journal of Zoological Systematics and Evolutionary Research</source><volume>58</volume>: <fpage>691</fpage>–<lpage>808</lpage>. <ext-link xlink:type="simple" ext-link-type="doi" xlink:href="10.1111/jzs.12407">https://doi.org/10.1111/jzs.12407</ext-link></mixed-citation></ref></ref-list></tp:taxon-treatment>
