# Supplementary material for: ﻿Morphological investigation of genital organs and first insights into the phylogeny of the genus Siciliaria Vest, 1867 as a basis for a taxonomic revision (Mollusca, Gastropoda, Clausiliidae)
Source: Zookeys. 2021 Dec 14;1077:1–175. doi: 10.3897/zookeys.1077.67081 (PMC8692307; doi:10.3897/zookeys.1077.67081)
Supplement: XML Treatment for Charpentieria stenzii westerlundi [file zookeys.1077.67081-treatment51.xml]

<!DOCTYPE tp:taxon-treatment
  PUBLIC "-//TaxonX//DTD Taxonomic Treatment Publishing DTD v0 20100105//EN" "tax-treatment-NSO.dtd">
<tp:taxon-treatment xmlns:tp="http://www.plazi.org/taxpub"><tp:treatment-meta><kwd-group><label>Taxon classification</label><kwd>
                  <named-content content-type="kingdom">Animalia</named-content>
                </kwd><kwd>
                  <named-content content-type="order">Stylommatophora</named-content>
                </kwd><kwd>
                  <named-content content-type="family">Clausiliidae</named-content>
                </kwd></kwd-group><mixed-citation publication-type="journal"><person-group><name><surname>De Mattia</surname><given-names>Willy</given-names></name><name><surname>Reier</surname><given-names>Susanne</given-names></name><name><surname>Haring</surname><given-names>Elisabeth</given-names></name></person-group><article-title>﻿Morphological investigation of genital organs and first insights into the phylogeny of the genus <italic><tp:taxon-name><tp:taxon-name-part taxon-name-part-type="genus" reg="Siciliaria">Siciliaria</tp:taxon-name-part></tp:taxon-name></italic> Vest, 1867 as a basis for a taxonomic revision (<tp:taxon-name><tp:taxon-name-part taxon-name-part-type="phylum">Mollusca</tp:taxon-name-part></tp:taxon-name>, <tp:taxon-name><tp:taxon-name-part taxon-name-part-type="class">Gastropoda</tp:taxon-name-part></tp:taxon-name>, <tp:taxon-name><tp:taxon-name-part taxon-name-part-type="family">Clausiliidae</tp:taxon-name-part></tp:taxon-name>)</article-title><source>Zookeys</source><day>14</day><month>12</month><year>2021</year><volume>1077</volume><fpage>1</fpage><lpage>175</lpage><pub-id pub-id-type="doi">10.3897/zookeys.1077.67081</pub-id></mixed-citation></tp:treatment-meta><tp:nomenclature><label>﻿</label><tp:taxon-name>
                <object-id xmlns:xlink="http://www.w3.org/1999/xlink" content-type="arpha" xlink:type="simple">3D84B5D0-84DC-56FE-A1D6-E693539275BB</object-id>
                <tp:taxon-name-part taxon-name-part-type="genus" reg="Charpentieria">Charpentieria</tp:taxon-name-part>
                <tp:taxon-name-part taxon-name-part-type="species" reg="stenzii">stenzii</tp:taxon-name-part>
                <tp:taxon-name-part taxon-name-part-type="subspecies" reg="westerlundi">westerlundi</tp:taxon-name-part>
              </tp:taxon-name><tp:taxon-authority>Nordsieck, 1993</tp:taxon-authority><xref ref-type="fig" rid="F55">Figs 55.6, 55.7, 56.8</xref></tp:nomenclature><tp:treatment-sec sec-type="distribution" id="SECID0EJ6JO"><title>Distribution.</title><p><italic><tp:taxon-name><tp:taxon-name-part taxon-name-part-type="genus" reg="Charpentieria">Charpentieria</tp:taxon-name-part><tp:taxon-name-part taxon-name-part-type="species" reg="stenzii">stenzii</tp:taxon-name-part><tp:taxon-name-part taxon-name-part-type="subspecies" reg="westerlundi">westerlundi</tp:taxon-name-part></tp:taxon-name></italic> is known only from Val Fiscalina (Fischleintal) in the surrounding of Sesto (Bolzano, Trentino-Alto Adige), Italy (<xref ref-type="bibr" rid="B58">Nordsieck 1963b</xref>: 196).</p></tp:treatment-sec><tp:treatment-sec sec-type="material" id="SECID0ECAKO"><title>Specimens examined.</title><p>Italy, Trentino-Alto Adige, Bolzano, Sesto, Val Fiscalina (Fischleintal), Croda Rossa. 1500 m asl, <named-content xmlns:xlink="http://www.w3.org/1999/xlink" content-type="dwc:verbatimCoordinates" xlink:type="simple"><named-content content-type="geo-json" specific-use="{&#34;type&#34;:&#34;Point&#34;,&#34;coordinates&#34;:[12.361886,46.634119]}" id="NCID0ELAKO" xlink:type="simple">46°38'2.83"N, 12°021'42.79"E</named-content></named-content>, I. Niero leg. and det., 2 dissected <abbrev xmlns:xlink="http://www.w3.org/1999/xlink" xlink:title="specimen" id="ABBRID0EQAKO" xlink:type="simple">spm</abbrev>.</p></tp:treatment-sec><tp:treatment-sec sec-type="External morphology of the genital organs" id="SECID0EUAKO"><title>External morphology of the genital organs</title><p><bold>(Fig. <xref ref-type="fig" rid="F55">55</xref>.6).</bold> The V is much shorter than the <abbrev xmlns:xlink="http://www.w3.org/1999/xlink" xlink:title="free oviduct" id="ABBRID0EBBKO" xlink:type="simple">FO</abbrev>. The <abbrev xmlns:xlink="http://www.w3.org/1999/xlink" xlink:title="first duct of the bursa copulatrix" id="ABBRID0EFBKO" xlink:type="simple">FDBC</abbrev> is as long as the <abbrev xmlns:xlink="http://www.w3.org/1999/xlink" xlink:title="second duct of the bursa copulatrix" id="ABBRID0EJBKO" xlink:type="simple">SDBC</abbrev>+<abbrev xmlns:xlink="http://www.w3.org/1999/xlink" xlink:title="actual bursa copulatrix" id="ABBRID0ENBKO" xlink:type="simple">BC</abbrev>. The <abbrev xmlns:xlink="http://www.w3.org/1999/xlink" xlink:title="actual bursa copulatrix" id="ABBRID0ERBKO" xlink:type="simple">BC</abbrev>+<abbrev xmlns:xlink="http://www.w3.org/1999/xlink" xlink:title="second duct of the bursa copulatrix" id="ABBRID0EVBKO" xlink:type="simple">SDBC</abbrev> is club-like in shape, with a more or less clear distinction between the <abbrev xmlns:xlink="http://www.w3.org/1999/xlink" xlink:title="second duct of the bursa copulatrix" id="ABBRID0EZBKO" xlink:type="simple">SDBC</abbrev> and the <abbrev xmlns:xlink="http://www.w3.org/1999/xlink" xlink:title="actual bursa copulatrix" id="ABBRID0E4BKO" xlink:type="simple">BC</abbrev>. The D is much longer than the <abbrev xmlns:xlink="http://www.w3.org/1999/xlink" xlink:title="second duct of the bursa copulatrix" id="ABBRID0EBCKO" xlink:type="simple">SDBC</abbrev>+<abbrev xmlns:xlink="http://www.w3.org/1999/xlink" xlink:title="actual bursa copulatrix" id="ABBRID0EFCKO" xlink:type="simple">BC</abbrev> and slightly thinner. The V is short but wide in diameter. The <abbrev xmlns:xlink="http://www.w3.org/1999/xlink" xlink:title="penial complex" id="ABBRID0EJCKO" xlink:type="simple">PC</abbrev> is ~ 2.5 × longer than the V. The P is cylindrical and slightly swollen. The transition between P and EP is clearly visible. The <abbrev xmlns:xlink="http://www.w3.org/1999/xlink" xlink:title="penial retractor muscle" id="ABBRID0ENCKO" xlink:type="simple">PR</abbrev> is long and robust. The E is longer than the P but thinner in diameter.</p></tp:treatment-sec><tp:treatment-sec sec-type="Internal morphology of the genital organs (Fig. 55.7)" id="SECID0ERCKO"><title>Internal morphology of the genital organs (Fig. <xref ref-type="fig" rid="F55">55</xref>.7).</title><p>The V is smooth. The P shows three to four irregularly fringed pleats that continue as far as the A. The hemipapilla is very short, conical and moderately folded. The outlet of the hemipapilla is triangular. The E shows two fringed <abbrev xmlns:xlink="http://www.w3.org/1999/xlink" xlink:title="epiphallar longitudinal pleats" id="ABBRID0E3CKO" xlink:type="simple">ELP</abbrev>. They proximally fade before the <abbrev xmlns:xlink="http://www.w3.org/1999/xlink" xlink:title="vas deferens" id="ABBRID0EADKO" xlink:type="simple">VD</abbrev>.</p></tp:treatment-sec><tp:treatment-sec sec-type="remarks" id="SECID0EEDKO"><title>Remarks.</title><p>The original name of this “Form vom Fischleintal in Südtirol” (<xref ref-type="bibr" rid="B62">Nordsieck 1993</xref>: 36) namely <tp:taxon-name><tp:taxon-name-part taxon-name-part-type="genus" reg="Clausilia">Clausilia</tp:taxon-name-part><tp:taxon-name-part taxon-name-part-type="species" reg="cincta">cincta</tp:taxon-name-part><tp:taxon-name-part taxon-name-part-type="infraspecific-rank">var.</tp:taxon-name-part><tp:taxon-name-part taxon-name-part-type="variety" reg="disjuncta">disjuncta</tp:taxon-name-part></tp:taxon-name> Westerlund, 1878, is pre-occupied by <italic><tp:taxon-name><tp:taxon-name-part taxon-name-part-type="genus" reg="Clausilia">Clausilia</tp:taxon-name-part><tp:taxon-name-part taxon-name-part-type="species" reg="disjuncta">disjuncta</tp:taxon-name-part></tp:taxon-name></italic> Mortillet, 1854 [= <italic><tp:taxon-name><tp:taxon-name-part taxon-name-part-type="genus" reg="Armenica">Armenica</tp:taxon-name-part><tp:taxon-name-part taxon-name-part-type="species" reg="disjuncta">disjuncta</tp:taxon-name-part></tp:taxon-name></italic> (Mortillet, 1854)]. The new name <italic><tp:taxon-name><tp:taxon-name-part taxon-name-part-type="genus" reg="Charpentieria">Charpentieria</tp:taxon-name-part><tp:taxon-name-part taxon-name-part-type="species" reg="stenzii">stenzii</tp:taxon-name-part><tp:taxon-name-part taxon-name-part-type="subspecies" reg="westerlundi">westerlundi</tp:taxon-name-part></tp:taxon-name></italic> nom. nov. was provided by <xref ref-type="bibr" rid="B62">Nordsieck (1993</xref>: 36).</p><sec sec-type="﻿Brief genital anatomical description of three Gibbularia gibbula subspecific taxa" id="SECID0EIFKO"><title>﻿Brief genital anatomical description of three <italic><tp:taxon-name><tp:taxon-name-part taxon-name-part-type="genus" reg="Gibbularia">Gibbularia</tp:taxon-name-part><tp:taxon-name-part taxon-name-part-type="species" reg="gibbula">gibbula</tp:taxon-name-part></tp:taxon-name></italic> subspecific taxa</title><p><italic><tp:taxon-name><tp:taxon-name-part taxon-name-part-type="genus" reg="Gibbularia">Gibbularia</tp:taxon-name-part></tp:taxon-name></italic> is a monotypic genus, currently considered both as a subgenus of <italic><tp:taxon-name><tp:taxon-name-part taxon-name-part-type="genus" reg="Siciliaria">Siciliaria</tp:taxon-name-part></tp:taxon-name></italic> (<xref ref-type="bibr" rid="B65">Nordsieck 2007</xref>; <xref ref-type="bibr" rid="B68">Nordsieck 2013a</xref>) or a subgenus of <italic><tp:taxon-name><tp:taxon-name-part taxon-name-part-type="genus" reg="Charpentieria">Charpentieria</tp:taxon-name-part></tp:taxon-name></italic> (MolluscaBase 2021).</p><p><xref ref-type="bibr" rid="B52">MolluscaBase eds. (2021)</xref> citation is based on <xref ref-type="bibr" rid="B64">Nordsieck (2002</xref>: 29) and the information provided by Nordsieck’s papers of 2007 and 2013a have never been subsequently adopted. The (sub)genus was briefly reviewed by <xref ref-type="bibr" rid="B68">Nordsieck (2013a</xref>: 6). The diagnosis is shell-based and the genus is subdivided into two main groups of species as seen in Table <xref ref-type="table" rid="T9">9</xref>. <tp:taxon-name><tp:taxon-name-part taxon-name-part-type="genus" reg="Charpentieria">Charpentieria</tp:taxon-name-part> (<tp:taxon-name-part taxon-name-part-type="subgenus" reg="Gibbularia">Gibbularia</tp:taxon-name-part>) <tp:taxon-name-part taxon-name-part-type="species" reg="gibbula">gibbula</tp:taxon-name-part> <tp:taxon-name-part taxon-name-part-type="subspecies" reg="honii">honii</tp:taxon-name-part></tp:taxon-name> (O. Boettger, 1879) differs from the <tp:taxon-name><tp:taxon-name-part taxon-name-part-type="genus" reg="Charpentieria">Charpentieria</tp:taxon-name-part> (<tp:taxon-name-part taxon-name-part-type="subgenus" reg="Gibbularia">Gibbularia</tp:taxon-name-part>) <tp:taxon-name-part taxon-name-part-type="species" reg="gibbula">gibbula</tp:taxon-name-part> <tp:taxon-name-part taxon-name-part-type="subspecies" reg="gibbula">gibbula</tp:taxon-name-part></tp:taxon-name> (Rossmässler, 1836) by virtue of a few details of the buccal armature and shape of the clausilium (<xref ref-type="bibr" rid="B68">Nordsieck 2013a</xref>: 6). Although considered as a subgenus of <italic><tp:taxon-name><tp:taxon-name-part taxon-name-part-type="genus" reg="Siciliaria">Siciliaria</tp:taxon-name-part></tp:taxon-name></italic> by <xref ref-type="bibr" rid="B68">Nordsieck (2013a</xref>: 4) highlighted the lack of the epiphallar thickening in <italic><tp:taxon-name><tp:taxon-name-part taxon-name-part-type="genus" reg="Gibbularia">Gibbularia</tp:taxon-name-part></tp:taxon-name></italic>.</p><table-wrap id="T9" position="float" orientation="portrait"><label>Table 9.</label><caption><p><tp:taxon-name><tp:taxon-name-part taxon-name-part-type="genus" reg="Siciliaria">Siciliaria</tp:taxon-name-part> (<tp:taxon-name-part taxon-name-part-type="subgenus" reg="Gibbularia">Gibbularia</tp:taxon-name-part>) <tp:taxon-name-part taxon-name-part-type="species" reg="gibbula">gibbula</tp:taxon-name-part></tp:taxon-name> taxa as grouped by <xref ref-type="bibr" rid="B68">Nordsieck (2013a</xref>: 6).</p></caption><table id="TID0EC6IM" rules="all"><tbody><tr><th rowspan="1" colspan="2"><tp:taxon-name><tp:taxon-name-part taxon-name-part-type="genus" reg="Siciliaria">Siciliaria</tp:taxon-name-part> (<tp:taxon-name-part taxon-name-part-type="subgenus" reg="Gibbularia">Gibbularia</tp:taxon-name-part>) <tp:taxon-name-part taxon-name-part-type="species" reg="gibbula">gibbula</tp:taxon-name-part></tp:taxon-name> (Rossmässler, 1836)</th></tr><tr><td rowspan="1" colspan="1"><tp:taxon-name><tp:taxon-name-part taxon-name-part-type="genus" reg="Siciliaria">Siciliaria</tp:taxon-name-part> (<tp:taxon-name-part taxon-name-part-type="subgenus" reg="Gibbularia">Gibbularia</tp:taxon-name-part>) <tp:taxon-name-part taxon-name-part-type="species" reg="gibbula">gibbula</tp:taxon-name-part> <tp:taxon-name-part taxon-name-part-type="subspecies" reg="gibbula">gibbula</tp:taxon-name-part></tp:taxon-name> (Rossmässler, 1836) <bold>GROUP</bold></td><td rowspan="1" colspan="1"><tp:taxon-name><tp:taxon-name-part taxon-name-part-type="genus" reg="Siciliaria">Siciliaria</tp:taxon-name-part> (<tp:taxon-name-part taxon-name-part-type="subgenus" reg="Gibbularia">Gibbularia</tp:taxon-name-part>) <tp:taxon-name-part taxon-name-part-type="species" reg="gibbula">gibbula</tp:taxon-name-part> <tp:taxon-name-part taxon-name-part-type="subspecies" reg="honii">honii</tp:taxon-name-part></tp:taxon-name> (O. Boettger, 1879) <bold>GROUP</bold></td></tr><tr><td rowspan="1" colspan="1"><tp:taxon-name><tp:taxon-name-part taxon-name-part-type="genus" reg="Siciliaria">Siciliaria</tp:taxon-name-part> (<tp:taxon-name-part taxon-name-part-type="subgenus" reg="Gibbularia">Gibbularia</tp:taxon-name-part>) <tp:taxon-name-part taxon-name-part-type="species" reg="gibbula">gibbula</tp:taxon-name-part> <tp:taxon-name-part taxon-name-part-type="subspecies" reg="gibbula">gibbula</tp:taxon-name-part></tp:taxon-name> (Rossmässler, 1836)</td><td rowspan="1" colspan="1"><tp:taxon-name><tp:taxon-name-part taxon-name-part-type="genus" reg="Siciliaria">Siciliaria</tp:taxon-name-part> (<tp:taxon-name-part taxon-name-part-type="subgenus" reg="Gibbularia">Gibbularia</tp:taxon-name-part>) <tp:taxon-name-part taxon-name-part-type="species" reg="gibbula">gibbula</tp:taxon-name-part> <tp:taxon-name-part taxon-name-part-type="subspecies" reg="honii">honii</tp:taxon-name-part></tp:taxon-name> (O. Boettger, 1879)</td></tr><tr><td rowspan="1" colspan="1"><tp:taxon-name><tp:taxon-name-part taxon-name-part-type="genus" reg="Siciliaria">Siciliaria</tp:taxon-name-part> (<tp:taxon-name-part taxon-name-part-type="subgenus" reg="Gibbularia">Gibbularia</tp:taxon-name-part>) <tp:taxon-name-part taxon-name-part-type="species" reg="gibbula">gibbula</tp:taxon-name-part> <tp:taxon-name-part taxon-name-part-type="subspecies" reg="multiplex">multiplex</tp:taxon-name-part></tp:taxon-name> (Westerlund, 1884)</td><td rowspan="1" colspan="1"/></tr><tr><td rowspan="1" colspan="1"><tp:taxon-name><tp:taxon-name-part taxon-name-part-type="genus" reg="Siciliaria">Siciliaria</tp:taxon-name-part> (<tp:taxon-name-part taxon-name-part-type="subgenus" reg="Gibbularia">Gibbularia</tp:taxon-name-part>) <tp:taxon-name-part taxon-name-part-type="species" reg="gibbula">gibbula</tp:taxon-name-part> <tp:taxon-name-part taxon-name-part-type="subspecies" reg="niethammeri">niethammeri</tp:taxon-name-part></tp:taxon-name> (Rensch, 1934)</td><td rowspan="1" colspan="1"/></tr><tr><td rowspan="1" colspan="1"><tp:taxon-name><tp:taxon-name-part taxon-name-part-type="genus" reg="Siciliaria">Siciliaria</tp:taxon-name-part> (<tp:taxon-name-part taxon-name-part-type="subgenus" reg="Gibbularia">Gibbularia</tp:taxon-name-part>) <tp:taxon-name-part taxon-name-part-type="species" reg="gibbula">gibbula</tp:taxon-name-part> <tp:taxon-name-part taxon-name-part-type="subspecies" reg="pelagosana">pelagosana</tp:taxon-name-part></tp:taxon-name> (O. Boettger, 1877)</td><td rowspan="1" colspan="1"/></tr><tr><td rowspan="1" colspan="1"><tp:taxon-name><tp:taxon-name-part taxon-name-part-type="genus" reg="Siciliaria">Siciliaria</tp:taxon-name-part> (<tp:taxon-name-part taxon-name-part-type="subgenus" reg="Gibbularia">Gibbularia</tp:taxon-name-part>) <tp:taxon-name-part taxon-name-part-type="species" reg="gibbula">gibbula</tp:taxon-name-part> <tp:taxon-name-part taxon-name-part-type="uncertainty-rank">cf.</tp:taxon-name-part> <tp:taxon-name-part taxon-name-part-type="species" reg="sanctangeli">sanctangeli</tp:taxon-name-part></tp:taxon-name> (A. J. Wagner, 1925)</td><td rowspan="1" colspan="1"/></tr><tr><td rowspan="1" colspan="1"><tp:taxon-name><tp:taxon-name-part taxon-name-part-type="genus" reg="Siciliaria">Siciliaria</tp:taxon-name-part> (<tp:taxon-name-part taxon-name-part-type="subgenus" reg="Gibbularia">Gibbularia</tp:taxon-name-part>) <tp:taxon-name-part taxon-name-part-type="species" reg="gibbula">gibbula</tp:taxon-name-part> <tp:taxon-name-part taxon-name-part-type="subspecies" reg="selecta">selecta</tp:taxon-name-part></tp:taxon-name> (Monterosato in Cecconi, 1908)</td><td rowspan="1" colspan="1"/></tr></tbody></table></table-wrap><p>In our study, two populations of <italic><tp:taxon-name><tp:taxon-name-part taxon-name-part-type="genus" reg="Gibbularia">Gibbularia</tp:taxon-name-part><tp:taxon-name-part taxon-name-part-type="species" reg="gibbula">gibbula</tp:taxon-name-part><tp:taxon-name-part taxon-name-part-type="subspecies" reg="gibbula">gibbula</tp:taxon-name-part></tp:taxon-name></italic> underwent molecular genetic analysis and genital anatomical investigations, one from northern Italy: Muggia (Trieste) and one from Southern Italy: Apricena (Foggia) (Table <xref ref-type="table" rid="T10">10</xref>). Their genital morphology is similar, with only slight differences such as the sculpturing of the internal penis (finely granulated vs. finely granulated + 1 weak smooth longitudinal pleats) and the presence of a weak epiphallar ring in the Apricena’s population. Both populations show a pseudopapilla directly originating from the epiphallar wall. <tp:taxon-name><tp:taxon-name-part taxon-name-part-type="genus" reg="Gibbularia">Gibbularia</tp:taxon-name-part><tp:taxon-name-part taxon-name-part-type="species" reg="gibbula">gibbula</tp:taxon-name-part><tp:taxon-name-part taxon-name-part-type="uncertainty-rank">cf.</tp:taxon-name-part><tp:taxon-name-part taxon-name-part-type="species" reg="sanctangeli">sanctangeli</tp:taxon-name-part></tp:taxon-name> (not in the phylogenetic trees) from Gargano was also dissected and shows a remarkable different anatomy of the genital organs compared to the previous taxon. It shows an epiphallar ring that is connected to the <abbrev xmlns:xlink="http://www.w3.org/1999/xlink" xlink:title="epiphallar longitudinal pleats" id="ABBRID0E3SKO" xlink:type="simple">ELP</abbrev> and also represents the origin of the pseudopapilla. In the <abbrev xmlns:xlink="http://www.w3.org/1999/xlink" xlink:title="mitochondrial" id="ABBRID0EATKO" xlink:type="simple">mt</abbrev> tree, phylogenetic relationships among <italic><tp:taxon-name><tp:taxon-name-part taxon-name-part-type="genus" reg="Gibbularia">Gibbularia</tp:taxon-name-part></tp:taxon-name></italic> and the other genera, appear as a polytomy and low support values prevent us to provide any reliable statement. In the <abbrev xmlns:xlink="http://www.w3.org/1999/xlink" xlink:title="internal transcribed spacer 2" id="ABBRID0ELTKO" xlink:type="simple">ITS2</abbrev> tree, its distance from <italic><tp:taxon-name><tp:taxon-name-part taxon-name-part-type="genus" reg="Charpentieria">Charpentieria</tp:taxon-name-part></tp:taxon-name></italic> appears clear, preventing us to consider <italic><tp:taxon-name><tp:taxon-name-part taxon-name-part-type="genus" reg="Gibbularia">Gibbularia</tp:taxon-name-part></tp:taxon-name></italic> as a subgenus of <italic><tp:taxon-name><tp:taxon-name-part taxon-name-part-type="genus" reg="Charpentieria">Charpentieria</tp:taxon-name-part></tp:taxon-name></italic> as once listed by <xref ref-type="bibr" rid="B65">Nordsieck (2007)</xref>.</p><table-wrap id="T10" position="float" orientation="portrait"><label>Table 10.</label><caption><p>Examined taxa of <italic><tp:taxon-name><tp:taxon-name-part taxon-name-part-type="genus" reg="Gibbularia">Gibbularia</tp:taxon-name-part></tp:taxon-name></italic> and <italic><tp:taxon-name><tp:taxon-name-part taxon-name-part-type="genus" reg="Stigmatica">Stigmatica</tp:taxon-name-part></tp:taxon-name></italic> with information on availability of genetic data (DNA; Yes/No) and epiphallar formula.</p></caption><table id="TID0EFFJM" rules="all"><tbody><tr><th rowspan="1" colspan="1">Taxon</th><th rowspan="1" colspan="1">Examined specimens</th><th rowspan="1" colspan="1">Epiphallar formula</th><th rowspan="1" colspan="1">DNA</th></tr><tr><td rowspan="1" colspan="1"><italic><tp:taxon-name><tp:taxon-name-part taxon-name-part-type="genus" reg="Gibbularia">Gibbularia</tp:taxon-name-part><tp:taxon-name-part taxon-name-part-type="species" reg="gibbula">gibbula</tp:taxon-name-part><tp:taxon-name-part taxon-name-part-type="subspecies" reg="gibbula">gibbula</tp:taxon-name-part></tp:taxon-name></italic> (Rossmässler, 1836)</td><td rowspan="1" colspan="1">Muggia, Europa Gardens, Trieste, Friuli-Venezia Giulia, Italy. 30 m asl. <named-content xmlns:xlink="http://www.w3.org/1999/xlink" content-type="dwc:verbatimCoordinates" xlink:type="simple"><named-content content-type="geo-json" specific-use="{&#34;type&#34;:&#34;Point&#34;,&#34;coordinates&#34;:[13.766456,45.604900]}" id="NCID0ELWKO" xlink:type="simple">45°36'17.64"N, 13°45'59.24"E</named-content></named-content>. W. De Mattia and J. Macor leg. and det.</td><td rowspan="1" colspan="1">
                          <abbrev xmlns:xlink="http://www.w3.org/1999/xlink" xlink:title="penial pseudopapilla" id="ABBRID0EUWKO" xlink:type="simple">PP</abbrev>
                        </td><td rowspan="1" colspan="1">Y</td></tr><tr><td rowspan="1" colspan="1"><italic><tp:taxon-name><tp:taxon-name-part taxon-name-part-type="genus" reg="Gibbularia">Gibbularia</tp:taxon-name-part><tp:taxon-name-part taxon-name-part-type="species" reg="gibbula">gibbula</tp:taxon-name-part><tp:taxon-name-part taxon-name-part-type="subspecies" reg="gibbula">gibbula</tp:taxon-name-part></tp:taxon-name></italic> (Rossmässler, 1836)</td><td rowspan="1" colspan="1">Apricena, Foggia, Puglia, Italy. 75 m asl. <named-content xmlns:xlink="http://www.w3.org/1999/xlink" content-type="dwc:verbatimCoordinates" xlink:type="simple"><named-content content-type="geo-json" specific-use="{&#34;type&#34;:&#34;Point&#34;,&#34;coordinates&#34;:[15.444422,41.783672]}" id="NCID0EWXKO" xlink:type="simple">41°47'01.22"N, 15°26'39.92"E</named-content></named-content>, H. Nordsieck leg and det.</td><td rowspan="1" colspan="1"><abbrev xmlns:xlink="http://www.w3.org/1999/xlink" xlink:title="epiphallar ring" id="ABBRID0E6XKO" xlink:type="simple">ER</abbrev>(<abbrev xmlns:xlink="http://www.w3.org/1999/xlink" xlink:title="epiphallar longitudinal pleats" id="ABBRID0EDYKO" xlink:type="simple">ELP</abbrev>)+<abbrev xmlns:xlink="http://www.w3.org/1999/xlink" xlink:title="penial pseudopapilla" id="ABBRID0EHYKO" xlink:type="simple">PP</abbrev></td><td rowspan="1" colspan="1">Y</td></tr><tr><td rowspan="1" colspan="1"><tp:taxon-name><tp:taxon-name-part taxon-name-part-type="genus" reg="Gibbularia">Gibbularia</tp:taxon-name-part><tp:taxon-name-part taxon-name-part-type="species" reg="gibbula">gibbula</tp:taxon-name-part><tp:taxon-name-part taxon-name-part-type="uncertainty-rank">cf.</tp:taxon-name-part><tp:taxon-name-part taxon-name-part-type="species" reg="sanctangeli">sanctangeli</tp:taxon-name-part></tp:taxon-name> (A.J. Wagner, 1925)</td><td rowspan="1" colspan="1">Mattinata close to Vieste, Puglia, Italy. 500 m asl. <named-content xmlns:xlink="http://www.w3.org/1999/xlink" content-type="dwc:verbatimCoordinates" xlink:type="simple"><named-content content-type="geo-json" specific-use="{&#34;type&#34;:&#34;Point&#34;,&#34;coordinates&#34;:[16.082308,41.754336]}" id="NCID0EKZKO" xlink:type="simple">41°45'15.61"N, 16°04'56.31"E</named-content></named-content>, W. De Mattia and J. Macor leg. and det.</td><td rowspan="1" colspan="1"><abbrev xmlns:xlink="http://www.w3.org/1999/xlink" xlink:title="epiphallar ring" id="ABBRID0ETZKO" xlink:type="simple">ER</abbrev>(<abbrev xmlns:xlink="http://www.w3.org/1999/xlink" xlink:title="penial pseudopapilla" id="ABBRID0EXZKO" xlink:type="simple">PP</abbrev>+<abbrev xmlns:xlink="http://www.w3.org/1999/xlink" xlink:title="epiphallar longitudinal pleats" id="ABBRID0E2ZKO" xlink:type="simple">ELP</abbrev>)</td><td rowspan="1" colspan="1">N</td></tr><tr><td rowspan="1" colspan="1"><italic><tp:taxon-name><tp:taxon-name-part taxon-name-part-type="genus" reg="Stigmatica">Stigmatica</tp:taxon-name-part><tp:taxon-name-part taxon-name-part-type="species" reg="stigmatica">stigmatica</tp:taxon-name-part><tp:taxon-name-part taxon-name-part-type="subspecies" reg="stigmatica">stigmatica</tp:taxon-name-part></tp:taxon-name></italic> (Rossmässler, 1836)</td><td rowspan="1" colspan="1">Reka Dubrovačka, Sustjepan, Dubrovnik, Croatia. 5 m asl. <named-content xmlns:xlink="http://www.w3.org/1999/xlink" content-type="dwc:verbatimCoordinates" xlink:type="simple"><named-content content-type="geo-json" specific-use="{&#34;type&#34;:&#34;Point&#34;,&#34;coordinates&#34;:[18.093956,42.670072]}" id="NCID0E41KO" xlink:type="simple">42°40'12.26"N, 18°05'38.24"E</named-content></named-content>, W. De Mattia and J. Macor leg. and det.</td><td rowspan="1" colspan="1"><abbrev xmlns:xlink="http://www.w3.org/1999/xlink" xlink:title="epiphallar ring" id="ABBRID0EG2KO" xlink:type="simple">ER</abbrev>(<abbrev xmlns:xlink="http://www.w3.org/1999/xlink" xlink:title="penial pseudopapilla" id="ABBRID0EK2KO" xlink:type="simple">PP</abbrev>+<abbrev xmlns:xlink="http://www.w3.org/1999/xlink" xlink:title="epiphallar longitudinal pleats" id="ABBRID0EO2KO" xlink:type="simple">ELP</abbrev>)</td><td rowspan="1" colspan="1">N</td></tr><tr><td rowspan="1" colspan="1"><tp:taxon-name><tp:taxon-name-part taxon-name-part-type="genus" reg="Stigmatica">Stigmatica</tp:taxon-name-part><tp:taxon-name-part taxon-name-part-type="species" reg="stigmatica">stigmatica</tp:taxon-name-part><tp:taxon-name-part taxon-name-part-type="uncertainty-rank">cf.</tp:taxon-name-part><tp:taxon-name-part taxon-name-part-type="species" reg="stigmatica">stigmatica</tp:taxon-name-part></tp:taxon-name> (Rossmässler, 1836)</td><td rowspan="1" colspan="1">Rijeka Reževići, on the Budva–Petrovac road, 100 m asl. <named-content xmlns:xlink="http://www.w3.org/1999/xlink" content-type="dwc:verbatimCoordinates" xlink:type="simple"><named-content content-type="geo-json" specific-use="{&#34;type&#34;:&#34;Point&#34;,&#34;coordinates&#34;:[18.911306,42.226067]}" id="NCID0ES3KO" xlink:type="simple">42°13'33.84"N, 18°54'40.70"E</named-content></named-content>, Deli, Erőss, Fehér leg. W. De Mattia det.</td><td rowspan="1" colspan="1"><abbrev xmlns:xlink="http://www.w3.org/1999/xlink" xlink:title="epiphallar ring" id="ABBRID0E23KO" xlink:type="simple">ER</abbrev>(<abbrev xmlns:xlink="http://www.w3.org/1999/xlink" xlink:title="penial pseudopapilla" id="ABBRID0E63KO" xlink:type="simple">PP</abbrev>+<abbrev xmlns:xlink="http://www.w3.org/1999/xlink" xlink:title="epiphallar longitudinal pleats" id="ABBRID0ED4KO" xlink:type="simple">ELP</abbrev>)</td><td rowspan="1" colspan="1">N</td></tr><tr><td rowspan="1" colspan="1"><italic><tp:taxon-name><tp:taxon-name-part taxon-name-part-type="genus" reg="Stigmatica">Stigmatica</tp:taxon-name-part><tp:taxon-name-part taxon-name-part-type="species" reg="stigmatica">stigmatica</tp:taxon-name-part></tp:taxon-name></italic> cf. <italic><tp:taxon-name><tp:taxon-name-part taxon-name-part-type="genus" reg="Stigmatica"/><tp:taxon-name-part taxon-name-part-type="species" reg="stigmatica">stigmatica</tp:taxon-name-part></tp:taxon-name></italic> (Rossmässler, 1836)</td><td rowspan="1" colspan="1">Orjen Mts, Podi and Kameno, Herceg Novi-Trebinije Road, Montenegro. 325 m asl. <named-content xmlns:xlink="http://www.w3.org/1999/xlink" content-type="dwc:verbatimCoordinates" xlink:type="simple"><named-content content-type="geo-json" specific-use="{&#34;type&#34;:&#34;Point&#34;,&#34;coordinates&#34;:[18.541436,42.468903]}" id="NCID0EM5KO" xlink:type="simple">42°28'08.05"N, 18°32'29.17"E</named-content></named-content>. Deli, Erőss, Fehér leg. W. De Mattia det.</td><td rowspan="1" colspan="1"><abbrev xmlns:xlink="http://www.w3.org/1999/xlink" xlink:title="epiphallar ring" id="ABBRID0EV5KO" xlink:type="simple">ER</abbrev>(<abbrev xmlns:xlink="http://www.w3.org/1999/xlink" xlink:title="penial pseudopapilla" id="ABBRID0EZ5KO" xlink:type="simple">PP</abbrev>+<abbrev xmlns:xlink="http://www.w3.org/1999/xlink" xlink:title="epiphallar longitudinal pleats" id="ABBRID0E45KO" xlink:type="simple">ELP</abbrev>)</td><td rowspan="1" colspan="1">N</td></tr><tr><td rowspan="1" colspan="1"><italic><tp:taxon-name><tp:taxon-name-part taxon-name-part-type="genus" reg="Stigmatica">Stigmatica</tp:taxon-name-part><tp:taxon-name-part taxon-name-part-type="species" reg="stigmatica">stigmatica</tp:taxon-name-part><tp:taxon-name-part taxon-name-part-type="subspecies" reg="sturmii">sturmii</tp:taxon-name-part></tp:taxon-name></italic> (L. Pfeiffer, 1848)</td><td rowspan="1" colspan="1">Punta Penne next to the Airport, Brindisi, Puglia, Italy. 5 m asl. <named-content xmlns:xlink="http://www.w3.org/1999/xlink" content-type="dwc:verbatimCoordinates" xlink:type="simple"><named-content content-type="geo-json" specific-use="{&#34;type&#34;:&#34;Point&#34;,&#34;coordinates&#34;:[17.944567,40.675444]}" id="NCID0E66KO" xlink:type="simple">40°40'31.60"N, 17°56'40.44"E</named-content></named-content>, H. Nordsieck leg. and det.</td><td rowspan="1" colspan="1">
                          <abbrev xmlns:xlink="http://www.w3.org/1999/xlink" xlink:title="penial pseudopapilla" id="ABBRID0EIALO" xlink:type="simple">PP</abbrev>
                        </td><td rowspan="1" colspan="1">Y</td></tr><tr><td rowspan="1" colspan="1"><italic><tp:taxon-name><tp:taxon-name-part taxon-name-part-type="genus" reg="Stigmatica">Stigmatica</tp:taxon-name-part><tp:taxon-name-part taxon-name-part-type="species" reg="ernae">ernae</tp:taxon-name-part></tp:taxon-name></italic> Fauer, 1978</td><td rowspan="1" colspan="1">San Rufo, Passo della Sentinella, Salerno, Campania, Italy. 850 m asl. <named-content xmlns:xlink="http://www.w3.org/1999/xlink" content-type="dwc:verbatimCoordinates" xlink:type="simple"><named-content content-type="geo-json" specific-use="{&#34;type&#34;:&#34;Point&#34;,&#34;coordinates&#34;:[15.438178,40.424183]}" id="NCID0EGBLO" xlink:type="simple">40°25'27.06"N, 15°26'17.44"E</named-content></named-content>. W. De Mattia and J. Macor leg. and det.</td><td rowspan="1" colspan="1"><abbrev xmlns:xlink="http://www.w3.org/1999/xlink" xlink:title="penial pseudopapilla" id="ABBRID0EPBLO" xlink:type="simple">PP</abbrev>+<abbrev xmlns:xlink="http://www.w3.org/1999/xlink" xlink:title="epiphallar longitudinal pleats" id="ABBRID0ETBLO" xlink:type="simple">ELP</abbrev></td><td rowspan="1" colspan="1">N</td></tr><tr><td rowspan="1" colspan="1"><italic><tp:taxon-name><tp:taxon-name-part taxon-name-part-type="genus" reg="Stigmatica">Stigmatica</tp:taxon-name-part><tp:taxon-name-part taxon-name-part-type="species" reg="incerta">incerta</tp:taxon-name-part></tp:taxon-name></italic> (Küster, 1861)</td><td rowspan="1" colspan="1">Serra San Bruno, Vibo Valentia, Calabria, Italy. 945 m asl. <named-content xmlns:xlink="http://www.w3.org/1999/xlink" content-type="dwc:verbatimCoordinates" xlink:type="simple"><named-content content-type="geo-json" specific-use="{&#34;type&#34;:&#34;Point&#34;,&#34;coordinates&#34;:[16.319283,38.545100]}" id="NCID0EQCLO" xlink:type="simple">38°32'42.36"N, 16°19'09.42"E</named-content></named-content>, W. De Mattia and J. Macor leg. and det.</td><td rowspan="1" colspan="1"><abbrev xmlns:xlink="http://www.w3.org/1999/xlink" xlink:title="penial pseudopapilla" id="ABBRID0EZCLO" xlink:type="simple">PP</abbrev>(<abbrev xmlns:xlink="http://www.w3.org/1999/xlink" xlink:title="epiphallar ring" id="ABBRID0E4CLO" xlink:type="simple">ER</abbrev>)+<abbrev xmlns:xlink="http://www.w3.org/1999/xlink" xlink:title="epiphallar longitudinal pleats" id="ABBRID0EBDLO" xlink:type="simple">ELP</abbrev></td><td rowspan="1" colspan="1">N</td></tr><tr><td rowspan="1" colspan="1"><italic><tp:taxon-name><tp:taxon-name-part taxon-name-part-type="genus" reg="Stigmatica">Stigmatica</tp:taxon-name-part><tp:taxon-name-part taxon-name-part-type="species" reg="kobeltiana">kobeltiana</tp:taxon-name-part></tp:taxon-name></italic> (Küster, 1876)</td><td rowspan="1" colspan="1">Altilia, Cosenza, Calabria, Italy. 460 m asl. <named-content xmlns:xlink="http://www.w3.org/1999/xlink" content-type="dwc:verbatimCoordinates" xlink:type="simple"><named-content content-type="geo-json" specific-use="{&#34;type&#34;:&#34;Point&#34;,&#34;coordinates&#34;:[16.250533,39.132781]}" id="NCID0E5DLO" xlink:type="simple">39°07'58.01"N, 16°15'01.92" E</named-content></named-content>, W. De Mattia and J. Macor leg. and det.</td><td rowspan="1" colspan="1"><abbrev xmlns:xlink="http://www.w3.org/1999/xlink" xlink:title="penial pseudopapilla" id="ABBRID0EHELO" xlink:type="simple">PP</abbrev>(<abbrev xmlns:xlink="http://www.w3.org/1999/xlink" xlink:title="epiphallar ring" id="ABBRID0ELELO" xlink:type="simple">ER</abbrev>)+<abbrev xmlns:xlink="http://www.w3.org/1999/xlink" xlink:title="epiphallar longitudinal pleats" id="ABBRID0EPELO" xlink:type="simple">ELP</abbrev></td><td rowspan="1" colspan="1">N</td></tr><tr><td rowspan="1" colspan="1"><italic><tp:taxon-name><tp:taxon-name-part taxon-name-part-type="genus" reg="Stigmatica">Stigmatica</tp:taxon-name-part><tp:taxon-name-part taxon-name-part-type="species" reg="kobeltiana">kobeltiana</tp:taxon-name-part></tp:taxon-name></italic> (Küster, 1876)</td><td rowspan="1" colspan="1">Gerace, Strada Provinciale 1, 3.5 km NW of the town, Reggio Calabria, Calabria, Italy. 400 m asl. <named-content xmlns:xlink="http://www.w3.org/1999/xlink" content-type="dwc:verbatimCoordinates" xlink:type="simple"><named-content content-type="geo-json" specific-use="{&#34;type&#34;:&#34;Point&#34;,&#34;coordinates&#34;:[16.197028,38.281506]}" id="NCID0EMFLO" xlink:type="simple">38°16'53.42"N, 16°11'49.3"E</named-content></named-content>, W.De Mattia and J. Macor leg. and det.</td><td rowspan="1" colspan="1"><abbrev xmlns:xlink="http://www.w3.org/1999/xlink" xlink:title="penial pseudopapilla" id="ABBRID0EVFLO" xlink:type="simple">PP</abbrev>(<abbrev xmlns:xlink="http://www.w3.org/1999/xlink" xlink:title="epiphallar ring" id="ABBRID0EZFLO" xlink:type="simple">ER</abbrev>)+<abbrev xmlns:xlink="http://www.w3.org/1999/xlink" xlink:title="epiphallar longitudinal pleats" id="ABBRID0E4FLO" xlink:type="simple">ELP</abbrev></td><td rowspan="1" colspan="1">N</td></tr><tr><td rowspan="1" colspan="1"><italic><tp:taxon-name><tp:taxon-name-part taxon-name-part-type="genus" reg="Stigmatica">Stigmatica</tp:taxon-name-part><tp:taxon-name-part taxon-name-part-type="species" reg="lamellata">lamellata</tp:taxon-name-part></tp:taxon-name></italic> (Rossmässler, 1836)</td><td rowspan="1" colspan="1">Gardiki fortress, Corfu, Greece. 40 m asl. <named-content xmlns:xlink="http://www.w3.org/1999/xlink" content-type="dwc:verbatimCoordinates" xlink:type="simple"><named-content content-type="geo-json" specific-use="{&#34;type&#34;:&#34;Point&#34;,&#34;coordinates&#34;:[19.884928,39.477053]}" id="NCID0E1GLO" xlink:type="simple">39°28'37.39"N, 19°53'05.74"E</named-content></named-content>, W. De Mattia and J. Macor leg. and det.</td><td rowspan="1" colspan="1"><abbrev xmlns:xlink="http://www.w3.org/1999/xlink" xlink:title="penial pseudopapilla" id="ABBRID0EDHLO" xlink:type="simple">PP</abbrev>+<abbrev xmlns:xlink="http://www.w3.org/1999/xlink" xlink:title="epiphallar longitudinal pleats" id="ABBRID0EHHLO" xlink:type="simple">ELP</abbrev></td><td rowspan="1" colspan="1">N</td></tr><tr><td rowspan="1" colspan="1"><italic><tp:taxon-name><tp:taxon-name-part taxon-name-part-type="genus" reg="Stigmatica">Stigmatica</tp:taxon-name-part><tp:taxon-name-part taxon-name-part-type="species" reg="paestana">paestana</tp:taxon-name-part><tp:taxon-name-part taxon-name-part-type="subspecies" reg="paestana">paestana</tp:taxon-name-part></tp:taxon-name></italic> (Philippi, 1836) (= <italic><tp:taxon-name><tp:taxon-name-part taxon-name-part-type="genus" reg="Stigmatica">S.</tp:taxon-name-part><tp:taxon-name-part taxon-name-part-type="species" reg="paestana">p.</tp:taxon-name-part><tp:taxon-name-part taxon-name-part-type="subspecies" reg="semisculpta">semisculpta</tp:taxon-name-part></tp:taxon-name></italic> Paulucci, 1878)</td><td rowspan="1" colspan="1">Monte Telegrafo, Argentario, Toscana, Italy. 600 m asl. <named-content xmlns:xlink="http://www.w3.org/1999/xlink" content-type="dwc:verbatimCoordinates" xlink:type="simple"><named-content content-type="geo-json" specific-use="{&#34;type&#34;:&#34;Point&#34;,&#34;coordinates&#34;:[11.167772,42.387194]}" id="NCID0EXILO" xlink:type="simple">42°23'13.90"N, 11°10'03.98"E</named-content></named-content>, A. Margelli leg. and det.</td><td rowspan="1" colspan="1"><abbrev xmlns:xlink="http://www.w3.org/1999/xlink" xlink:title="penial pseudopapilla" id="ABBRID0EAJLO" xlink:type="simple">PP</abbrev>(<abbrev xmlns:xlink="http://www.w3.org/1999/xlink" xlink:title="epiphallar ring" id="ABBRID0EEJLO" xlink:type="simple">ER</abbrev>)+<abbrev xmlns:xlink="http://www.w3.org/1999/xlink" xlink:title="epiphallar longitudinal pleats" id="ABBRID0EIJLO" xlink:type="simple">ELP</abbrev></td><td rowspan="1" colspan="1">N</td></tr><tr><td rowspan="1" colspan="1"><italic><tp:taxon-name><tp:taxon-name-part taxon-name-part-type="genus" reg="Stigmatica">Stigmatica</tp:taxon-name-part><tp:taxon-name-part taxon-name-part-type="species" reg="paestana">paestana</tp:taxon-name-part><tp:taxon-name-part taxon-name-part-type="subspecies" reg="intustructa">intustructa</tp:taxon-name-part></tp:taxon-name></italic> (Westerlund, 1883)</td><td rowspan="1" colspan="1">Balvano, Potenza, Basilicata; Italy. 450 m asl. <named-content xmlns:xlink="http://www.w3.org/1999/xlink" content-type="dwc:verbatimCoordinates" xlink:type="simple"><named-content content-type="geo-json" specific-use="{&#34;type&#34;:&#34;Point&#34;,&#34;coordinates&#34;:[15.510858,40.644567]}" id="NCID0EKKLO" xlink:type="simple">40°38'40.44"N, 15°30'39.09"E</named-content></named-content>, I. Niero leg. and det.</td><td rowspan="1" colspan="1"><abbrev xmlns:xlink="http://www.w3.org/1999/xlink" xlink:title="penial pseudopapilla" id="ABBRID0ETKLO" xlink:type="simple">PP</abbrev>(<abbrev xmlns:xlink="http://www.w3.org/1999/xlink" xlink:title="epiphallar longitudinal pleats" id="ABBRID0EXKLO" xlink:type="simple">ELP</abbrev>)</td><td rowspan="1" colspan="1">N</td></tr><tr><td rowspan="1" colspan="1"><italic><tp:taxon-name><tp:taxon-name-part taxon-name-part-type="genus" reg="Stigmatica">Stigmatica</tp:taxon-name-part><tp:taxon-name-part taxon-name-part-type="species" reg="paestana">paestana</tp:taxon-name-part><tp:taxon-name-part taxon-name-part-type="subspecies" reg="intustructa">intustructa</tp:taxon-name-part></tp:taxon-name></italic> (Westerlund, 1883)</td><td rowspan="1" colspan="1">Balvano, near the castle, Potenza, Basilicata; Italy. 450 m asl. <named-content xmlns:xlink="http://www.w3.org/1999/xlink" content-type="dwc:verbatimCoordinates" xlink:type="simple"><named-content content-type="geo-json" specific-use="{&#34;type&#34;:&#34;Point&#34;,&#34;coordinates&#34;:[15.510808,40.650342]}" id="NCID0E1LLO" xlink:type="simple">40°39'01.23"N, 15°30'38.91"E</named-content></named-content>, W. De Mattia and J. Macor leg. and det.</td><td rowspan="1" colspan="1"><abbrev xmlns:xlink="http://www.w3.org/1999/xlink" xlink:title="penial pseudopapilla" id="ABBRID0EDMLO" xlink:type="simple">PP</abbrev>(<abbrev xmlns:xlink="http://www.w3.org/1999/xlink" xlink:title="epiphallar longitudinal pleats" id="ABBRID0EHMLO" xlink:type="simple">ELP</abbrev>)</td><td rowspan="1" colspan="1">N</td></tr><tr><td rowspan="1" colspan="1"><italic><tp:taxon-name><tp:taxon-name-part taxon-name-part-type="genus" reg="Stigmatica">Stigmatica</tp:taxon-name-part><tp:taxon-name-part taxon-name-part-type="species" reg="pantocratoris">pantocratoris</tp:taxon-name-part><tp:taxon-name-part taxon-name-part-type="subspecies" reg="pantocratoris">pantocratoris</tp:taxon-name-part></tp:taxon-name></italic> (O. Boettger, 1889)</td><td rowspan="1" colspan="1">Lafki, Corfu, Greece. 420 m asl. <named-content xmlns:xlink="http://www.w3.org/1999/xlink" content-type="dwc:verbatimCoordinates" xlink:type="simple"><named-content content-type="geo-json" specific-use="{&#34;type&#34;:&#34;Point&#34;,&#34;coordinates&#34;:[19.846453,39.771731]}" id="NCID0EKNLO" xlink:type="simple">39°46'18.23"N, 19°50'47.23"E</named-content></named-content>, W. De Mattia and J. Macor leg. and det.</td><td rowspan="1" colspan="1"><abbrev xmlns:xlink="http://www.w3.org/1999/xlink" xlink:title="penial pseudopapilla" id="ABBRID0ETNLO" xlink:type="simple">PP</abbrev>+<abbrev xmlns:xlink="http://www.w3.org/1999/xlink" xlink:title="epiphallar longitudinal pleats" id="ABBRID0EXNLO" xlink:type="simple">ELP</abbrev></td><td rowspan="1" colspan="1">N</td></tr><tr><td rowspan="1" colspan="1"><italic><tp:taxon-name><tp:taxon-name-part taxon-name-part-type="genus" reg="Stigmatica">Stigmatica</tp:taxon-name-part><tp:taxon-name-part taxon-name-part-type="species" reg="splendens">splendens</tp:taxon-name-part></tp:taxon-name></italic> (Nordsieck, 1996)</td><td rowspan="1" colspan="1">Vlorë district, Qeparo, macchia with tree spurges W of the village, 20 m, 50 m asl.<named-content xmlns:xlink="http://www.w3.org/1999/xlink" content-type="dwc:verbatimCoordinates" xlink:type="simple"><named-content content-type="geo-json" specific-use="{&#34;type&#34;:&#34;Point&#34;,&#34;coordinates&#34;:[19.829739,40.056964]}" id="NCID0EUOLO" xlink:type="simple">40°03'25.07"N, 19°49'47.06"E</named-content></named-content>, Juhász, Kovács, Murányi, Puskás leg. W. De Mattia det.</td><td rowspan="1" colspan="1">
                          <abbrev xmlns:xlink="http://www.w3.org/1999/xlink" xlink:title="epiphallar longitudinal pleats" id="ABBRID0E4OLO" xlink:type="simple">ELP</abbrev>
                        </td><td rowspan="1" colspan="1">N</td></tr><tr><td rowspan="1" colspan="1"><italic><tp:taxon-name><tp:taxon-name-part taxon-name-part-type="genus" reg="Stigmatica">Stigmatica</tp:taxon-name-part><tp:taxon-name-part taxon-name-part-type="species" reg="pantocratoris">pantocratoris</tp:taxon-name-part><tp:taxon-name-part taxon-name-part-type="subspecies" reg="margaritifera">margaritifera</tp:taxon-name-part></tp:taxon-name></italic> (Nordsieck, 1996)</td><td rowspan="1" colspan="1">Delvinë District, Krongj, rocky grassland at the peak region of Mt Koqinolithar, Albania. 890 m asl. <named-content xmlns:xlink="http://www.w3.org/1999/xlink" content-type="dwc:verbatimCoordinates" xlink:type="simple"><named-content content-type="geo-json" specific-use="{&#34;type&#34;:&#34;Point&#34;,&#34;coordinates&#34;:[20.169831,39.903428]}" id="NCID0E6PLO" xlink:type="simple">39°54'12.34"N, 20°10'11.39"E</named-content></named-content>, Barina, Pifkó, Puskás leg. W. De Mattia det.</td><td rowspan="1" colspan="1"><abbrev xmlns:xlink="http://www.w3.org/1999/xlink" xlink:title="penial pseudopapilla" id="ABBRID0EIQLO" xlink:type="simple">PP</abbrev>(<abbrev xmlns:xlink="http://www.w3.org/1999/xlink" xlink:title="epiphallar ring" id="ABBRID0EMQLO" xlink:type="simple">ER</abbrev>)+<abbrev xmlns:xlink="http://www.w3.org/1999/xlink" xlink:title="epiphallar longitudinal pleats" id="ABBRID0EQQLO" xlink:type="simple">ELP</abbrev></td><td rowspan="1" colspan="1">N</td></tr><tr><td rowspan="1" colspan="1"><italic><tp:taxon-name><tp:taxon-name-part taxon-name-part-type="genus" reg="Stigmatica">Stigmatica</tp:taxon-name-part><tp:taxon-name-part taxon-name-part-type="species" reg="vulcanica">vulcanica</tp:taxon-name-part><tp:taxon-name-part taxon-name-part-type="subspecies" reg="vulcanica">vulcanica</tp:taxon-name-part></tp:taxon-name></italic> (Benoit, 1860)</td><td rowspan="1" colspan="1">Cosenza, Via Porta Piana, Calabria, Italy. 300 m asl. <named-content xmlns:xlink="http://www.w3.org/1999/xlink" content-type="dwc:verbatimCoordinates" xlink:type="simple"><named-content content-type="geo-json" specific-use="{&#34;type&#34;:&#34;Point&#34;,&#34;coordinates&#34;:[16.258394,39.283911]}" id="NCID0ERRLO" xlink:type="simple">39°17'02.08"N, 16°15'30.22"E</named-content></named-content>, H. Nordsieck leg. and det.</td><td rowspan="1" colspan="1"><abbrev xmlns:xlink="http://www.w3.org/1999/xlink" xlink:title="penial pseudopapilla" id="ABBRID0E1RLO" xlink:type="simple">PP</abbrev>+<abbrev xmlns:xlink="http://www.w3.org/1999/xlink" xlink:title="epiphallar ring" id="ABBRID0E5RLO" xlink:type="simple">ER</abbrev>(<abbrev xmlns:xlink="http://www.w3.org/1999/xlink" xlink:title="epiphallar longitudinal pleats" id="ABBRID0ECSLO" xlink:type="simple">ELP</abbrev>)</td><td rowspan="1" colspan="1">Y</td></tr><tr><td rowspan="1" colspan="1"><italic><tp:taxon-name><tp:taxon-name-part taxon-name-part-type="genus" reg="Stigmatica">Stigmatica</tp:taxon-name-part><tp:taxon-name-part taxon-name-part-type="species" reg="vulcanica">vulcanica</tp:taxon-name-part><tp:taxon-name-part taxon-name-part-type="subspecies" reg="vulcanica">vulcanica</tp:taxon-name-part></tp:taxon-name></italic> (Benoit, 1860)</td><td rowspan="1" colspan="1">Castello di San Lucido, Paola, Calabria, Italy. 120 m asl. <named-content xmlns:xlink="http://www.w3.org/1999/xlink" content-type="dwc:verbatimCoordinates" xlink:type="simple"><named-content content-type="geo-json" specific-use="{&#34;type&#34;:&#34;Point&#34;,&#34;coordinates&#34;:[16.044436,39.359183]}" id="NCID0EETLO" xlink:type="simple">39°21'33.06"N, 16°02'39.97"E</named-content></named-content>, I. Niero leg. and det.</td><td rowspan="1" colspan="1"><abbrev xmlns:xlink="http://www.w3.org/1999/xlink" xlink:title="penial pseudopapilla" id="ABBRID0ENTLO" xlink:type="simple">PP</abbrev>+<abbrev xmlns:xlink="http://www.w3.org/1999/xlink" xlink:title="epiphallar ring" id="ABBRID0ERTLO" xlink:type="simple">ER</abbrev>(<abbrev xmlns:xlink="http://www.w3.org/1999/xlink" xlink:title="epiphallar longitudinal pleats" id="ABBRID0EVTLO" xlink:type="simple">ELP</abbrev>)</td><td rowspan="1" colspan="1">Y</td></tr><tr><td rowspan="1" colspan="1"><italic><tp:taxon-name><tp:taxon-name-part taxon-name-part-type="genus" reg="Stigmatica">Stigmatica</tp:taxon-name-part><tp:taxon-name-part taxon-name-part-type="species" reg="vulcanica">vulcanica</tp:taxon-name-part><tp:taxon-name-part taxon-name-part-type="subspecies" reg="vulcanica">vulcanica</tp:taxon-name-part></tp:taxon-name></italic> (Benoit, 1860)</td><td rowspan="1" colspan="1">Amantea, Cosenza, Calabria, Italy. 30 m asl. <named-content xmlns:xlink="http://www.w3.org/1999/xlink" content-type="dwc:verbatimCoordinates" xlink:type="simple"><named-content content-type="geo-json" specific-use="{&#34;type&#34;:&#34;Point&#34;,&#34;coordinates&#34;:[16.071703,39.140181]}" id="NCID0EXULO" xlink:type="simple">39°08'24.65"N, 16°04'18.13"E</named-content></named-content>, I. Niero leg. and W. De Mattia det.</td><td rowspan="1" colspan="1"><abbrev xmlns:xlink="http://www.w3.org/1999/xlink" xlink:title="penial pseudopapilla" id="ABBRID0EAVLO" xlink:type="simple">PP</abbrev>(<abbrev xmlns:xlink="http://www.w3.org/1999/xlink" xlink:title="epiphallar ring" id="ABBRID0EEVLO" xlink:type="simple">ER</abbrev>)+<abbrev xmlns:xlink="http://www.w3.org/1999/xlink" xlink:title="epiphallar longitudinal pleats" id="ABBRID0EIVLO" xlink:type="simple">ELP</abbrev></td><td rowspan="1" colspan="1">N</td></tr><tr><td rowspan="1" colspan="1"><italic><tp:taxon-name><tp:taxon-name-part taxon-name-part-type="genus" reg="Stigmatica">Stigmatica</tp:taxon-name-part><tp:taxon-name-part taxon-name-part-type="species" reg="vulcanica">vulcanica</tp:taxon-name-part><tp:taxon-name-part taxon-name-part-type="subspecies" reg="vulcanica">vulcanica</tp:taxon-name-part></tp:taxon-name></italic> (Benoit, 1860)</td><td rowspan="1" colspan="1">Contrada Piscitello, Belpasso, Catania, Sicily, Italy. 650 m asl. <named-content xmlns:xlink="http://www.w3.org/1999/xlink" content-type="dwc:verbatimCoordinates" xlink:type="simple"><named-content content-type="geo-json" specific-use="{&#34;type&#34;:&#34;Point&#34;,&#34;coordinates&#34;:[14.990394,37.603878]}" id="NCID0EJWLO" xlink:type="simple">37°36'13.96"N, 14°59'25.42"E</named-content></named-content>, W. De Mattia and J. Macor leg. and det.</td><td rowspan="1" colspan="1"><abbrev xmlns:xlink="http://www.w3.org/1999/xlink" xlink:title="penial pseudopapilla" id="ABBRID0ESWLO" xlink:type="simple">PP</abbrev>+<abbrev xmlns:xlink="http://www.w3.org/1999/xlink" xlink:title="epiphallar longitudinal pleats" id="ABBRID0EWWLO" xlink:type="simple">ELP</abbrev></td><td rowspan="1" colspan="1">N</td></tr><tr><td rowspan="1" colspan="1"><italic><tp:taxon-name><tp:taxon-name-part taxon-name-part-type="genus" reg="Stigmatica">Stigmatica</tp:taxon-name-part><tp:taxon-name-part taxon-name-part-type="species" reg="vulcanica">vulcanica</tp:taxon-name-part><tp:taxon-name-part taxon-name-part-type="subspecies" reg="sigridae">sigridae</tp:taxon-name-part></tp:taxon-name></italic> (Nordsieck, 2013)</td><td rowspan="1" colspan="1">Contrada Rizzuto, Cosenza, Calabria, Italy. 770 m asl. <named-content xmlns:xlink="http://www.w3.org/1999/xlink" content-type="dwc:verbatimCoordinates" xlink:type="simple"><named-content content-type="geo-json" specific-use="{&#34;type&#34;:&#34;Point&#34;,&#34;coordinates&#34;:[16.175142,39.247567]}" id="NCID0EXXLO" xlink:type="simple">39°14' 51.24"N, 16°10'30.51"E</named-content></named-content>, W. De Mattia and J. Macor leg. and det.</td><td rowspan="1" colspan="1"><abbrev xmlns:xlink="http://www.w3.org/1999/xlink" xlink:title="penial pseudopapilla" id="ABBRID0EAYLO" xlink:type="simple">PP</abbrev>(<abbrev xmlns:xlink="http://www.w3.org/1999/xlink" xlink:title="epiphallar ring" id="ABBRID0EEYLO" xlink:type="simple">ER</abbrev>)+<abbrev xmlns:xlink="http://www.w3.org/1999/xlink" xlink:title="epiphallar longitudinal pleats" id="ABBRID0EIYLO" xlink:type="simple">ELP</abbrev></td><td rowspan="1" colspan="1">N</td></tr><tr><td rowspan="1" colspan="1"><italic><tp:taxon-name><tp:taxon-name-part taxon-name-part-type="genus" reg="Stigmatica">Stigmatica</tp:taxon-name-part><tp:taxon-name-part taxon-name-part-type="species" reg="vulcanica">vulcanica</tp:taxon-name-part><tp:taxon-name-part taxon-name-part-type="subspecies" reg="sigridae">sigridae</tp:taxon-name-part></tp:taxon-name></italic> (Nordsieck, 2013)</td><td rowspan="1" colspan="1">Contrada Rizzuto road to San Bartolo, Cosenza, Calabria, Italy. 740 m asl. <named-content xmlns:xlink="http://www.w3.org/1999/xlink" content-type="dwc:verbatimCoordinates" xlink:type="simple"><named-content content-type="geo-json" specific-use="{&#34;type&#34;:&#34;Point&#34;,&#34;coordinates&#34;:[16.185878,39.255736]}" id="NCID0EJZLO" xlink:type="simple">39°15'20.65"N, 16°11'09.16"E</named-content></named-content>, W. De Mattia and J. Macor leg. and det.</td><td rowspan="1" colspan="1"><abbrev xmlns:xlink="http://www.w3.org/1999/xlink" xlink:title="penial pseudopapilla" id="ABBRID0ESZLO" xlink:type="simple">PP</abbrev>(<abbrev xmlns:xlink="http://www.w3.org/1999/xlink" xlink:title="epiphallar ring" id="ABBRID0EWZLO" xlink:type="simple">ER</abbrev>)+<abbrev xmlns:xlink="http://www.w3.org/1999/xlink" xlink:title="epiphallar longitudinal pleats" id="ABBRID0E1ZLO" xlink:type="simple">ELP</abbrev></td><td rowspan="1" colspan="1">N</td></tr></tbody></table></table-wrap><p><tp:taxon-name><tp:taxon-name-part taxon-name-part-type="genus" reg="Gibbularia">Gibbularia</tp:taxon-name-part></tp:taxon-name> until now was considered as a subgenus of <tp:taxon-name><tp:taxon-name-part taxon-name-part-type="genus" reg="Gibbularia"/><tp:taxon-name-part taxon-name-part-type="genus" reg="Siciliaria">Siciliaria</tp:taxon-name-part></tp:taxon-name> (MolluscaBase 2021; Nordsieck, 2013a). Our results indicate that no <italic><tp:taxon-name><tp:taxon-name-part taxon-name-part-type="genus" reg="Gibbularia">Gibbularia</tp:taxon-name-part></tp:taxon-name></italic> sample falls inside <italic><tp:taxon-name><tp:taxon-name-part taxon-name-part-type="genus" reg="Siciliaria">Siciliaria</tp:taxon-name-part></tp:taxon-name></italic>/<italic><tp:taxon-name><tp:taxon-name-part taxon-name-part-type="genus" reg="Sicania">Sicania</tp:taxon-name-part></tp:taxon-name></italic> subclades, suggesting a meaningful phylogenetic distance. Its position inside <italic><tp:taxon-name><tp:taxon-name-part taxon-name-part-type="genus" reg="Siciliaria">Siciliaria</tp:taxon-name-part></tp:taxon-name></italic> cannot be maintained, albeit its relationships with the other genera (mainly with <italic><tp:taxon-name><tp:taxon-name-part taxon-name-part-type="genus" reg="Stigmatica">Stigmatica</tp:taxon-name-part></tp:taxon-name></italic>), are still not clear. For this reason, we currently consider <italic><tp:taxon-name><tp:taxon-name-part taxon-name-part-type="genus" reg="Gibbularia">Gibbularia</tp:taxon-name-part></tp:taxon-name></italic> a valid genus until further results will be available.</p></sec></tp:treatment-sec><tp:treatment-sec><!--Section generated to contain objects referenced in tp:taxon-treatment.--><fig id="F55" position="float" orientation="portrait"><object-id xmlns:xlink="http://www.w3.org/1999/xlink" content-type="doi" xlink:type="simple">10.3897/zookeys.1077.67081.figure55</object-id><object-id xmlns:xlink="http://www.w3.org/1999/xlink" content-type="arpha" xlink:type="simple">AFB7F57C-0E5D-5A75-B5E5-BE893CA7F1D2</object-id><label>Figure 55.</label><caption><p><italic><tp:taxon-name><tp:taxon-name-part taxon-name-part-type="genus" reg="Charpentieria">Charpentieria</tp:taxon-name-part><tp:taxon-name-part taxon-name-part-type="species" reg="stenzii">stenzii</tp:taxon-name-part><tp:taxon-name-part taxon-name-part-type="subspecies" reg="nordsiecki">nordsiecki</tp:taxon-name-part></tp:taxon-name></italic> Fauer, 1991, Cison di Valmarino, Treviso <bold>55.1</bold> whole distal genital organs <bold>55.2</bold> internal distal part of genital organs. <italic><tp:taxon-name><tp:taxon-name-part taxon-name-part-type="genus" reg="Charpentieria">Charpentieria</tp:taxon-name-part><tp:taxon-name-part taxon-name-part-type="species" reg="stenzii">stenzii</tp:taxon-name-part><tp:taxon-name-part taxon-name-part-type="subspecies" reg="paroliniana">paroliniana</tp:taxon-name-part></tp:taxon-name></italic> (De Betta &amp; Martinati, 1855), Valstagna, Vicenza <bold>55.3</bold> whole distal genital organs <bold>55.4</bold> detail of the hemipapilla: uncut <bold>55.5</bold> internal distal part of genital organs with cut funnel. <italic><tp:taxon-name><tp:taxon-name-part taxon-name-part-type="genus" reg="Charpentieria">Charpentieria</tp:taxon-name-part><tp:taxon-name-part taxon-name-part-type="species" reg="stenzii">stenzii</tp:taxon-name-part><tp:taxon-name-part taxon-name-part-type="subspecies" reg="westerlundi">westerlundi</tp:taxon-name-part></tp:taxon-name></italic> Nordsieck, 1993, Val Fiscalina, Bolzano <bold>55.6</bold> whole distal genital organs <bold>55.7</bold> internal distal part of genital organs with cut funnel.</p></caption><graphic xmlns:xlink="http://www.w3.org/1999/xlink" xlink:href="zookeys-1077-001-g055.jpg" position="float" orientation="portrait" xlink:type="simple" id="oo_622847.jpg"><uri content-type="original_file" xlink:type="simple">https://binary.pensoft.net/fig/622847</uri></graphic></fig></tp:treatment-sec><ref-list><ref id="B58"><mixed-citation xmlns:xlink="http://www.w3.org/1999/xlink" xlink:type="simple"><person-group><name name-style="western"><surname>Nordsieck</surname><given-names>H</given-names></name></person-group> (<year>1963b</year>) <article-title>Zur Anatomie und Systematik der Clausilien, II. Die Formenbildung des Genus <italic><tp:taxon-name><tp:taxon-name-part taxon-name-part-type="genus">Delima</tp:taxon-name-part></tp:taxon-name></italic> in den Südalpen.</article-title><source>Archiv für Molluskenkunde</source><volume>92</volume>: <fpage>169</fpage>–<lpage>203</lpage>.</mixed-citation></ref><ref id="B62"><mixed-citation xmlns:xlink="http://www.w3.org/1999/xlink" xlink:type="simple"><person-group><name name-style="western"><surname>Nordsieck</surname><given-names>H</given-names></name></person-group> (<year>1993</year>) Beiträge zur Nomenklatur der europäischen Binnenmollusken, I. Kritische Anmerkungen und Berichtigungen zur Nomenklatur von Arttaxa der <tp:taxon-name><tp:taxon-name-part taxon-name-part-type="family">Clausiliidae</tp:taxon-name-part></tp:taxon-name>. Heldia 2(1/2): 33–42.</mixed-citation></ref><ref id="B65"><mixed-citation xmlns:xlink="http://www.w3.org/1999/xlink" xlink:type="simple"><person-group><name name-style="western"><surname>Nordsieck</surname><given-names>H</given-names></name></person-group> (<year>2007</year>) Worldwide Door Snails (<tp:taxon-name><tp:taxon-name-part taxon-name-part-type="family">Clausiliidae</tp:taxon-name-part></tp:taxon-name>), recent and fossil. Conchbooks Hackenheim, 214 pp.</mixed-citation></ref><ref id="B68"><mixed-citation xmlns:xlink="http://www.w3.org/1999/xlink" xlink:type="simple"><person-group><name name-style="western"><surname>Nordsieck</surname><given-names>H</given-names></name></person-group> (<year>2013a</year>) <tp:taxon-name>Delimini</tp:taxon-name> (<tp:taxon-name><tp:taxon-name-part taxon-name-part-type="class">Gastropoda</tp:taxon-name-part></tp:taxon-name>, <tp:taxon-name><tp:taxon-name-part taxon-name-part-type="infraclass">Pulmonata</tp:taxon-name-part></tp:taxon-name>, <tp:taxon-name><tp:taxon-name-part taxon-name-part-type="family">Clausiliidae</tp:taxon-name-part></tp:taxon-name>) from Apennine Italy, with the description of three new subspecies from Calabria. Conchylia 44(1/2): 3–14.</mixed-citation></ref><ref id="B52"><mixed-citation xmlns:xlink="http://www.w3.org/1999/xlink" xlink:type="simple"><institution xlink:type="simple">MolluscaBase [Eds]</institution> (<year>2021</year>) MolluscaBase. <ext-link xlink:type="simple" ext-link-type="uri" xlink:href="http://www.molluscabase.org">http://www.molluscabase.org</ext-link> [Accessed on 2021-08-08]</mixed-citation></ref><ref id="B64"><mixed-citation xmlns:xlink="http://www.w3.org/1999/xlink" xlink:type="simple"><person-group><name name-style="western"><surname>Nordsieck</surname><given-names>H</given-names></name></person-group> (<year>2002</year>) <article-title>Contributions to the knowldge of the <tp:taxon-name>Delimini</tp:taxon-name> (<tp:taxon-name><tp:taxon-name-part taxon-name-part-type="class">Gastropoda</tp:taxon-name-part></tp:taxon-name>: <tp:taxon-name><tp:taxon-name-part taxon-name-part-type="order">Stylommatophora</tp:taxon-name-part></tp:taxon-name>: <tp:taxon-name><tp:taxon-name-part taxon-name-part-type="family">Clausiliidae</tp:taxon-name-part></tp:taxon-name>).</article-title><source>Mitteilungen der deutschen malakozoologischen Gesellschaft</source><volume>67</volume>: <fpage>27</fpage>–<lpage>39</lpage>.</mixed-citation></ref></ref-list></tp:taxon-treatment>
