# Supplementary material for: ﻿Morphological investigation of genital organs and first insights into the phylogeny of the genus Siciliaria Vest, 1867 as a basis for a taxonomic revision (Mollusca, Gastropoda, Clausiliidae)
Source: Zookeys. 2021 Dec 14;1077:1–175. doi: 10.3897/zookeys.1077.67081 (PMC8692307; doi:10.3897/zookeys.1077.67081)
Supplement: XML Treatment for Gibbularia gibbula cf. sanctangeli [file zookeys.1077.67081-treatment53.xml]

<!DOCTYPE tp:taxon-treatment
  PUBLIC "-//TaxonX//DTD Taxonomic Treatment Publishing DTD v0 20100105//EN" "tax-treatment-NSO.dtd">
<tp:taxon-treatment xmlns:tp="http://www.plazi.org/taxpub"><tp:treatment-meta><kwd-group><label>Taxon classification</label><kwd>
                  <named-content content-type="kingdom">Animalia</named-content>
                </kwd><kwd>
                  <named-content content-type="order">Stylommatophora</named-content>
                </kwd><kwd>
                  <named-content content-type="family">Clausiliidae</named-content>
                </kwd></kwd-group><mixed-citation publication-type="journal"><person-group><name><surname>De Mattia</surname><given-names>Willy</given-names></name><name><surname>Reier</surname><given-names>Susanne</given-names></name><name><surname>Haring</surname><given-names>Elisabeth</given-names></name></person-group><article-title>﻿Morphological investigation of genital organs and first insights into the phylogeny of the genus <italic><tp:taxon-name><tp:taxon-name-part taxon-name-part-type="genus" reg="Siciliaria">Siciliaria</tp:taxon-name-part></tp:taxon-name></italic> Vest, 1867 as a basis for a taxonomic revision (<tp:taxon-name><tp:taxon-name-part taxon-name-part-type="phylum">Mollusca</tp:taxon-name-part></tp:taxon-name>, <tp:taxon-name><tp:taxon-name-part taxon-name-part-type="class">Gastropoda</tp:taxon-name-part></tp:taxon-name>, <tp:taxon-name><tp:taxon-name-part taxon-name-part-type="family">Clausiliidae</tp:taxon-name-part></tp:taxon-name>)</article-title><source>Zookeys</source><day>14</day><month>12</month><year>2021</year><volume>1077</volume><fpage>1</fpage><lpage>175</lpage><pub-id pub-id-type="doi">10.3897/zookeys.1077.67081</pub-id></mixed-citation></tp:treatment-meta><tp:nomenclature><label>﻿</label><tp:taxon-name>
                <object-id xmlns:xlink="http://www.w3.org/1999/xlink" content-type="arpha" xlink:type="simple">D80E120F-0385-51DD-8334-4FDF3C838305</object-id>
                <tp:taxon-name-part taxon-name-part-type="genus" reg="Gibbularia">Gibbularia</tp:taxon-name-part>
                <tp:taxon-name-part taxon-name-part-type="species" reg="gibbula">gibbula</tp:taxon-name-part>
                <tp:taxon-name-part taxon-name-part-type="uncertainty-rank">cf.</tp:taxon-name-part>
                <tp:taxon-name-part taxon-name-part-type="species" reg="sanctangeli">sanctangeli</tp:taxon-name-part>
              </tp:taxon-name><tp:taxon-authority>(A. J. Wagner, 1925)</tp:taxon-authority><xref ref-type="fig" rid="F57">Figs 57.5, 57.6, 58.6</xref></tp:nomenclature><tp:treatment-sec sec-type="distribution" id="SECID0EUJMO"><title>Distribution.</title><p>The taxon is exclusively known from the southern slopes of Monte Sant’Angelo, Gargano Peninsula (Puglia, Italy) (<xref ref-type="bibr" rid="B100">Wagner 1925</xref>: 57).</p></tp:treatment-sec><tp:treatment-sec sec-type="material" id="SECID0E5JMO"><title>Specimens examined.</title><p>Italy, Puglia, Mattinata close to Vieste, southern slopes of the Gargano Peninsula. 500 m asl, <named-content xmlns:xlink="http://www.w3.org/1999/xlink" content-type="dwc:verbatimCoordinates" xlink:type="simple"><named-content content-type="geo-json" specific-use="{&#34;type&#34;:&#34;Point&#34;,&#34;coordinates&#34;:[16.082308,41.754336]}" id="NCID0EHKMO" xlink:type="simple">41°45'15.61"N, 16°04'56.31"E</named-content></named-content>, W. De Mattia and J. Macor leg. and det., 3 dissected <abbrev xmlns:xlink="http://www.w3.org/1999/xlink" xlink:title="specimen" id="ABBRID0EMKMO" xlink:type="simple">spm</abbrev>.</p></tp:treatment-sec><tp:treatment-sec sec-type="External morphology of the genital organs" id="SECID0EQKMO"><title>External morphology of the genital organs</title><p><bold>(Fig. <xref ref-type="fig" rid="F57">57</xref>.5).</bold> The V is 4 × shorter than the <abbrev xmlns:xlink="http://www.w3.org/1999/xlink" xlink:title="free oviduct" id="ABBRID0E4KMO" xlink:type="simple">FO</abbrev>. The <abbrev xmlns:xlink="http://www.w3.org/1999/xlink" xlink:title="first duct of the bursa copulatrix" id="ABBRID0EBLMO" xlink:type="simple">FDBC</abbrev> is much longer (2 ×) than the <abbrev xmlns:xlink="http://www.w3.org/1999/xlink" xlink:title="second duct of the bursa copulatrix" id="ABBRID0EFLMO" xlink:type="simple">SDBC</abbrev>+<abbrev xmlns:xlink="http://www.w3.org/1999/xlink" xlink:title="actual bursa copulatrix" id="ABBRID0EJLMO" xlink:type="simple">BC</abbrev>. The <abbrev xmlns:xlink="http://www.w3.org/1999/xlink" xlink:title="actual bursa copulatrix" id="ABBRID0ENLMO" xlink:type="simple">BC</abbrev>+<abbrev xmlns:xlink="http://www.w3.org/1999/xlink" xlink:title="second duct of the bursa copulatrix" id="ABBRID0ERLMO" xlink:type="simple">SDBC</abbrev> is club-like in shape, with a more or less clear distinction between the <abbrev xmlns:xlink="http://www.w3.org/1999/xlink" xlink:title="second duct of the bursa copulatrix" id="ABBRID0EVLMO" xlink:type="simple">SDBC</abbrev> and the <abbrev xmlns:xlink="http://www.w3.org/1999/xlink" xlink:title="actual bursa copulatrix" id="ABBRID0EZLMO" xlink:type="simple">BC</abbrev>. The D is remarkably longer than the <abbrev xmlns:xlink="http://www.w3.org/1999/xlink" xlink:title="second duct of the bursa copulatrix" id="ABBRID0E4LMO" xlink:type="simple">SDBC</abbrev>+<abbrev xmlns:xlink="http://www.w3.org/1999/xlink" xlink:title="actual bursa copulatrix" id="ABBRID0EBMMO" xlink:type="simple">BC</abbrev>. The V is extremely short but wide in diameter. The <abbrev xmlns:xlink="http://www.w3.org/1999/xlink" xlink:title="penial complex" id="ABBRID0EFMMO" xlink:type="simple">PC</abbrev> is ~ 3.5 ×longer than the V. The P is spindle-like and slightly swollen. The transition between P and EP is clearly visible. The <abbrev xmlns:xlink="http://www.w3.org/1999/xlink" xlink:title="penial retractor muscle" id="ABBRID0EJMMO" xlink:type="simple">PR</abbrev> is short and robust. The E is almost as long as the P but slightly thinner in diameter.</p></tp:treatment-sec><tp:treatment-sec sec-type="Internal morphology of the genital organs" id="SECID0ENMMO"><title>Internal morphology of the genital organs</title><p><bold>(Fig. <xref ref-type="fig" rid="F57">57</xref>.6).</bold> The V is smooth. The P shows four to five main vast smooth pleats. These pleats are mainly longitudinally arranged but tend to become smaller and irregular to transversal along the proximal P. The pseudopapilla originates from the epiphallar thickening. The <abbrev xmlns:xlink="http://www.w3.org/1999/xlink" xlink:title="epiphallar ring" id="ABBRID0E1MMO" xlink:type="simple">ER</abbrev> is connected with the <abbrev xmlns:xlink="http://www.w3.org/1999/xlink" xlink:title="epiphallar longitudinal pleats" id="ABBRID0E5MMO" xlink:type="simple">ELP</abbrev>. The epiphallar formula is: <abbrev xmlns:xlink="http://www.w3.org/1999/xlink" xlink:title="epiphallar ring" id="ABBRID0ECNMO" xlink:type="simple">ER</abbrev>(<abbrev xmlns:xlink="http://www.w3.org/1999/xlink" xlink:title="penial pseudopapilla" id="ABBRID0EGNMO" xlink:type="simple">PP</abbrev>+<abbrev xmlns:xlink="http://www.w3.org/1999/xlink" xlink:title="epiphallar longitudinal pleats" id="ABBRID0EKNMO" xlink:type="simple">ELP</abbrev>). The E shows four to five small longitudinal pleats that merge into two smooth <abbrev xmlns:xlink="http://www.w3.org/1999/xlink" xlink:title="epiphallar longitudinal pleats" id="ABBRID0EONMO" xlink:type="simple">ELP</abbrev>. They proximally fade before the <abbrev xmlns:xlink="http://www.w3.org/1999/xlink" xlink:title="vas deferens" id="ABBRID0ESNMO" xlink:type="simple">VD</abbrev>.</p></tp:treatment-sec><tp:treatment-sec sec-type="remarks" id="SECID0EWNMO"><title>Remarks.</title><p>As a shell, <tp:taxon-name><tp:taxon-name-part taxon-name-part-type="genus" reg="Gibbularia">Gibbularia</tp:taxon-name-part><tp:taxon-name-part taxon-name-part-type="species" reg="gibbula">gibbula</tp:taxon-name-part><tp:taxon-name-part taxon-name-part-type="uncertainty-rank">cf.</tp:taxon-name-part><tp:taxon-name-part taxon-name-part-type="species" reg="sanctangeli">sanctangeli</tp:taxon-name-part></tp:taxon-name> shows reliable differences with the nominate subspecies, e.g., the bigger dimensions, the slender shape with flatter whorls, the suture without the darker band and the more prominent cervical keels. The principalis and the anterior upper palatal plicae are usually not visible from frontal view (Fig. <xref ref-type="fig" rid="F58">58</xref>.5). We cite this population as cf. <tp:taxon-name><tp:taxon-name-part taxon-name-part-type="genus" reg="Gibbularia"/><tp:taxon-name-part taxon-name-part-type="species" reg="gibbula"/><tp:taxon-name-part taxon-name-part-type="species" reg="sanctangeli">sanctangeli</tp:taxon-name-part></tp:taxon-name>, since the typical form is known from the type locality only and this one may represent a transitional form.</p><fig id="F57" position="float" orientation="portrait"><object-id xmlns:xlink="http://www.w3.org/1999/xlink" content-type="doi" xlink:type="simple">10.3897/zookeys.1077.67081.figure57</object-id><object-id xmlns:xlink="http://www.w3.org/1999/xlink" content-type="arpha" xlink:type="simple">7EE84670-0FFF-5C22-B989-085FDD8D90B0</object-id><label>Figure 57.</label><caption><p><italic><tp:taxon-name><tp:taxon-name-part taxon-name-part-type="genus" reg="Gibbularia">Gibbularia</tp:taxon-name-part><tp:taxon-name-part taxon-name-part-type="species" reg="gibbula">gibbula</tp:taxon-name-part><tp:taxon-name-part taxon-name-part-type="subspecies" reg="gibbula">gibbula</tp:taxon-name-part></tp:taxon-name></italic> (Rossmässler, 1836). Apricena, Foggia <bold>57.1</bold> whole distal genital organs <bold>57.2</bold> internal distal part of genital organs. Muggia, Trieste <bold>57.3</bold> whole distal genital organs <bold>57.4</bold> internal distal part of genital organs. <tp:taxon-name><tp:taxon-name-part taxon-name-part-type="genus" reg="Gibbularia">Gibbularia</tp:taxon-name-part><tp:taxon-name-part taxon-name-part-type="species" reg="gibbula">gibbula</tp:taxon-name-part><tp:taxon-name-part taxon-name-part-type="uncertainty-rank">cf.</tp:taxon-name-part><tp:taxon-name-part taxon-name-part-type="species" reg="sanctangeli">sanctangeli</tp:taxon-name-part></tp:taxon-name> (A. J. Wagner, 1925), Mattinana, Vieste <bold>57.5</bold> whole distal genital organs <bold>57.6</bold> internal distal part of genital organs.</p></caption><graphic xmlns:xlink="http://www.w3.org/1999/xlink" xlink:href="zookeys-1077-001-g057.jpg" position="float" orientation="portrait" xlink:type="simple" id="oo_622849.jpg"><uri content-type="original_file" xlink:type="simple">https://binary.pensoft.net/fig/622849</uri></graphic></fig><sec sec-type="﻿Brief genital anatomical description of ten Stigmatica taxa" id="SECID0EWQMO"><title>﻿Brief genital anatomical description of ten <italic><tp:taxon-name><tp:taxon-name-part taxon-name-part-type="genus" reg="Stigmatica">Stigmatica</tp:taxon-name-part></tp:taxon-name></italic> taxa</title><p><italic><tp:taxon-name><tp:taxon-name-part taxon-name-part-type="genus" reg="Stigmatica">Stigmatica</tp:taxon-name-part></tp:taxon-name></italic> (type species <italic><tp:taxon-name><tp:taxon-name-part taxon-name-part-type="genus" reg="Clausilia">Clausilia</tp:taxon-name-part><tp:taxon-name-part taxon-name-part-type="species" reg="stigmatica">stigmatica</tp:taxon-name-part></tp:taxon-name></italic> Rossmässler, 1836 = <tp:taxon-name><tp:taxon-name-part taxon-name-part-type="genus" reg="Siciliaria">Siciliaria</tp:taxon-name-part> (<tp:taxon-name-part taxon-name-part-type="subgenus" reg="Stigmatica">Stigmatica</tp:taxon-name-part>) <tp:taxon-name-part taxon-name-part-type="species" reg="stigmatica">stigmatica</tp:taxon-name-part></tp:taxon-name>) is currently considered as a subgenus of <italic><tp:taxon-name><tp:taxon-name-part taxon-name-part-type="genus" reg="Charpentieria">Charpentieria</tp:taxon-name-part></tp:taxon-name></italic> (MolluscaBase 2021) probably based on <xref ref-type="bibr" rid="B64">Nordsieck (2002</xref>: 29). Nordsieck’s decision (2007, 2013a) where <tp:taxon-name><tp:taxon-name-part taxon-name-part-type="genus" reg="Stigmatica">Stigmatica</tp:taxon-name-part></tp:taxon-name> is again deemed as a subgenus of <tp:taxon-name><tp:taxon-name-part taxon-name-part-type="genus" reg="Stigmatica"/><tp:taxon-name-part taxon-name-part-type="genus" reg="Siciliaria">Siciliaria</tp:taxon-name-part></tp:taxon-name> wasn’t adopted. <italic><tp:taxon-name><tp:taxon-name-part taxon-name-part-type="genus" reg="Stigmatica">Stigmatica</tp:taxon-name-part></tp:taxon-name></italic> includes 16 taxa among species and subspecies and presents a wide distribution, including taxa from the SW Balkans (S Dalmatia, NW Greece and Ionian Islands, Montenegro and Albania) and Peninsular Italy from Tuscany southward and E Sicily (<xref ref-type="bibr" rid="B101">Welter-Schultes 2012</xref>; MolluscaBase 2021), in a typical pattern of trans-Adriatic distribution as already known for, e.g., <italic><tp:taxon-name><tp:taxon-name-part taxon-name-part-type="genus" reg="Medora">Medora</tp:taxon-name-part></tp:taxon-name></italic> (<xref ref-type="bibr" rid="B59">Nordsieck 1970</xref>; <xref ref-type="bibr" rid="B66">2012</xref>). In order to assess the relationships between <italic><tp:taxon-name><tp:taxon-name-part taxon-name-part-type="genus" reg="Stigmatica">Stigmatica</tp:taxon-name-part></tp:taxon-name></italic> and <italic><tp:taxon-name><tp:taxon-name-part taxon-name-part-type="genus" reg="Siciliaria">Siciliaria</tp:taxon-name-part></tp:taxon-name></italic>, four taxa of <italic><tp:taxon-name><tp:taxon-name-part taxon-name-part-type="genus" reg="Stigmatica">Stigmatica</tp:taxon-name-part></tp:taxon-name></italic> have undergone both molecular and genital anatomical investigations. Three additional populations were exclusively anatomically investigated (Table <xref ref-type="table" rid="T10">10</xref>). In both the <abbrev xmlns:xlink="http://www.w3.org/1999/xlink" xlink:title="cytochrome c oxidase subunit 1 gene" id="ABBRID0EWUMO" xlink:type="simple">COI</abbrev> and <abbrev xmlns:xlink="http://www.w3.org/1999/xlink" xlink:title="internal transcribed spacer 2" id="ABBRID0E1UMO" xlink:type="simple">ITS2</abbrev> trees, <italic><tp:taxon-name><tp:taxon-name-part taxon-name-part-type="genus" reg="Stigmatica">Stigmatica</tp:taxon-name-part></tp:taxon-name></italic> forms three independent lineages, distant from <italic><tp:taxon-name><tp:taxon-name-part taxon-name-part-type="genus" reg="Siciliaria">Siciliaria</tp:taxon-name-part></tp:taxon-name>/<tp:taxon-name><tp:taxon-name-part taxon-name-part-type="genus" reg="Sicania">Sicania</tp:taxon-name-part></tp:taxon-name></italic> (Figs <xref ref-type="fig" rid="F4">4</xref>–<xref ref-type="fig" rid="F6">6</xref>). In the <abbrev xmlns:xlink="http://www.w3.org/1999/xlink" xlink:title="internal transcribed spacer 2" id="ABBRID0E1VMO" xlink:type="simple">ITS2</abbrev> tree the few available clones confirmed its polyphyly, as <italic><tp:taxon-name><tp:taxon-name-part taxon-name-part-type="genus" reg="Stigmatica">Stigmatica</tp:taxon-name-part><tp:taxon-name-part taxon-name-part-type="species" reg="pantocratoris">pantocratoris</tp:taxon-name-part><tp:taxon-name-part taxon-name-part-type="subspecies" reg="pantocratoris">pantocratoris</tp:taxon-name-part></tp:taxon-name></italic> from Corfu and <italic><tp:taxon-name><tp:taxon-name-part taxon-name-part-type="genus" reg="Stigmatica">Stigmatica</tp:taxon-name-part><tp:taxon-name-part taxon-name-part-type="species" reg="stigmatica">stigmatica</tp:taxon-name-part><tp:taxon-name-part taxon-name-part-type="subspecies" reg="sturmii">sturmii</tp:taxon-name-part></tp:taxon-name></italic> from Brindisi fall in different distant subclades. As a genital anatomical peculiarity, <italic><tp:taxon-name><tp:taxon-name-part taxon-name-part-type="genus" reg="Stigmatica">Stigmatica</tp:taxon-name-part></tp:taxon-name></italic> shows, even though rarely, the presence of a vestigial epiphallar flagellum, which has never been found in <italic><tp:taxon-name><tp:taxon-name-part taxon-name-part-type="genus" reg="Siciliaria">Siciliaria</tp:taxon-name-part></tp:taxon-name></italic>/<italic><tp:taxon-name><tp:taxon-name-part taxon-name-part-type="genus" reg="Sicania">Sicania</tp:taxon-name-part></tp:taxon-name></italic>. This structure, when present, is very difficult to be identified as extremely small and almost transparent. It was recorded in one specimen of <italic><tp:taxon-name><tp:taxon-name-part taxon-name-part-type="genus" reg="Stigmatica">Stigmatica</tp:taxon-name-part><tp:taxon-name-part taxon-name-part-type="species" reg="incerta">incerta</tp:taxon-name-part></tp:taxon-name></italic> and <italic><tp:taxon-name><tp:taxon-name-part taxon-name-part-type="genus" reg="Stigmatica">Stigmatica</tp:taxon-name-part><tp:taxon-name-part taxon-name-part-type="species" reg="vulcanica">vulcanica</tp:taxon-name-part><tp:taxon-name-part taxon-name-part-type="subspecies" reg="sigridae">sigridae</tp:taxon-name-part></tp:taxon-name></italic>.</p><fig id="F58" position="float" orientation="portrait"><object-id xmlns:xlink="http://www.w3.org/1999/xlink" content-type="doi" xlink:type="simple">10.3897/zookeys.1077.67081.figure58</object-id><object-id xmlns:xlink="http://www.w3.org/1999/xlink" content-type="arpha" xlink:type="simple">9BC1F205-048B-577B-A208-CA0E242C0B11</object-id><label>Figure 58.</label><caption><p><italic><tp:taxon-name><tp:taxon-name-part taxon-name-part-type="genus" reg="Gibbularia">Gibbularia</tp:taxon-name-part><tp:taxon-name-part taxon-name-part-type="species" reg="gibbula">gibbula</tp:taxon-name-part><tp:taxon-name-part taxon-name-part-type="subspecies" reg="gibbula">gibbula</tp:taxon-name-part></tp:taxon-name></italic> (Rossmässler, 1836). Apricena, Foggia <bold>58.1</bold> shell <bold>57.2</bold> clausiliar plate double side. Muggia, Trieste <bold>58.3–58.4</bold> shell <bold>58.5</bold> detail of the aperture. <tp:taxon-name><tp:taxon-name-part taxon-name-part-type="genus" reg="Gibbularia">Gibbularia</tp:taxon-name-part><tp:taxon-name-part taxon-name-part-type="species" reg="gibbula">gibbula</tp:taxon-name-part><tp:taxon-name-part taxon-name-part-type="uncertainty-rank">cf.</tp:taxon-name-part><tp:taxon-name-part taxon-name-part-type="species" reg="sanctangeli">sanctangeli</tp:taxon-name-part></tp:taxon-name> (A. J. Wagner, 1925), Mattinana, Vieste <bold>58.6</bold> shell.</p></caption><graphic xmlns:xlink="http://www.w3.org/1999/xlink" xlink:href="zookeys-1077-001-g058.jpg" position="float" orientation="portrait" xlink:type="simple" id="oo_622850.jpg"><uri content-type="original_file" xlink:type="simple">https://binary.pensoft.net/fig/622850</uri></graphic></fig></sec></tp:treatment-sec><tp:treatment-sec><!--Section generated to contain objects referenced in tp:taxon-treatment.--><table-wrap id="T10" position="float" orientation="portrait"><label>Table 10.</label><caption><p>Examined taxa of <italic><tp:taxon-name><tp:taxon-name-part taxon-name-part-type="genus" reg="Gibbularia">Gibbularia</tp:taxon-name-part></tp:taxon-name></italic> and <italic><tp:taxon-name><tp:taxon-name-part taxon-name-part-type="genus" reg="Stigmatica">Stigmatica</tp:taxon-name-part></tp:taxon-name></italic> with information on availability of genetic data (DNA; Yes/No) and epiphallar formula.</p></caption><table id="TID0EFFJM" rules="all"><tbody><tr><th rowspan="1" colspan="1">Taxon</th><th rowspan="1" colspan="1">Examined specimens</th><th rowspan="1" colspan="1">Epiphallar formula</th><th rowspan="1" colspan="1">DNA</th></tr><tr><td rowspan="1" colspan="1"><italic><tp:taxon-name><tp:taxon-name-part taxon-name-part-type="genus" reg="Gibbularia">Gibbularia</tp:taxon-name-part><tp:taxon-name-part taxon-name-part-type="species" reg="gibbula">gibbula</tp:taxon-name-part><tp:taxon-name-part taxon-name-part-type="subspecies" reg="gibbula">gibbula</tp:taxon-name-part></tp:taxon-name></italic> (Rossmässler, 1836)</td><td rowspan="1" colspan="1">Muggia, Europa Gardens, Trieste, Friuli-Venezia Giulia, Italy. 30 m asl. <named-content xmlns:xlink="http://www.w3.org/1999/xlink" content-type="dwc:verbatimCoordinates" xlink:type="simple"><named-content content-type="geo-json" specific-use="{&#34;type&#34;:&#34;Point&#34;,&#34;coordinates&#34;:[13.766456,45.604900]}" id="NCID0ELWKO" xlink:type="simple">45°36'17.64"N, 13°45'59.24"E</named-content></named-content>. W. De Mattia and J. Macor leg. and det.</td><td rowspan="1" colspan="1">
                          <abbrev xmlns:xlink="http://www.w3.org/1999/xlink" xlink:title="penial pseudopapilla" id="ABBRID0EUWKO" xlink:type="simple">PP</abbrev>
                        </td><td rowspan="1" colspan="1">Y</td></tr><tr><td rowspan="1" colspan="1"><italic><tp:taxon-name><tp:taxon-name-part taxon-name-part-type="genus" reg="Gibbularia">Gibbularia</tp:taxon-name-part><tp:taxon-name-part taxon-name-part-type="species" reg="gibbula">gibbula</tp:taxon-name-part><tp:taxon-name-part taxon-name-part-type="subspecies" reg="gibbula">gibbula</tp:taxon-name-part></tp:taxon-name></italic> (Rossmässler, 1836)</td><td rowspan="1" colspan="1">Apricena, Foggia, Puglia, Italy. 75 m asl. <named-content xmlns:xlink="http://www.w3.org/1999/xlink" content-type="dwc:verbatimCoordinates" xlink:type="simple"><named-content content-type="geo-json" specific-use="{&#34;type&#34;:&#34;Point&#34;,&#34;coordinates&#34;:[15.444422,41.783672]}" id="NCID0EWXKO" xlink:type="simple">41°47'01.22"N, 15°26'39.92"E</named-content></named-content>, H. Nordsieck leg and det.</td><td rowspan="1" colspan="1"><abbrev xmlns:xlink="http://www.w3.org/1999/xlink" xlink:title="epiphallar ring" id="ABBRID0E6XKO" xlink:type="simple">ER</abbrev>(<abbrev xmlns:xlink="http://www.w3.org/1999/xlink" xlink:title="epiphallar longitudinal pleats" id="ABBRID0EDYKO" xlink:type="simple">ELP</abbrev>)+<abbrev xmlns:xlink="http://www.w3.org/1999/xlink" xlink:title="penial pseudopapilla" id="ABBRID0EHYKO" xlink:type="simple">PP</abbrev></td><td rowspan="1" colspan="1">Y</td></tr><tr><td rowspan="1" colspan="1"><tp:taxon-name><tp:taxon-name-part taxon-name-part-type="genus" reg="Gibbularia">Gibbularia</tp:taxon-name-part><tp:taxon-name-part taxon-name-part-type="species" reg="gibbula">gibbula</tp:taxon-name-part><tp:taxon-name-part taxon-name-part-type="uncertainty-rank">cf.</tp:taxon-name-part><tp:taxon-name-part taxon-name-part-type="species" reg="sanctangeli">sanctangeli</tp:taxon-name-part></tp:taxon-name> (A.J. Wagner, 1925)</td><td rowspan="1" colspan="1">Mattinata close to Vieste, Puglia, Italy. 500 m asl. <named-content xmlns:xlink="http://www.w3.org/1999/xlink" content-type="dwc:verbatimCoordinates" xlink:type="simple"><named-content content-type="geo-json" specific-use="{&#34;type&#34;:&#34;Point&#34;,&#34;coordinates&#34;:[16.082308,41.754336]}" id="NCID0EKZKO" xlink:type="simple">41°45'15.61"N, 16°04'56.31"E</named-content></named-content>, W. De Mattia and J. Macor leg. and det.</td><td rowspan="1" colspan="1"><abbrev xmlns:xlink="http://www.w3.org/1999/xlink" xlink:title="epiphallar ring" id="ABBRID0ETZKO" xlink:type="simple">ER</abbrev>(<abbrev xmlns:xlink="http://www.w3.org/1999/xlink" xlink:title="penial pseudopapilla" id="ABBRID0EXZKO" xlink:type="simple">PP</abbrev>+<abbrev xmlns:xlink="http://www.w3.org/1999/xlink" xlink:title="epiphallar longitudinal pleats" id="ABBRID0E2ZKO" xlink:type="simple">ELP</abbrev>)</td><td rowspan="1" colspan="1">N</td></tr><tr><td rowspan="1" colspan="1"><italic><tp:taxon-name><tp:taxon-name-part taxon-name-part-type="genus" reg="Stigmatica">Stigmatica</tp:taxon-name-part><tp:taxon-name-part taxon-name-part-type="species" reg="stigmatica">stigmatica</tp:taxon-name-part><tp:taxon-name-part taxon-name-part-type="subspecies" reg="stigmatica">stigmatica</tp:taxon-name-part></tp:taxon-name></italic> (Rossmässler, 1836)</td><td rowspan="1" colspan="1">Reka Dubrovačka, Sustjepan, Dubrovnik, Croatia. 5 m asl. <named-content xmlns:xlink="http://www.w3.org/1999/xlink" content-type="dwc:verbatimCoordinates" xlink:type="simple"><named-content content-type="geo-json" specific-use="{&#34;type&#34;:&#34;Point&#34;,&#34;coordinates&#34;:[18.093956,42.670072]}" id="NCID0E41KO" xlink:type="simple">42°40'12.26"N, 18°05'38.24"E</named-content></named-content>, W. De Mattia and J. Macor leg. and det.</td><td rowspan="1" colspan="1"><abbrev xmlns:xlink="http://www.w3.org/1999/xlink" xlink:title="epiphallar ring" id="ABBRID0EG2KO" xlink:type="simple">ER</abbrev>(<abbrev xmlns:xlink="http://www.w3.org/1999/xlink" xlink:title="penial pseudopapilla" id="ABBRID0EK2KO" xlink:type="simple">PP</abbrev>+<abbrev xmlns:xlink="http://www.w3.org/1999/xlink" xlink:title="epiphallar longitudinal pleats" id="ABBRID0EO2KO" xlink:type="simple">ELP</abbrev>)</td><td rowspan="1" colspan="1">N</td></tr><tr><td rowspan="1" colspan="1"><tp:taxon-name><tp:taxon-name-part taxon-name-part-type="genus" reg="Stigmatica">Stigmatica</tp:taxon-name-part><tp:taxon-name-part taxon-name-part-type="species" reg="stigmatica">stigmatica</tp:taxon-name-part><tp:taxon-name-part taxon-name-part-type="uncertainty-rank">cf.</tp:taxon-name-part><tp:taxon-name-part taxon-name-part-type="species" reg="stigmatica">stigmatica</tp:taxon-name-part></tp:taxon-name> (Rossmässler, 1836)</td><td rowspan="1" colspan="1">Rijeka Reževići, on the Budva–Petrovac road, 100 m asl. <named-content xmlns:xlink="http://www.w3.org/1999/xlink" content-type="dwc:verbatimCoordinates" xlink:type="simple"><named-content content-type="geo-json" specific-use="{&#34;type&#34;:&#34;Point&#34;,&#34;coordinates&#34;:[18.911306,42.226067]}" id="NCID0ES3KO" xlink:type="simple">42°13'33.84"N, 18°54'40.70"E</named-content></named-content>, Deli, Erőss, Fehér leg. W. De Mattia det.</td><td rowspan="1" colspan="1"><abbrev xmlns:xlink="http://www.w3.org/1999/xlink" xlink:title="epiphallar ring" id="ABBRID0E23KO" xlink:type="simple">ER</abbrev>(<abbrev xmlns:xlink="http://www.w3.org/1999/xlink" xlink:title="penial pseudopapilla" id="ABBRID0E63KO" xlink:type="simple">PP</abbrev>+<abbrev xmlns:xlink="http://www.w3.org/1999/xlink" xlink:title="epiphallar longitudinal pleats" id="ABBRID0ED4KO" xlink:type="simple">ELP</abbrev>)</td><td rowspan="1" colspan="1">N</td></tr><tr><td rowspan="1" colspan="1"><italic><tp:taxon-name><tp:taxon-name-part taxon-name-part-type="genus" reg="Stigmatica">Stigmatica</tp:taxon-name-part><tp:taxon-name-part taxon-name-part-type="species" reg="stigmatica">stigmatica</tp:taxon-name-part></tp:taxon-name></italic> cf. <italic><tp:taxon-name><tp:taxon-name-part taxon-name-part-type="genus" reg="Stigmatica"/><tp:taxon-name-part taxon-name-part-type="species" reg="stigmatica">stigmatica</tp:taxon-name-part></tp:taxon-name></italic> (Rossmässler, 1836)</td><td rowspan="1" colspan="1">Orjen Mts, Podi and Kameno, Herceg Novi-Trebinije Road, Montenegro. 325 m asl. <named-content xmlns:xlink="http://www.w3.org/1999/xlink" content-type="dwc:verbatimCoordinates" xlink:type="simple"><named-content content-type="geo-json" specific-use="{&#34;type&#34;:&#34;Point&#34;,&#34;coordinates&#34;:[18.541436,42.468903]}" id="NCID0EM5KO" xlink:type="simple">42°28'08.05"N, 18°32'29.17"E</named-content></named-content>. Deli, Erőss, Fehér leg. W. De Mattia det.</td><td rowspan="1" colspan="1"><abbrev xmlns:xlink="http://www.w3.org/1999/xlink" xlink:title="epiphallar ring" id="ABBRID0EV5KO" xlink:type="simple">ER</abbrev>(<abbrev xmlns:xlink="http://www.w3.org/1999/xlink" xlink:title="penial pseudopapilla" id="ABBRID0EZ5KO" xlink:type="simple">PP</abbrev>+<abbrev xmlns:xlink="http://www.w3.org/1999/xlink" xlink:title="epiphallar longitudinal pleats" id="ABBRID0E45KO" xlink:type="simple">ELP</abbrev>)</td><td rowspan="1" colspan="1">N</td></tr><tr><td rowspan="1" colspan="1"><italic><tp:taxon-name><tp:taxon-name-part taxon-name-part-type="genus" reg="Stigmatica">Stigmatica</tp:taxon-name-part><tp:taxon-name-part taxon-name-part-type="species" reg="stigmatica">stigmatica</tp:taxon-name-part><tp:taxon-name-part taxon-name-part-type="subspecies" reg="sturmii">sturmii</tp:taxon-name-part></tp:taxon-name></italic> (L. Pfeiffer, 1848)</td><td rowspan="1" colspan="1">Punta Penne next to the Airport, Brindisi, Puglia, Italy. 5 m asl. <named-content xmlns:xlink="http://www.w3.org/1999/xlink" content-type="dwc:verbatimCoordinates" xlink:type="simple"><named-content content-type="geo-json" specific-use="{&#34;type&#34;:&#34;Point&#34;,&#34;coordinates&#34;:[17.944567,40.675444]}" id="NCID0E66KO" xlink:type="simple">40°40'31.60"N, 17°56'40.44"E</named-content></named-content>, H. Nordsieck leg. and det.</td><td rowspan="1" colspan="1">
                          <abbrev xmlns:xlink="http://www.w3.org/1999/xlink" xlink:title="penial pseudopapilla" id="ABBRID0EIALO" xlink:type="simple">PP</abbrev>
                        </td><td rowspan="1" colspan="1">Y</td></tr><tr><td rowspan="1" colspan="1"><italic><tp:taxon-name><tp:taxon-name-part taxon-name-part-type="genus" reg="Stigmatica">Stigmatica</tp:taxon-name-part><tp:taxon-name-part taxon-name-part-type="species" reg="ernae">ernae</tp:taxon-name-part></tp:taxon-name></italic> Fauer, 1978</td><td rowspan="1" colspan="1">San Rufo, Passo della Sentinella, Salerno, Campania, Italy. 850 m asl. <named-content xmlns:xlink="http://www.w3.org/1999/xlink" content-type="dwc:verbatimCoordinates" xlink:type="simple"><named-content content-type="geo-json" specific-use="{&#34;type&#34;:&#34;Point&#34;,&#34;coordinates&#34;:[15.438178,40.424183]}" id="NCID0EGBLO" xlink:type="simple">40°25'27.06"N, 15°26'17.44"E</named-content></named-content>. W. De Mattia and J. Macor leg. and det.</td><td rowspan="1" colspan="1"><abbrev xmlns:xlink="http://www.w3.org/1999/xlink" xlink:title="penial pseudopapilla" id="ABBRID0EPBLO" xlink:type="simple">PP</abbrev>+<abbrev xmlns:xlink="http://www.w3.org/1999/xlink" xlink:title="epiphallar longitudinal pleats" id="ABBRID0ETBLO" xlink:type="simple">ELP</abbrev></td><td rowspan="1" colspan="1">N</td></tr><tr><td rowspan="1" colspan="1"><italic><tp:taxon-name><tp:taxon-name-part taxon-name-part-type="genus" reg="Stigmatica">Stigmatica</tp:taxon-name-part><tp:taxon-name-part taxon-name-part-type="species" reg="incerta">incerta</tp:taxon-name-part></tp:taxon-name></italic> (Küster, 1861)</td><td rowspan="1" colspan="1">Serra San Bruno, Vibo Valentia, Calabria, Italy. 945 m asl. <named-content xmlns:xlink="http://www.w3.org/1999/xlink" content-type="dwc:verbatimCoordinates" xlink:type="simple"><named-content content-type="geo-json" specific-use="{&#34;type&#34;:&#34;Point&#34;,&#34;coordinates&#34;:[16.319283,38.545100]}" id="NCID0EQCLO" xlink:type="simple">38°32'42.36"N, 16°19'09.42"E</named-content></named-content>, W. De Mattia and J. Macor leg. and det.</td><td rowspan="1" colspan="1"><abbrev xmlns:xlink="http://www.w3.org/1999/xlink" xlink:title="penial pseudopapilla" id="ABBRID0EZCLO" xlink:type="simple">PP</abbrev>(<abbrev xmlns:xlink="http://www.w3.org/1999/xlink" xlink:title="epiphallar ring" id="ABBRID0E4CLO" xlink:type="simple">ER</abbrev>)+<abbrev xmlns:xlink="http://www.w3.org/1999/xlink" xlink:title="epiphallar longitudinal pleats" id="ABBRID0EBDLO" xlink:type="simple">ELP</abbrev></td><td rowspan="1" colspan="1">N</td></tr><tr><td rowspan="1" colspan="1"><italic><tp:taxon-name><tp:taxon-name-part taxon-name-part-type="genus" reg="Stigmatica">Stigmatica</tp:taxon-name-part><tp:taxon-name-part taxon-name-part-type="species" reg="kobeltiana">kobeltiana</tp:taxon-name-part></tp:taxon-name></italic> (Küster, 1876)</td><td rowspan="1" colspan="1">Altilia, Cosenza, Calabria, Italy. 460 m asl. <named-content xmlns:xlink="http://www.w3.org/1999/xlink" content-type="dwc:verbatimCoordinates" xlink:type="simple"><named-content content-type="geo-json" specific-use="{&#34;type&#34;:&#34;Point&#34;,&#34;coordinates&#34;:[16.250533,39.132781]}" id="NCID0E5DLO" xlink:type="simple">39°07'58.01"N, 16°15'01.92" E</named-content></named-content>, W. De Mattia and J. Macor leg. and det.</td><td rowspan="1" colspan="1"><abbrev xmlns:xlink="http://www.w3.org/1999/xlink" xlink:title="penial pseudopapilla" id="ABBRID0EHELO" xlink:type="simple">PP</abbrev>(<abbrev xmlns:xlink="http://www.w3.org/1999/xlink" xlink:title="epiphallar ring" id="ABBRID0ELELO" xlink:type="simple">ER</abbrev>)+<abbrev xmlns:xlink="http://www.w3.org/1999/xlink" xlink:title="epiphallar longitudinal pleats" id="ABBRID0EPELO" xlink:type="simple">ELP</abbrev></td><td rowspan="1" colspan="1">N</td></tr><tr><td rowspan="1" colspan="1"><italic><tp:taxon-name><tp:taxon-name-part taxon-name-part-type="genus" reg="Stigmatica">Stigmatica</tp:taxon-name-part><tp:taxon-name-part taxon-name-part-type="species" reg="kobeltiana">kobeltiana</tp:taxon-name-part></tp:taxon-name></italic> (Küster, 1876)</td><td rowspan="1" colspan="1">Gerace, Strada Provinciale 1, 3.5 km NW of the town, Reggio Calabria, Calabria, Italy. 400 m asl. <named-content xmlns:xlink="http://www.w3.org/1999/xlink" content-type="dwc:verbatimCoordinates" xlink:type="simple"><named-content content-type="geo-json" specific-use="{&#34;type&#34;:&#34;Point&#34;,&#34;coordinates&#34;:[16.197028,38.281506]}" id="NCID0EMFLO" xlink:type="simple">38°16'53.42"N, 16°11'49.3"E</named-content></named-content>, W.De Mattia and J. Macor leg. and det.</td><td rowspan="1" colspan="1"><abbrev xmlns:xlink="http://www.w3.org/1999/xlink" xlink:title="penial pseudopapilla" id="ABBRID0EVFLO" xlink:type="simple">PP</abbrev>(<abbrev xmlns:xlink="http://www.w3.org/1999/xlink" xlink:title="epiphallar ring" id="ABBRID0EZFLO" xlink:type="simple">ER</abbrev>)+<abbrev xmlns:xlink="http://www.w3.org/1999/xlink" xlink:title="epiphallar longitudinal pleats" id="ABBRID0E4FLO" xlink:type="simple">ELP</abbrev></td><td rowspan="1" colspan="1">N</td></tr><tr><td rowspan="1" colspan="1"><italic><tp:taxon-name><tp:taxon-name-part taxon-name-part-type="genus" reg="Stigmatica">Stigmatica</tp:taxon-name-part><tp:taxon-name-part taxon-name-part-type="species" reg="lamellata">lamellata</tp:taxon-name-part></tp:taxon-name></italic> (Rossmässler, 1836)</td><td rowspan="1" colspan="1">Gardiki fortress, Corfu, Greece. 40 m asl. <named-content xmlns:xlink="http://www.w3.org/1999/xlink" content-type="dwc:verbatimCoordinates" xlink:type="simple"><named-content content-type="geo-json" specific-use="{&#34;type&#34;:&#34;Point&#34;,&#34;coordinates&#34;:[19.884928,39.477053]}" id="NCID0E1GLO" xlink:type="simple">39°28'37.39"N, 19°53'05.74"E</named-content></named-content>, W. De Mattia and J. Macor leg. and det.</td><td rowspan="1" colspan="1"><abbrev xmlns:xlink="http://www.w3.org/1999/xlink" xlink:title="penial pseudopapilla" id="ABBRID0EDHLO" xlink:type="simple">PP</abbrev>+<abbrev xmlns:xlink="http://www.w3.org/1999/xlink" xlink:title="epiphallar longitudinal pleats" id="ABBRID0EHHLO" xlink:type="simple">ELP</abbrev></td><td rowspan="1" colspan="1">N</td></tr><tr><td rowspan="1" colspan="1"><italic><tp:taxon-name><tp:taxon-name-part taxon-name-part-type="genus" reg="Stigmatica">Stigmatica</tp:taxon-name-part><tp:taxon-name-part taxon-name-part-type="species" reg="paestana">paestana</tp:taxon-name-part><tp:taxon-name-part taxon-name-part-type="subspecies" reg="paestana">paestana</tp:taxon-name-part></tp:taxon-name></italic> (Philippi, 1836) (= <italic><tp:taxon-name><tp:taxon-name-part taxon-name-part-type="genus" reg="Stigmatica">S.</tp:taxon-name-part><tp:taxon-name-part taxon-name-part-type="species" reg="paestana">p.</tp:taxon-name-part><tp:taxon-name-part taxon-name-part-type="subspecies" reg="semisculpta">semisculpta</tp:taxon-name-part></tp:taxon-name></italic> Paulucci, 1878)</td><td rowspan="1" colspan="1">Monte Telegrafo, Argentario, Toscana, Italy. 600 m asl. <named-content xmlns:xlink="http://www.w3.org/1999/xlink" content-type="dwc:verbatimCoordinates" xlink:type="simple"><named-content content-type="geo-json" specific-use="{&#34;type&#34;:&#34;Point&#34;,&#34;coordinates&#34;:[11.167772,42.387194]}" id="NCID0EXILO" xlink:type="simple">42°23'13.90"N, 11°10'03.98"E</named-content></named-content>, A. Margelli leg. and det.</td><td rowspan="1" colspan="1"><abbrev xmlns:xlink="http://www.w3.org/1999/xlink" xlink:title="penial pseudopapilla" id="ABBRID0EAJLO" xlink:type="simple">PP</abbrev>(<abbrev xmlns:xlink="http://www.w3.org/1999/xlink" xlink:title="epiphallar ring" id="ABBRID0EEJLO" xlink:type="simple">ER</abbrev>)+<abbrev xmlns:xlink="http://www.w3.org/1999/xlink" xlink:title="epiphallar longitudinal pleats" id="ABBRID0EIJLO" xlink:type="simple">ELP</abbrev></td><td rowspan="1" colspan="1">N</td></tr><tr><td rowspan="1" colspan="1"><italic><tp:taxon-name><tp:taxon-name-part taxon-name-part-type="genus" reg="Stigmatica">Stigmatica</tp:taxon-name-part><tp:taxon-name-part taxon-name-part-type="species" reg="paestana">paestana</tp:taxon-name-part><tp:taxon-name-part taxon-name-part-type="subspecies" reg="intustructa">intustructa</tp:taxon-name-part></tp:taxon-name></italic> (Westerlund, 1883)</td><td rowspan="1" colspan="1">Balvano, Potenza, Basilicata; Italy. 450 m asl. <named-content xmlns:xlink="http://www.w3.org/1999/xlink" content-type="dwc:verbatimCoordinates" xlink:type="simple"><named-content content-type="geo-json" specific-use="{&#34;type&#34;:&#34;Point&#34;,&#34;coordinates&#34;:[15.510858,40.644567]}" id="NCID0EKKLO" xlink:type="simple">40°38'40.44"N, 15°30'39.09"E</named-content></named-content>, I. Niero leg. and det.</td><td rowspan="1" colspan="1"><abbrev xmlns:xlink="http://www.w3.org/1999/xlink" xlink:title="penial pseudopapilla" id="ABBRID0ETKLO" xlink:type="simple">PP</abbrev>(<abbrev xmlns:xlink="http://www.w3.org/1999/xlink" xlink:title="epiphallar longitudinal pleats" id="ABBRID0EXKLO" xlink:type="simple">ELP</abbrev>)</td><td rowspan="1" colspan="1">N</td></tr><tr><td rowspan="1" colspan="1"><italic><tp:taxon-name><tp:taxon-name-part taxon-name-part-type="genus" reg="Stigmatica">Stigmatica</tp:taxon-name-part><tp:taxon-name-part taxon-name-part-type="species" reg="paestana">paestana</tp:taxon-name-part><tp:taxon-name-part taxon-name-part-type="subspecies" reg="intustructa">intustructa</tp:taxon-name-part></tp:taxon-name></italic> (Westerlund, 1883)</td><td rowspan="1" colspan="1">Balvano, near the castle, Potenza, Basilicata; Italy. 450 m asl. <named-content xmlns:xlink="http://www.w3.org/1999/xlink" content-type="dwc:verbatimCoordinates" xlink:type="simple"><named-content content-type="geo-json" specific-use="{&#34;type&#34;:&#34;Point&#34;,&#34;coordinates&#34;:[15.510808,40.650342]}" id="NCID0E1LLO" xlink:type="simple">40°39'01.23"N, 15°30'38.91"E</named-content></named-content>, W. De Mattia and J. Macor leg. and det.</td><td rowspan="1" colspan="1"><abbrev xmlns:xlink="http://www.w3.org/1999/xlink" xlink:title="penial pseudopapilla" id="ABBRID0EDMLO" xlink:type="simple">PP</abbrev>(<abbrev xmlns:xlink="http://www.w3.org/1999/xlink" xlink:title="epiphallar longitudinal pleats" id="ABBRID0EHMLO" xlink:type="simple">ELP</abbrev>)</td><td rowspan="1" colspan="1">N</td></tr><tr><td rowspan="1" colspan="1"><italic><tp:taxon-name><tp:taxon-name-part taxon-name-part-type="genus" reg="Stigmatica">Stigmatica</tp:taxon-name-part><tp:taxon-name-part taxon-name-part-type="species" reg="pantocratoris">pantocratoris</tp:taxon-name-part><tp:taxon-name-part taxon-name-part-type="subspecies" reg="pantocratoris">pantocratoris</tp:taxon-name-part></tp:taxon-name></italic> (O. Boettger, 1889)</td><td rowspan="1" colspan="1">Lafki, Corfu, Greece. 420 m asl. <named-content xmlns:xlink="http://www.w3.org/1999/xlink" content-type="dwc:verbatimCoordinates" xlink:type="simple"><named-content content-type="geo-json" specific-use="{&#34;type&#34;:&#34;Point&#34;,&#34;coordinates&#34;:[19.846453,39.771731]}" id="NCID0EKNLO" xlink:type="simple">39°46'18.23"N, 19°50'47.23"E</named-content></named-content>, W. De Mattia and J. Macor leg. and det.</td><td rowspan="1" colspan="1"><abbrev xmlns:xlink="http://www.w3.org/1999/xlink" xlink:title="penial pseudopapilla" id="ABBRID0ETNLO" xlink:type="simple">PP</abbrev>+<abbrev xmlns:xlink="http://www.w3.org/1999/xlink" xlink:title="epiphallar longitudinal pleats" id="ABBRID0EXNLO" xlink:type="simple">ELP</abbrev></td><td rowspan="1" colspan="1">N</td></tr><tr><td rowspan="1" colspan="1"><italic><tp:taxon-name><tp:taxon-name-part taxon-name-part-type="genus" reg="Stigmatica">Stigmatica</tp:taxon-name-part><tp:taxon-name-part taxon-name-part-type="species" reg="splendens">splendens</tp:taxon-name-part></tp:taxon-name></italic> (Nordsieck, 1996)</td><td rowspan="1" colspan="1">Vlorë district, Qeparo, macchia with tree spurges W of the village, 20 m, 50 m asl.<named-content xmlns:xlink="http://www.w3.org/1999/xlink" content-type="dwc:verbatimCoordinates" xlink:type="simple"><named-content content-type="geo-json" specific-use="{&#34;type&#34;:&#34;Point&#34;,&#34;coordinates&#34;:[19.829739,40.056964]}" id="NCID0EUOLO" xlink:type="simple">40°03'25.07"N, 19°49'47.06"E</named-content></named-content>, Juhász, Kovács, Murányi, Puskás leg. W. De Mattia det.</td><td rowspan="1" colspan="1">
                          <abbrev xmlns:xlink="http://www.w3.org/1999/xlink" xlink:title="epiphallar longitudinal pleats" id="ABBRID0E4OLO" xlink:type="simple">ELP</abbrev>
                        </td><td rowspan="1" colspan="1">N</td></tr><tr><td rowspan="1" colspan="1"><italic><tp:taxon-name><tp:taxon-name-part taxon-name-part-type="genus" reg="Stigmatica">Stigmatica</tp:taxon-name-part><tp:taxon-name-part taxon-name-part-type="species" reg="pantocratoris">pantocratoris</tp:taxon-name-part><tp:taxon-name-part taxon-name-part-type="subspecies" reg="margaritifera">margaritifera</tp:taxon-name-part></tp:taxon-name></italic> (Nordsieck, 1996)</td><td rowspan="1" colspan="1">Delvinë District, Krongj, rocky grassland at the peak region of Mt Koqinolithar, Albania. 890 m asl. <named-content xmlns:xlink="http://www.w3.org/1999/xlink" content-type="dwc:verbatimCoordinates" xlink:type="simple"><named-content content-type="geo-json" specific-use="{&#34;type&#34;:&#34;Point&#34;,&#34;coordinates&#34;:[20.169831,39.903428]}" id="NCID0E6PLO" xlink:type="simple">39°54'12.34"N, 20°10'11.39"E</named-content></named-content>, Barina, Pifkó, Puskás leg. W. De Mattia det.</td><td rowspan="1" colspan="1"><abbrev xmlns:xlink="http://www.w3.org/1999/xlink" xlink:title="penial pseudopapilla" id="ABBRID0EIQLO" xlink:type="simple">PP</abbrev>(<abbrev xmlns:xlink="http://www.w3.org/1999/xlink" xlink:title="epiphallar ring" id="ABBRID0EMQLO" xlink:type="simple">ER</abbrev>)+<abbrev xmlns:xlink="http://www.w3.org/1999/xlink" xlink:title="epiphallar longitudinal pleats" id="ABBRID0EQQLO" xlink:type="simple">ELP</abbrev></td><td rowspan="1" colspan="1">N</td></tr><tr><td rowspan="1" colspan="1"><italic><tp:taxon-name><tp:taxon-name-part taxon-name-part-type="genus" reg="Stigmatica">Stigmatica</tp:taxon-name-part><tp:taxon-name-part taxon-name-part-type="species" reg="vulcanica">vulcanica</tp:taxon-name-part><tp:taxon-name-part taxon-name-part-type="subspecies" reg="vulcanica">vulcanica</tp:taxon-name-part></tp:taxon-name></italic> (Benoit, 1860)</td><td rowspan="1" colspan="1">Cosenza, Via Porta Piana, Calabria, Italy. 300 m asl. <named-content xmlns:xlink="http://www.w3.org/1999/xlink" content-type="dwc:verbatimCoordinates" xlink:type="simple"><named-content content-type="geo-json" specific-use="{&#34;type&#34;:&#34;Point&#34;,&#34;coordinates&#34;:[16.258394,39.283911]}" id="NCID0ERRLO" xlink:type="simple">39°17'02.08"N, 16°15'30.22"E</named-content></named-content>, H. Nordsieck leg. and det.</td><td rowspan="1" colspan="1"><abbrev xmlns:xlink="http://www.w3.org/1999/xlink" xlink:title="penial pseudopapilla" id="ABBRID0E1RLO" xlink:type="simple">PP</abbrev>+<abbrev xmlns:xlink="http://www.w3.org/1999/xlink" xlink:title="epiphallar ring" id="ABBRID0E5RLO" xlink:type="simple">ER</abbrev>(<abbrev xmlns:xlink="http://www.w3.org/1999/xlink" xlink:title="epiphallar longitudinal pleats" id="ABBRID0ECSLO" xlink:type="simple">ELP</abbrev>)</td><td rowspan="1" colspan="1">Y</td></tr><tr><td rowspan="1" colspan="1"><italic><tp:taxon-name><tp:taxon-name-part taxon-name-part-type="genus" reg="Stigmatica">Stigmatica</tp:taxon-name-part><tp:taxon-name-part taxon-name-part-type="species" reg="vulcanica">vulcanica</tp:taxon-name-part><tp:taxon-name-part taxon-name-part-type="subspecies" reg="vulcanica">vulcanica</tp:taxon-name-part></tp:taxon-name></italic> (Benoit, 1860)</td><td rowspan="1" colspan="1">Castello di San Lucido, Paola, Calabria, Italy. 120 m asl. <named-content xmlns:xlink="http://www.w3.org/1999/xlink" content-type="dwc:verbatimCoordinates" xlink:type="simple"><named-content content-type="geo-json" specific-use="{&#34;type&#34;:&#34;Point&#34;,&#34;coordinates&#34;:[16.044436,39.359183]}" id="NCID0EETLO" xlink:type="simple">39°21'33.06"N, 16°02'39.97"E</named-content></named-content>, I. Niero leg. and det.</td><td rowspan="1" colspan="1"><abbrev xmlns:xlink="http://www.w3.org/1999/xlink" xlink:title="penial pseudopapilla" id="ABBRID0ENTLO" xlink:type="simple">PP</abbrev>+<abbrev xmlns:xlink="http://www.w3.org/1999/xlink" xlink:title="epiphallar ring" id="ABBRID0ERTLO" xlink:type="simple">ER</abbrev>(<abbrev xmlns:xlink="http://www.w3.org/1999/xlink" xlink:title="epiphallar longitudinal pleats" id="ABBRID0EVTLO" xlink:type="simple">ELP</abbrev>)</td><td rowspan="1" colspan="1">Y</td></tr><tr><td rowspan="1" colspan="1"><italic><tp:taxon-name><tp:taxon-name-part taxon-name-part-type="genus" reg="Stigmatica">Stigmatica</tp:taxon-name-part><tp:taxon-name-part taxon-name-part-type="species" reg="vulcanica">vulcanica</tp:taxon-name-part><tp:taxon-name-part taxon-name-part-type="subspecies" reg="vulcanica">vulcanica</tp:taxon-name-part></tp:taxon-name></italic> (Benoit, 1860)</td><td rowspan="1" colspan="1">Amantea, Cosenza, Calabria, Italy. 30 m asl. <named-content xmlns:xlink="http://www.w3.org/1999/xlink" content-type="dwc:verbatimCoordinates" xlink:type="simple"><named-content content-type="geo-json" specific-use="{&#34;type&#34;:&#34;Point&#34;,&#34;coordinates&#34;:[16.071703,39.140181]}" id="NCID0EXULO" xlink:type="simple">39°08'24.65"N, 16°04'18.13"E</named-content></named-content>, I. Niero leg. and W. De Mattia det.</td><td rowspan="1" colspan="1"><abbrev xmlns:xlink="http://www.w3.org/1999/xlink" xlink:title="penial pseudopapilla" id="ABBRID0EAVLO" xlink:type="simple">PP</abbrev>(<abbrev xmlns:xlink="http://www.w3.org/1999/xlink" xlink:title="epiphallar ring" id="ABBRID0EEVLO" xlink:type="simple">ER</abbrev>)+<abbrev xmlns:xlink="http://www.w3.org/1999/xlink" xlink:title="epiphallar longitudinal pleats" id="ABBRID0EIVLO" xlink:type="simple">ELP</abbrev></td><td rowspan="1" colspan="1">N</td></tr><tr><td rowspan="1" colspan="1"><italic><tp:taxon-name><tp:taxon-name-part taxon-name-part-type="genus" reg="Stigmatica">Stigmatica</tp:taxon-name-part><tp:taxon-name-part taxon-name-part-type="species" reg="vulcanica">vulcanica</tp:taxon-name-part><tp:taxon-name-part taxon-name-part-type="subspecies" reg="vulcanica">vulcanica</tp:taxon-name-part></tp:taxon-name></italic> (Benoit, 1860)</td><td rowspan="1" colspan="1">Contrada Piscitello, Belpasso, Catania, Sicily, Italy. 650 m asl. <named-content xmlns:xlink="http://www.w3.org/1999/xlink" content-type="dwc:verbatimCoordinates" xlink:type="simple"><named-content content-type="geo-json" specific-use="{&#34;type&#34;:&#34;Point&#34;,&#34;coordinates&#34;:[14.990394,37.603878]}" id="NCID0EJWLO" xlink:type="simple">37°36'13.96"N, 14°59'25.42"E</named-content></named-content>, W. De Mattia and J. Macor leg. and det.</td><td rowspan="1" colspan="1"><abbrev xmlns:xlink="http://www.w3.org/1999/xlink" xlink:title="penial pseudopapilla" id="ABBRID0ESWLO" xlink:type="simple">PP</abbrev>+<abbrev xmlns:xlink="http://www.w3.org/1999/xlink" xlink:title="epiphallar longitudinal pleats" id="ABBRID0EWWLO" xlink:type="simple">ELP</abbrev></td><td rowspan="1" colspan="1">N</td></tr><tr><td rowspan="1" colspan="1"><italic><tp:taxon-name><tp:taxon-name-part taxon-name-part-type="genus" reg="Stigmatica">Stigmatica</tp:taxon-name-part><tp:taxon-name-part taxon-name-part-type="species" reg="vulcanica">vulcanica</tp:taxon-name-part><tp:taxon-name-part taxon-name-part-type="subspecies" reg="sigridae">sigridae</tp:taxon-name-part></tp:taxon-name></italic> (Nordsieck, 2013)</td><td rowspan="1" colspan="1">Contrada Rizzuto, Cosenza, Calabria, Italy. 770 m asl. <named-content xmlns:xlink="http://www.w3.org/1999/xlink" content-type="dwc:verbatimCoordinates" xlink:type="simple"><named-content content-type="geo-json" specific-use="{&#34;type&#34;:&#34;Point&#34;,&#34;coordinates&#34;:[16.175142,39.247567]}" id="NCID0EXXLO" xlink:type="simple">39°14' 51.24"N, 16°10'30.51"E</named-content></named-content>, W. De Mattia and J. Macor leg. and det.</td><td rowspan="1" colspan="1"><abbrev xmlns:xlink="http://www.w3.org/1999/xlink" xlink:title="penial pseudopapilla" id="ABBRID0EAYLO" xlink:type="simple">PP</abbrev>(<abbrev xmlns:xlink="http://www.w3.org/1999/xlink" xlink:title="epiphallar ring" id="ABBRID0EEYLO" xlink:type="simple">ER</abbrev>)+<abbrev xmlns:xlink="http://www.w3.org/1999/xlink" xlink:title="epiphallar longitudinal pleats" id="ABBRID0EIYLO" xlink:type="simple">ELP</abbrev></td><td rowspan="1" colspan="1">N</td></tr><tr><td rowspan="1" colspan="1"><italic><tp:taxon-name><tp:taxon-name-part taxon-name-part-type="genus" reg="Stigmatica">Stigmatica</tp:taxon-name-part><tp:taxon-name-part taxon-name-part-type="species" reg="vulcanica">vulcanica</tp:taxon-name-part><tp:taxon-name-part taxon-name-part-type="subspecies" reg="sigridae">sigridae</tp:taxon-name-part></tp:taxon-name></italic> (Nordsieck, 2013)</td><td rowspan="1" colspan="1">Contrada Rizzuto road to San Bartolo, Cosenza, Calabria, Italy. 740 m asl. <named-content xmlns:xlink="http://www.w3.org/1999/xlink" content-type="dwc:verbatimCoordinates" xlink:type="simple"><named-content content-type="geo-json" specific-use="{&#34;type&#34;:&#34;Point&#34;,&#34;coordinates&#34;:[16.185878,39.255736]}" id="NCID0EJZLO" xlink:type="simple">39°15'20.65"N, 16°11'09.16"E</named-content></named-content>, W. De Mattia and J. Macor leg. and det.</td><td rowspan="1" colspan="1"><abbrev xmlns:xlink="http://www.w3.org/1999/xlink" xlink:title="penial pseudopapilla" id="ABBRID0ESZLO" xlink:type="simple">PP</abbrev>(<abbrev xmlns:xlink="http://www.w3.org/1999/xlink" xlink:title="epiphallar ring" id="ABBRID0EWZLO" xlink:type="simple">ER</abbrev>)+<abbrev xmlns:xlink="http://www.w3.org/1999/xlink" xlink:title="epiphallar longitudinal pleats" id="ABBRID0E1ZLO" xlink:type="simple">ELP</abbrev></td><td rowspan="1" colspan="1">N</td></tr></tbody></table></table-wrap><fig id="F4" position="float" orientation="portrait"><object-id xmlns:xlink="http://www.w3.org/1999/xlink" content-type="doi" xlink:type="simple">10.3897/zookeys.1077.67081.figure4</object-id><object-id xmlns:xlink="http://www.w3.org/1999/xlink" content-type="arpha" xlink:type="simple">43D244E6-EEF2-5D2E-A09C-AAE45E51361E</object-id><label>Figure 4.</label><caption><p>BI tree of based on the <abbrev xmlns:xlink="http://www.w3.org/1999/xlink" xlink:title="cytochrome c oxidase subunit 1 gene" id="ABBRID0EZGAK" xlink:type="simple">COI</abbrev> data set of <italic><tp:taxon-name><tp:taxon-name-part taxon-name-part-type="genus" reg="Siciliaria">Siciliaria</tp:taxon-name-part></tp:taxon-name></italic>, <italic><tp:taxon-name><tp:taxon-name-part taxon-name-part-type="genus" reg="Sicania">Sicania</tp:taxon-name-part></tp:taxon-name></italic> and related genera. BI posterior probability values (&gt; 0.90) of major nodes are indicated.</p></caption><graphic xmlns:xlink="http://www.w3.org/1999/xlink" xlink:href="zookeys-1077-001-g004.jpg" position="float" orientation="portrait" xlink:type="simple" id="oo_622796.jpg"><uri content-type="original_file" xlink:type="simple">https://binary.pensoft.net/fig/622796</uri></graphic></fig><fig id="F6" position="float" orientation="portrait"><object-id xmlns:xlink="http://www.w3.org/1999/xlink" content-type="doi" xlink:type="simple">10.3897/zookeys.1077.67081.figure6</object-id><object-id xmlns:xlink="http://www.w3.org/1999/xlink" content-type="arpha" xlink:type="simple">BBD3C712-710D-5203-A653-CD69A379F4C5</object-id><label>Figure 6.</label><caption><p>BI tree of based on the concatenated <abbrev xmlns:xlink="http://www.w3.org/1999/xlink" xlink:title="cytochrome c oxidase subunit 1 gene" id="ABBRID0ESZBK" xlink:type="simple">COI</abbrev> and <abbrev xmlns:xlink="http://www.w3.org/1999/xlink" xlink:title="internal transcribed spacer 2" id="ABBRID0EWZBK" xlink:type="simple">ITS2</abbrev> data set of <italic><tp:taxon-name><tp:taxon-name-part taxon-name-part-type="genus" reg="Siciliaria">Siciliaria</tp:taxon-name-part></tp:taxon-name></italic>, <italic><tp:taxon-name><tp:taxon-name-part taxon-name-part-type="genus" reg="Sicania">Sicania</tp:taxon-name-part></tp:taxon-name></italic> and related genera. Colours of <italic><tp:taxon-name><tp:taxon-name-part taxon-name-part-type="genus" reg="Siciliaria">Siciliaria</tp:taxon-name-part></tp:taxon-name></italic> and <italic><tp:taxon-name><tp:taxon-name-part taxon-name-part-type="genus" reg="Sicania">Sicania</tp:taxon-name-part></tp:taxon-name></italic> clades correspond to those in the distribution maps (Fig. <xref ref-type="fig" rid="F1">1E, F</xref>). BI posterior probability values (&gt; 0.90) of major nodes are indicated.</p></caption><graphic xmlns:xlink="http://www.w3.org/1999/xlink" xlink:href="zookeys-1077-001-g006.jpg" position="float" orientation="portrait" xlink:type="simple" id="oo_622798.jpg"><uri content-type="original_file" xlink:type="simple">https://binary.pensoft.net/fig/622798</uri></graphic></fig><fig id="F1" position="float" orientation="portrait"><object-id xmlns:xlink="http://www.w3.org/1999/xlink" content-type="doi" xlink:type="simple">10.3897/zookeys.1077.67081.figure1</object-id><object-id xmlns:xlink="http://www.w3.org/1999/xlink" content-type="arpha" xlink:type="simple">E0BBC528-6D1C-5398-8FA2-974F59E6665E</object-id><label>Figure 1.</label><caption><p>Wagner’s (1913, <xref ref-type="bibr" rid="B100">1925</xref>) and <xref ref-type="bibr" rid="B10">Brandt’s (1961)</xref><italic><tp:taxon-name><tp:taxon-name-part taxon-name-part-type="genus" reg="Siciliaria">Siciliaria</tp:taxon-name-part></tp:taxon-name></italic> genital drawings <bold>A</bold><italic><tp:taxon-name><tp:taxon-name-part taxon-name-part-type="genus" reg="Siciliaria">Siciliaria</tp:taxon-name-part><tp:taxon-name-part taxon-name-part-type="species" reg="septemplicata">septemplicata</tp:taxon-name-part></tp:taxon-name></italic>, Wagner, 1913: plate 572, fig. 14 <bold>B</bold><italic><tp:taxon-name><tp:taxon-name-part taxon-name-part-type="genus" reg="Siciliaria">Siciliaria</tp:taxon-name-part><tp:taxon-name-part taxon-name-part-type="species" reg="grohmanniana">grohmanniana</tp:taxon-name-part><tp:taxon-name-part taxon-name-part-type="subspecies" reg="grohmanniana">grohmanniana</tp:taxon-name-part></tp:taxon-name></italic>, Wagner, 1925: plate 1, fig. 8 <bold>C</bold><italic><tp:taxon-name><tp:taxon-name-part taxon-name-part-type="genus" reg="Siciliaria">Siciliaria</tp:taxon-name-part><tp:taxon-name-part taxon-name-part-type="species" reg="calcarae">calcarae</tp:taxon-name-part><tp:taxon-name-part taxon-name-part-type="subspecies" reg="calcarae">calcarae</tp:taxon-name-part></tp:taxon-name></italic>, 1925: plate 3, fig. 25 <bold>D</bold><italic><tp:taxon-name><tp:taxon-name-part taxon-name-part-type="genus" reg="Siciliaria">Siciliaria</tp:taxon-name-part><tp:taxon-name-part taxon-name-part-type="species" reg="ferrox">ferrox</tp:taxon-name-part></tp:taxon-name></italic>, Brandt, 1961: fig. 1 <bold>E</bold> overall <italic><tp:taxon-name><tp:taxon-name-part taxon-name-part-type="genus" reg="Siciliaria">Siciliaria</tp:taxon-name-part></tp:taxon-name>/<tp:taxon-name><tp:taxon-name-part taxon-name-part-type="genus" reg="Sicania">Sicania</tp:taxon-name-part></tp:taxon-name></italic> and Sicilian <italic><tp:taxon-name><tp:taxon-name-part taxon-name-part-type="genus" reg="Mauritanica">Mauritanica</tp:taxon-name-part></tp:taxon-name></italic> distribution <bold>F</bold><italic><tp:taxon-name><tp:taxon-name-part taxon-name-part-type="genus" reg="Siciliaria">Siciliaria</tp:taxon-name-part></tp:taxon-name>/<tp:taxon-name><tp:taxon-name-part taxon-name-part-type="genus" reg="Sicania">Sicania</tp:taxon-name-part></tp:taxon-name></italic> and Sicilian <italic><tp:taxon-name><tp:taxon-name-part taxon-name-part-type="genus" reg="Mauritanica">Mauritanica</tp:taxon-name-part></tp:taxon-name></italic> distribution of taxa.</p></caption><graphic xmlns:xlink="http://www.w3.org/1999/xlink" xlink:href="zookeys-1077-001-g001.jpg" position="float" orientation="portrait" xlink:type="simple" id="oo_622793.jpg"><uri content-type="original_file" xlink:type="simple">https://binary.pensoft.net/fig/622793</uri></graphic></fig></tp:treatment-sec><ref-list><ref id="B100"><mixed-citation xmlns:xlink="http://www.w3.org/1999/xlink" xlink:type="simple"><person-group><name name-style="western"><surname>Wagner</surname><given-names>AJ</given-names></name></person-group> (<year>1925</year>) <article-title>Studien über die Systematik, Stammesgeschichte und geographische Verbreitung des Genus <italic><tp:taxon-name><tp:taxon-name-part taxon-name-part-type="genus">Delima</tp:taxon-name-part></tp:taxon-name></italic> (Hartmann) A. J. Wagner.</article-title><source>Annales Zoologici Musei Polonici Historiae Naturalis</source><volume>4</volume>(<issue>1</issue>): <fpage>1</fpage>–<lpage>73</lpage>.</mixed-citation></ref><ref id="B64"><mixed-citation xmlns:xlink="http://www.w3.org/1999/xlink" xlink:type="simple"><person-group><name name-style="western"><surname>Nordsieck</surname><given-names>H</given-names></name></person-group> (<year>2002</year>) <article-title>Contributions to the knowldge of the <tp:taxon-name>Delimini</tp:taxon-name> (<tp:taxon-name><tp:taxon-name-part taxon-name-part-type="class">Gastropoda</tp:taxon-name-part></tp:taxon-name>: <tp:taxon-name><tp:taxon-name-part taxon-name-part-type="order">Stylommatophora</tp:taxon-name-part></tp:taxon-name>: <tp:taxon-name><tp:taxon-name-part taxon-name-part-type="family">Clausiliidae</tp:taxon-name-part></tp:taxon-name>).</article-title><source>Mitteilungen der deutschen malakozoologischen Gesellschaft</source><volume>67</volume>: <fpage>27</fpage>–<lpage>39</lpage>.</mixed-citation></ref><ref id="B101"><mixed-citation xmlns:xlink="http://www.w3.org/1999/xlink" xlink:type="simple"><person-group><name name-style="western"><surname>Welter-Schultes</surname><given-names>F</given-names></name></person-group> (<year>2012</year>) <source>European non-marine molluscs, a quide for species identification.</source><publisher-name>Planet Poster Editions</publisher-name>, <publisher-loc>Göttingen</publisher-loc>, <size units="page">674 pp</size>.</mixed-citation></ref><ref id="B59"><mixed-citation xmlns:xlink="http://www.w3.org/1999/xlink" xlink:type="simple"><person-group><name name-style="western"><surname>Nordsieck</surname><given-names>H</given-names></name></person-group> (<year>1970</year>) Zur Anatomie und Systematik der Clausilien, VIII. Dinarische <tp:taxon-name><tp:taxon-name-part taxon-name-part-type="family">Clausiliidae</tp:taxon-name-part></tp:taxon-name>, II: Das Genus <italic><tp:taxon-name><tp:taxon-name-part taxon-name-part-type="genus">Medora</tp:taxon-name-part></tp:taxon-name></italic>. Archiv für Molluskenkunde 100(1/2): 23–75.</mixed-citation></ref><ref id="B66"><mixed-citation xmlns:xlink="http://www.w3.org/1999/xlink" xlink:type="simple"><person-group><name name-style="western"><surname>Nordsieck</surname><given-names>H</given-names></name></person-group> (<year>2012</year>) Ergänzung der Revision der Gattung <italic><tp:taxon-name><tp:taxon-name-part taxon-name-part-type="genus">Medora</tp:taxon-name-part></tp:taxon-name></italic> H. &amp; A. Adams: Die <italic><tp:taxon-name><tp:taxon-name-part taxon-name-part-type="genus">Medora</tp:taxon-name-part></tp:taxon-name></italic>-Arten Italiens (<tp:taxon-name><tp:taxon-name-part taxon-name-part-type="class">Gastropoda</tp:taxon-name-part></tp:taxon-name>, <tp:taxon-name><tp:taxon-name-part taxon-name-part-type="order">Stylommatophora</tp:taxon-name-part></tp:taxon-name>, <tp:taxon-name><tp:taxon-name-part taxon-name-part-type="family">Clausiliidae</tp:taxon-name-part></tp:taxon-name>, <tp:taxon-name><tp:taxon-name-part taxon-name-part-type="subfamily">Alopiinae</tp:taxon-name-part></tp:taxon-name>), mit Beschreibung einer neuen Unterart von <italic><tp:taxon-name><tp:taxon-name-part taxon-name-part-type="genus">Medora</tp:taxon-name-part><tp:taxon-name-part taxon-name-part-type="species">dalmatina</tp:taxon-name-part></tp:taxon-name></italic> Rossmässler. Conchylia 42(1/4): 75–81.</mixed-citation></ref></ref-list></tp:taxon-treatment>
