# Supplementary material for: ﻿Morphological investigation of genital organs and first insights into the phylogeny of the genus Siciliaria Vest, 1867 as a basis for a taxonomic revision (Mollusca, Gastropoda, Clausiliidae)
Source: Zookeys. 2021 Dec 14;1077:1–175. doi: 10.3897/zookeys.1077.67081 (PMC8692307; doi:10.3897/zookeys.1077.67081)
Supplement: XML Treatment for Stigmatica stigmatica stigmatica [file zookeys.1077.67081-treatment54.xml]

<!DOCTYPE tp:taxon-treatment
  PUBLIC "-//TaxonX//DTD Taxonomic Treatment Publishing DTD v0 20100105//EN" "tax-treatment-NSO.dtd">
<tp:taxon-treatment xmlns:tp="http://www.plazi.org/taxpub"><tp:treatment-meta><kwd-group><label>Taxon classification</label><kwd>
                  <named-content content-type="kingdom">Animalia</named-content>
                </kwd><kwd>
                  <named-content content-type="order">Stylommatophora</named-content>
                </kwd><kwd>
                  <named-content content-type="family">Clausiliidae</named-content>
                </kwd></kwd-group><mixed-citation publication-type="journal"><person-group><name><surname>De Mattia</surname><given-names>Willy</given-names></name><name><surname>Reier</surname><given-names>Susanne</given-names></name><name><surname>Haring</surname><given-names>Elisabeth</given-names></name></person-group><article-title>﻿Morphological investigation of genital organs and first insights into the phylogeny of the genus <italic><tp:taxon-name><tp:taxon-name-part taxon-name-part-type="genus" reg="Siciliaria">Siciliaria</tp:taxon-name-part></tp:taxon-name></italic> Vest, 1867 as a basis for a taxonomic revision (<tp:taxon-name><tp:taxon-name-part taxon-name-part-type="phylum">Mollusca</tp:taxon-name-part></tp:taxon-name>, <tp:taxon-name><tp:taxon-name-part taxon-name-part-type="class">Gastropoda</tp:taxon-name-part></tp:taxon-name>, <tp:taxon-name><tp:taxon-name-part taxon-name-part-type="family">Clausiliidae</tp:taxon-name-part></tp:taxon-name>)</article-title><source>Zookeys</source><day>14</day><month>12</month><year>2021</year><volume>1077</volume><fpage>1</fpage><lpage>175</lpage><pub-id pub-id-type="doi">10.3897/zookeys.1077.67081</pub-id></mixed-citation></tp:treatment-meta><tp:nomenclature><label>﻿</label><tp:taxon-name>
                <object-id xmlns:xlink="http://www.w3.org/1999/xlink" content-type="arpha" xlink:type="simple">BE69101F-107D-5E1E-9F24-1E38B6A5D55C</object-id>
                <tp:taxon-name-part taxon-name-part-type="genus" reg="Stigmatica">Stigmatica</tp:taxon-name-part>
                <tp:taxon-name-part taxon-name-part-type="species" reg="stigmatica">stigmatica</tp:taxon-name-part>
                <tp:taxon-name-part taxon-name-part-type="subspecies" reg="stigmatica">stigmatica</tp:taxon-name-part>
              </tp:taxon-name><tp:taxon-authority>(Rossmässler, 1836)</tp:taxon-authority><xref ref-type="fig" rid="F59">Figs 59.1–59.6, 61.1–61.3</xref></tp:nomenclature><tp:treatment-sec sec-type="distribution" id="SECID0EQ2MO"><title>Distribution.</title><p>The nominate subspecies is distributed from southern Dalmatia (from the Neretva River southward), Herzegovina, Montenegro to northern Albania.</p></tp:treatment-sec><tp:treatment-sec sec-type="material" id="SECID0EV2MO"><title>Specimens examined.</title><p>Croatia, Dubrovnik, Sustjepan, Reka Dubrovačka. 5 m asl, <named-content xmlns:xlink="http://www.w3.org/1999/xlink" content-type="dwc:verbatimCoordinates" xlink:type="simple"><named-content content-type="geo-json" specific-use="{&#34;type&#34;:&#34;Point&#34;,&#34;coordinates&#34;:[18.093956,42.670072]}" id="NCID0E52MO" xlink:type="simple">42°40'12.26"N, 18° 05'38.24"E</named-content></named-content>, W. De Mattia and J. Macor leg. and det., 2 dissected <abbrev xmlns:xlink="http://www.w3.org/1999/xlink" xlink:title="specimen" id="ABBRID0ED3MO" xlink:type="simple">spm</abbrev>; Montenegro, Rijeka Reževići, on the Budva–Petrovac road, 100 m asl, <named-content xmlns:xlink="http://www.w3.org/1999/xlink" content-type="dwc:verbatimCoordinates" xlink:type="simple"><named-content content-type="geo-json" specific-use="{&#34;type&#34;:&#34;Point&#34;,&#34;coordinates&#34;:[18.911306,42.226067]}" id="NCID0EK3MO" xlink:type="simple">42°13'33.84"N, 18°54'40.70"E</named-content></named-content>, Deli, Erőss, Fehér leg. W. De Mattia det., 2 dissected <abbrev xmlns:xlink="http://www.w3.org/1999/xlink" xlink:title="specimen" id="ABBRID0EP3MO" xlink:type="simple">spm</abbrev>.; Montenegro, Orjen Mts, Podi and Kameno, Herceg Novi-Trebinije Road. 325 m asl, <named-content xmlns:xlink="http://www.w3.org/1999/xlink" content-type="dwc:verbatimCoordinates" xlink:type="simple"><named-content content-type="geo-json" specific-use="{&#34;type&#34;:&#34;Point&#34;,&#34;coordinates&#34;:[18.541436,42.468903]}" id="NCID0EW3MO" xlink:type="simple">42°28'8.05"N, 18°32'29.17"E</named-content></named-content> Deli, Erőss, Fehér leg. W. De Mattia det., 2 dissected <abbrev xmlns:xlink="http://www.w3.org/1999/xlink" xlink:title="specimen" id="ABBRID0E23MO" xlink:type="simple">spm</abbrev>.</p></tp:treatment-sec><tp:treatment-sec sec-type="External morphology of the genital organs (Figs 59.1, 59.3, 59.5)" id="SECID0E63MO"><title>External morphology of the genital organs (Figs <xref ref-type="fig" rid="F59">59</xref>.1, 59.3, 59.5).</title><p>The V is much shorter than the <abbrev xmlns:xlink="http://www.w3.org/1999/xlink" xlink:title="free oviduct" id="ABBRID0EK4MO" xlink:type="simple">FO</abbrev>. The <abbrev xmlns:xlink="http://www.w3.org/1999/xlink" xlink:title="first duct of the bursa copulatrix" id="ABBRID0EO4MO" xlink:type="simple">FDBC</abbrev> is longer than the <abbrev xmlns:xlink="http://www.w3.org/1999/xlink" xlink:title="second duct of the bursa copulatrix" id="ABBRID0ES4MO" xlink:type="simple">SDBC</abbrev>+<abbrev xmlns:xlink="http://www.w3.org/1999/xlink" xlink:title="actual bursa copulatrix" id="ABBRID0EW4MO" xlink:type="simple">BC</abbrev>. The <abbrev xmlns:xlink="http://www.w3.org/1999/xlink" xlink:title="actual bursa copulatrix" id="ABBRID0E14MO" xlink:type="simple">BC</abbrev>+<abbrev xmlns:xlink="http://www.w3.org/1999/xlink" xlink:title="second duct of the bursa copulatrix" id="ABBRID0E54MO" xlink:type="simple">SDBC</abbrev> is club-like in shape, with a more or less clear distinction between the <abbrev xmlns:xlink="http://www.w3.org/1999/xlink" xlink:title="second duct of the bursa copulatrix" id="ABBRID0EC5MO" xlink:type="simple">SDBC</abbrev> and the <abbrev xmlns:xlink="http://www.w3.org/1999/xlink" xlink:title="actual bursa copulatrix" id="ABBRID0EG5MO" xlink:type="simple">BC</abbrev>. The D is extremely longer than the <abbrev xmlns:xlink="http://www.w3.org/1999/xlink" xlink:title="second duct of the bursa copulatrix" id="ABBRID0EK5MO" xlink:type="simple">SDBC</abbrev>+<abbrev xmlns:xlink="http://www.w3.org/1999/xlink" xlink:title="actual bursa copulatrix" id="ABBRID0EO5MO" xlink:type="simple">BC</abbrev> but remarkably thinner. The V is very short but wide in diameter. The <abbrev xmlns:xlink="http://www.w3.org/1999/xlink" xlink:title="penial complex" id="ABBRID0ES5MO" xlink:type="simple">PC</abbrev> is ~ 4–5 × longer than the V. The P is cylindrical or slightly swollen. The transition between P and EP is clearly visible. The <abbrev xmlns:xlink="http://www.w3.org/1999/xlink" xlink:title="penial retractor muscle" id="ABBRID0EW5MO" xlink:type="simple">PR</abbrev> is short but very robust. The E is usually as long as the P and thinner in diameter.</p></tp:treatment-sec><tp:treatment-sec sec-type="Internal morphology of the genital organs" id="SECID0E15MO"><title>Internal morphology of the genital organs</title><p><bold>(Figs <xref ref-type="fig" rid="F59">59</xref>.2, 59.4, 59.6).</bold> The V is smooth. The P shows a pattern of irregularly fringed or smooth pleats, sometimes forming and irregular net-like pattern, usually disappearing toward the A that is smooth. The pseudopapilla small and roundish. It originates from the E wall, which is connected with the <abbrev xmlns:xlink="http://www.w3.org/1999/xlink" xlink:title="epiphallar longitudinal pleats" id="ABBRID0EH6MO" xlink:type="simple">ELP</abbrev>. The epiphallar formula is <abbrev xmlns:xlink="http://www.w3.org/1999/xlink" xlink:title="epiphallar ring" id="ABBRID0EL6MO" xlink:type="simple">ER</abbrev>(<abbrev xmlns:xlink="http://www.w3.org/1999/xlink" xlink:title="penial pseudopapilla" id="ABBRID0EP6MO" xlink:type="simple">PP</abbrev>+<abbrev xmlns:xlink="http://www.w3.org/1999/xlink" xlink:title="epiphallar longitudinal pleats" id="ABBRID0ET6MO" xlink:type="simple">ELP</abbrev>). The E shows two fringed <abbrev xmlns:xlink="http://www.w3.org/1999/xlink" xlink:title="epiphallar longitudinal pleats" id="ABBRID0EX6MO" xlink:type="simple">ELP</abbrev>, sometimes remarkably irregular and connected with small fleshy transversal bridges. They proximally fade before the <abbrev xmlns:xlink="http://www.w3.org/1999/xlink" xlink:title="vas deferens" id="ABBRID0E26MO" xlink:type="simple">VD</abbrev>.</p></tp:treatment-sec><tp:treatment-sec><!--Section generated to contain objects referenced in tp:taxon-treatment.--><fig id="F59" position="float" orientation="portrait"><object-id xmlns:xlink="http://www.w3.org/1999/xlink" content-type="doi" xlink:type="simple">10.3897/zookeys.1077.67081.figure59</object-id><object-id xmlns:xlink="http://www.w3.org/1999/xlink" content-type="arpha" xlink:type="simple">E7B0F93F-682E-59C1-A1A8-9F207C7C66AF</object-id><label>Figure 59.</label><caption><p><italic><tp:taxon-name><tp:taxon-name-part taxon-name-part-type="genus" reg="Stigmatica">Stigmatica</tp:taxon-name-part><tp:taxon-name-part taxon-name-part-type="species" reg="stigmatica">stigmatica</tp:taxon-name-part><tp:taxon-name-part taxon-name-part-type="subspecies" reg="stigmatica">stigmatica</tp:taxon-name-part></tp:taxon-name></italic> (Rossmässler, 1836), Dubrovnik, HR <bold>59.1</bold> whole distal genital organs <bold>59.2</bold> internal distal part of genital organs. <tp:taxon-name><tp:taxon-name-part taxon-name-part-type="genus" reg="Stigmatica">Stigmatica</tp:taxon-name-part><tp:taxon-name-part taxon-name-part-type="species" reg="stigmatica">stigmatica</tp:taxon-name-part><tp:taxon-name-part taxon-name-part-type="uncertainty-rank">cf.</tp:taxon-name-part><tp:taxon-name-part taxon-name-part-type="species" reg="stigmatica">stigmatica</tp:taxon-name-part></tp:taxon-name> (Rossmässler, 1836). Budva, Montenegro <bold>59.3</bold> whole distal genital organs <bold>59.4</bold> internal distal part of genital organs. Orjen Mountains, Montenegro <bold>59.5</bold> whole distal genital organs <bold>59.6</bold> internal distal part of genital organs.</p></caption><graphic xmlns:xlink="http://www.w3.org/1999/xlink" xlink:href="zookeys-1077-001-g059.jpg" position="float" orientation="portrait" xlink:type="simple" id="oo_622851.jpg"><uri content-type="original_file" xlink:type="simple">https://binary.pensoft.net/fig/622851</uri></graphic></fig></tp:treatment-sec></tp:taxon-treatment>
