# Supplementary material for: ﻿Morphological investigation of genital organs and first insights into the phylogeny of the genus Siciliaria Vest, 1867 as a basis for a taxonomic revision (Mollusca, Gastropoda, Clausiliidae)
Source: Zookeys. 2021 Dec 14;1077:1–175. doi: 10.3897/zookeys.1077.67081 (PMC8692307; doi:10.3897/zookeys.1077.67081)
Supplement: XML Treatment for Stigmatica stigmatica sturmii [file zookeys.1077.67081-treatment55.xml]

<!DOCTYPE tp:taxon-treatment
  PUBLIC "-//TaxonX//DTD Taxonomic Treatment Publishing DTD v0 20100105//EN" "tax-treatment-NSO.dtd">
<tp:taxon-treatment xmlns:tp="http://www.plazi.org/taxpub"><tp:treatment-meta><kwd-group><label>Taxon classification</label><kwd>
                  <named-content content-type="kingdom">Animalia</named-content>
                </kwd><kwd>
                  <named-content content-type="order">Stylommatophora</named-content>
                </kwd><kwd>
                  <named-content content-type="family">Clausiliidae</named-content>
                </kwd></kwd-group><mixed-citation publication-type="journal"><person-group><name><surname>De Mattia</surname><given-names>Willy</given-names></name><name><surname>Reier</surname><given-names>Susanne</given-names></name><name><surname>Haring</surname><given-names>Elisabeth</given-names></name></person-group><article-title>﻿Morphological investigation of genital organs and first insights into the phylogeny of the genus <italic><tp:taxon-name><tp:taxon-name-part taxon-name-part-type="genus" reg="Siciliaria">Siciliaria</tp:taxon-name-part></tp:taxon-name></italic> Vest, 1867 as a basis for a taxonomic revision (<tp:taxon-name><tp:taxon-name-part taxon-name-part-type="phylum">Mollusca</tp:taxon-name-part></tp:taxon-name>, <tp:taxon-name><tp:taxon-name-part taxon-name-part-type="class">Gastropoda</tp:taxon-name-part></tp:taxon-name>, <tp:taxon-name><tp:taxon-name-part taxon-name-part-type="family">Clausiliidae</tp:taxon-name-part></tp:taxon-name>)</article-title><source>Zookeys</source><day>14</day><month>12</month><year>2021</year><volume>1077</volume><fpage>1</fpage><lpage>175</lpage><pub-id pub-id-type="doi">10.3897/zookeys.1077.67081</pub-id></mixed-citation></tp:treatment-meta><tp:nomenclature><label>﻿</label><tp:taxon-name>
                <object-id xmlns:xlink="http://www.w3.org/1999/xlink" content-type="arpha" xlink:type="simple">9D621469-58E8-5042-8F37-DD0444BF68A6</object-id>
                <tp:taxon-name-part taxon-name-part-type="genus" reg="Stigmatica">Stigmatica</tp:taxon-name-part>
                <tp:taxon-name-part taxon-name-part-type="species" reg="stigmatica">stigmatica</tp:taxon-name-part>
                <tp:taxon-name-part taxon-name-part-type="subspecies" reg="sturmii">sturmii</tp:taxon-name-part>
              </tp:taxon-name><tp:taxon-authority>(L. Pfeiffer, 1848)</tp:taxon-authority><xref ref-type="fig" rid="F60">Figs 60.1, 60.2, 61.4</xref></tp:nomenclature><tp:treatment-sec sec-type="distribution" id="SECID0ENBNO"><title>Distribution.</title><p>This taxon is restricted to the Salento (Puglia, Italy) and central Albania with the type form (<xref ref-type="bibr" rid="B68">Nordsieck 2013a</xref>: 6).</p></tp:treatment-sec><tp:treatment-sec sec-type="material" id="SECID0EXBNO"><title>Specimens examined:</title><p>Italy, Puglia, Brindisi, Punta Penne next to the Airport. 5 m asl, <named-content xmlns:xlink="http://www.w3.org/1999/xlink" content-type="dwc:verbatimCoordinates" xlink:type="simple"><named-content content-type="geo-json" specific-use="{&#34;type&#34;:&#34;Point&#34;,&#34;coordinates&#34;:[17.944567,40.675444]}" id="NCID0EACNO" xlink:type="simple">40°40'31.60"N, 17°56'40.44"E</named-content></named-content>, [Lab ID 12194_1, <abbrev xmlns:xlink="http://www.w3.org/1999/xlink" xlink:title="cytochrome c oxidase subunit 1 gene" id="ABBRID0EFCNO" xlink:type="simple">COI</abbrev>: <ext-link xmlns:xlink="http://www.w3.org/1999/xlink" ext-link-type="gen" xlink:href="MW758949" xlink:type="simple">MW758949</ext-link>, <abbrev xmlns:xlink="http://www.w3.org/1999/xlink" xlink:title="internal transcribed spacer 2" id="ABBRID0EOCNO" xlink:type="simple">ITS2</abbrev>: <ext-link xmlns:xlink="http://www.w3.org/1999/xlink" ext-link-type="gen" xlink:href="MW757053" xlink:type="simple">MW757053</ext-link>, <ext-link xmlns:xlink="http://www.w3.org/1999/xlink" ext-link-type="gen" xlink:href="MW757054" xlink:type="simple">MW757054</ext-link>; Lab ID 12194_2, <abbrev xmlns:xlink="http://www.w3.org/1999/xlink" xlink:title="cytochrome c oxidase subunit 1 gene" id="ABBRID0E3CNO" xlink:type="simple">COI</abbrev>: <ext-link xmlns:xlink="http://www.w3.org/1999/xlink" ext-link-type="gen" xlink:href="MW758950" xlink:type="simple">MW758950</ext-link>], H. Nordsieck leg. and det. 2 dissected <abbrev xmlns:xlink="http://www.w3.org/1999/xlink" xlink:title="specimen" id="ABBRID0EFDNO" xlink:type="simple">spm</abbrev>.</p><fig id="F59" position="float" orientation="portrait"><object-id xmlns:xlink="http://www.w3.org/1999/xlink" content-type="doi" xlink:type="simple">10.3897/zookeys.1077.67081.figure59</object-id><object-id xmlns:xlink="http://www.w3.org/1999/xlink" content-type="arpha" xlink:type="simple">E7B0F93F-682E-59C1-A1A8-9F207C7C66AF</object-id><label>Figure 59.</label><caption><p><italic><tp:taxon-name><tp:taxon-name-part taxon-name-part-type="genus" reg="Stigmatica">Stigmatica</tp:taxon-name-part><tp:taxon-name-part taxon-name-part-type="species" reg="stigmatica">stigmatica</tp:taxon-name-part><tp:taxon-name-part taxon-name-part-type="subspecies" reg="stigmatica">stigmatica</tp:taxon-name-part></tp:taxon-name></italic> (Rossmässler, 1836), Dubrovnik, HR <bold>59.1</bold> whole distal genital organs <bold>59.2</bold> internal distal part of genital organs. <tp:taxon-name><tp:taxon-name-part taxon-name-part-type="genus" reg="Stigmatica">Stigmatica</tp:taxon-name-part><tp:taxon-name-part taxon-name-part-type="species" reg="stigmatica">stigmatica</tp:taxon-name-part><tp:taxon-name-part taxon-name-part-type="uncertainty-rank">cf.</tp:taxon-name-part><tp:taxon-name-part taxon-name-part-type="species" reg="stigmatica">stigmatica</tp:taxon-name-part></tp:taxon-name> (Rossmässler, 1836). Budva, Montenegro <bold>59.3</bold> whole distal genital organs <bold>59.4</bold> internal distal part of genital organs. Orjen Mountains, Montenegro <bold>59.5</bold> whole distal genital organs <bold>59.6</bold> internal distal part of genital organs.</p></caption><graphic xmlns:xlink="http://www.w3.org/1999/xlink" xlink:href="zookeys-1077-001-g059.jpg" position="float" orientation="portrait" xlink:type="simple" id="oo_622851.jpg"><uri content-type="original_file" xlink:type="simple">https://binary.pensoft.net/fig/622851</uri></graphic></fig></tp:treatment-sec><tp:treatment-sec sec-type="External morphology of the genital organs" id="SECID0ECFNO"><title>External morphology of the genital organs</title><p><bold>(Fig. <xref ref-type="fig" rid="F60">60</xref>.1).</bold> The V is shorter than the <abbrev xmlns:xlink="http://www.w3.org/1999/xlink" xlink:title="free oviduct" id="ABBRID0EPFNO" xlink:type="simple">FO</abbrev>. The <abbrev xmlns:xlink="http://www.w3.org/1999/xlink" xlink:title="first duct of the bursa copulatrix" id="ABBRID0ETFNO" xlink:type="simple">FDBC</abbrev> is longer than the <abbrev xmlns:xlink="http://www.w3.org/1999/xlink" xlink:title="second duct of the bursa copulatrix" id="ABBRID0EXFNO" xlink:type="simple">SDBC</abbrev>+<abbrev xmlns:xlink="http://www.w3.org/1999/xlink" xlink:title="actual bursa copulatrix" id="ABBRID0E2FNO" xlink:type="simple">BC</abbrev>. The <abbrev xmlns:xlink="http://www.w3.org/1999/xlink" xlink:title="actual bursa copulatrix" id="ABBRID0E6FNO" xlink:type="simple">BC</abbrev>+<abbrev xmlns:xlink="http://www.w3.org/1999/xlink" xlink:title="second duct of the bursa copulatrix" id="ABBRID0EDGNO" xlink:type="simple">SDBC</abbrev> is club-like in shape, with a more or less clear distinction between the <abbrev xmlns:xlink="http://www.w3.org/1999/xlink" xlink:title="second duct of the bursa copulatrix" id="ABBRID0EHGNO" xlink:type="simple">SDBC</abbrev> and the <abbrev xmlns:xlink="http://www.w3.org/1999/xlink" xlink:title="actual bursa copulatrix" id="ABBRID0ELGNO" xlink:type="simple">BC</abbrev>. The D is much longer than the <abbrev xmlns:xlink="http://www.w3.org/1999/xlink" xlink:title="second duct of the bursa copulatrix" id="ABBRID0EPGNO" xlink:type="simple">SDBC</abbrev>+<abbrev xmlns:xlink="http://www.w3.org/1999/xlink" xlink:title="actual bursa copulatrix" id="ABBRID0ETGNO" xlink:type="simple">BC</abbrev> and slightly thinner. The V is moderately long and thin in diameter. The <abbrev xmlns:xlink="http://www.w3.org/1999/xlink" xlink:title="penial complex" id="ABBRID0EXGNO" xlink:type="simple">PC</abbrev> is ~ 2 × longer than the V. The P is slim and cylindrical. The transition between P and EP is not visible. The <abbrev xmlns:xlink="http://www.w3.org/1999/xlink" xlink:title="penial retractor muscle" id="ABBRID0E2GNO" xlink:type="simple">PR</abbrev> is long and robust. The E is shorter than the P and thinner in diameter.</p></tp:treatment-sec><tp:treatment-sec sec-type="Internal morphology of the genital organs" id="SECID0E6GNO"><title>Internal morphology of the genital organs</title><p><bold>(Fig. <xref ref-type="fig" rid="F60">60</xref>.2).</bold> The V is smooth. The P shows a single smooth longitudinal pleat that reaches the atrium. The pseudopapilla is elongated with an irregular surface. It originates from the E wall. The epiphallar formula is <abbrev xmlns:xlink="http://www.w3.org/1999/xlink" xlink:title="penial pseudopapilla" id="ABBRID0EMHNO" xlink:type="simple">PP</abbrev>+<abbrev xmlns:xlink="http://www.w3.org/1999/xlink" xlink:title="epiphallar longitudinal pleats" id="ABBRID0EQHNO" xlink:type="simple">ELP</abbrev>. The E shows two smooth <abbrev xmlns:xlink="http://www.w3.org/1999/xlink" xlink:title="epiphallar longitudinal pleats" id="ABBRID0EUHNO" xlink:type="simple">ELP</abbrev>. They proximally fade before the <abbrev xmlns:xlink="http://www.w3.org/1999/xlink" xlink:title="vas deferens" id="ABBRID0EYHNO" xlink:type="simple">VD</abbrev>.</p></tp:treatment-sec><tp:treatment-sec sec-type="remarks" id="SECID0E3HNO"><title>Remarks.</title><p>The morphology of the genital organs of this population is remarkably different from all other <italic><tp:taxon-name><tp:taxon-name-part taxon-name-part-type="genus" reg="Stigmatica">Stigmatica</tp:taxon-name-part></tp:taxon-name></italic>, and it shows high affinity with the genus <italic><tp:taxon-name><tp:taxon-name-part taxon-name-part-type="genus" reg="Gibbularia">Gibbularia</tp:taxon-name-part></tp:taxon-name></italic>. This is also suggested by the <abbrev xmlns:xlink="http://www.w3.org/1999/xlink" xlink:title="internal transcribed spacer 2" id="ABBRID0EQINO" xlink:type="simple">ITS2</abbrev> tree, where <italic><tp:taxon-name><tp:taxon-name-part taxon-name-part-type="genus" reg="Gibbularia">G.</tp:taxon-name-part><tp:taxon-name-part taxon-name-part-type="species" reg="gibbula">gibbula</tp:taxon-name-part><tp:taxon-name-part taxon-name-part-type="subspecies" reg="gibbula">gibbula</tp:taxon-name-part></tp:taxon-name></italic> from Apricena and this population cluster together implying that this population might were misidentified and belongs to the genus <italic><tp:taxon-name><tp:taxon-name-part taxon-name-part-type="genus" reg="Gibbularia">Gibbularia</tp:taxon-name-part></tp:taxon-name></italic>. However, in the <abbrev xmlns:xlink="http://www.w3.org/1999/xlink" xlink:title="cytochrome c oxidase subunit 1 gene" id="ABBRID0EKJNO" xlink:type="simple">COI</abbrev> tree, <italic><tp:taxon-name><tp:taxon-name-part taxon-name-part-type="genus" reg="Stigmatica">S.</tp:taxon-name-part><tp:taxon-name-part taxon-name-part-type="species" reg="stigmatica">s.</tp:taxon-name-part><tp:taxon-name-part taxon-name-part-type="subspecies" reg="sturmii">sturmii</tp:taxon-name-part></tp:taxon-name></italic> forms a very distant lineage. Thus, this taxon certainly deserves thorough investigation with a larger sample size.</p></tp:treatment-sec><tp:treatment-sec><!--Section generated to contain objects referenced in tp:taxon-treatment.--><fig id="F60" position="float" orientation="portrait"><object-id xmlns:xlink="http://www.w3.org/1999/xlink" content-type="doi" xlink:type="simple">10.3897/zookeys.1077.67081.figure60</object-id><object-id xmlns:xlink="http://www.w3.org/1999/xlink" content-type="arpha" xlink:type="simple">89DA1C58-4B3F-5C5A-94AB-13E6F1A6B215</object-id><label>Figure 60.</label><caption><p><italic><tp:taxon-name><tp:taxon-name-part taxon-name-part-type="genus" reg="Stigmatica">Stigmatica</tp:taxon-name-part><tp:taxon-name-part taxon-name-part-type="species" reg="stigmatica">stigmatica</tp:taxon-name-part><tp:taxon-name-part taxon-name-part-type="subspecies" reg="sturmii">sturmii</tp:taxon-name-part></tp:taxon-name></italic> (L. Pfeiffer, 1844), Punta Penne, Brindisi <bold>60.1</bold> whole distal genital organs <bold>60.2</bold> internal distal part of genital organs. <italic><tp:taxon-name><tp:taxon-name-part taxon-name-part-type="genus" reg="Stigmatica">Stigmatica</tp:taxon-name-part><tp:taxon-name-part taxon-name-part-type="species" reg="ernae">ernae</tp:taxon-name-part></tp:taxon-name></italic> Fauer, 1978, San Rufo, Passo Sentinella <bold>60.3</bold> whole distal genital organs <bold>60.4</bold> internal distal part of genital organs. <italic><tp:taxon-name><tp:taxon-name-part taxon-name-part-type="genus" reg="Stigmatica">Stigmatica</tp:taxon-name-part><tp:taxon-name-part taxon-name-part-type="species" reg="incerta">incerta</tp:taxon-name-part></tp:taxon-name></italic> (Küster, 1861), Serra San Bruno, Vibo Valentia <bold>60.5</bold> whole distal genital organs <bold>60.6</bold> internal distal part of genital organs. <italic><tp:taxon-name><tp:taxon-name-part taxon-name-part-type="genus" reg="Stigmatica">Stigmatica</tp:taxon-name-part><tp:taxon-name-part taxon-name-part-type="species" reg="kobeltiana">kobeltiana</tp:taxon-name-part></tp:taxon-name></italic> (Küster, 1876). Altilia, Cosenza <bold>60.7</bold> whole distal genital organs. <bold>60.8</bold> internal distal part of genital organs; Gerace <bold>60.9</bold> whole distal genital organs <bold>60.10</bold> internal distal part of genital organs; Amantea, Cosenza <bold>60.11</bold> whole distal genital organs <bold>60.12</bold> internal distal part of genital organs. <italic><tp:taxon-name><tp:taxon-name-part taxon-name-part-type="genus" reg="Stigmatica">Stigmatica</tp:taxon-name-part><tp:taxon-name-part taxon-name-part-type="species" reg="lamellata">lamellata</tp:taxon-name-part></tp:taxon-name></italic> (Rossmässler, 1836), Corfu, Greece <bold>60.13</bold> whole distal genital organs. <bold>60.14</bold> internal distal part of genital organs <bold>60.15</bold> cross section of the epiphallus.</p></caption><graphic xmlns:xlink="http://www.w3.org/1999/xlink" xlink:href="zookeys-1077-001-g060.jpg" position="float" orientation="portrait" xlink:type="simple" id="oo_622852.jpg"><uri content-type="original_file" xlink:type="simple">https://binary.pensoft.net/fig/622852</uri></graphic></fig></tp:treatment-sec><ref-list><ref id="B68"><mixed-citation xmlns:xlink="http://www.w3.org/1999/xlink" xlink:type="simple"><person-group><name name-style="western"><surname>Nordsieck</surname><given-names>H</given-names></name></person-group> (<year>2013a</year>) <tp:taxon-name>Delimini</tp:taxon-name> (<tp:taxon-name><tp:taxon-name-part taxon-name-part-type="class">Gastropoda</tp:taxon-name-part></tp:taxon-name>, <tp:taxon-name><tp:taxon-name-part taxon-name-part-type="infraclass">Pulmonata</tp:taxon-name-part></tp:taxon-name>, <tp:taxon-name><tp:taxon-name-part taxon-name-part-type="family">Clausiliidae</tp:taxon-name-part></tp:taxon-name>) from Apennine Italy, with the description of three new subspecies from Calabria. Conchylia 44(1/2): 3–14.</mixed-citation></ref></ref-list></tp:taxon-treatment>
