# Supplementary material for: ﻿Morphological investigation of genital organs and first insights into the phylogeny of the genus Siciliaria Vest, 1867 as a basis for a taxonomic revision (Mollusca, Gastropoda, Clausiliidae)
Source: Zookeys. 2021 Dec 14;1077:1–175. doi: 10.3897/zookeys.1077.67081 (PMC8692307; doi:10.3897/zookeys.1077.67081)
Supplement: XML Treatment for Stigmatica lamellata [file zookeys.1077.67081-treatment59.xml]

<!DOCTYPE tp:taxon-treatment
  PUBLIC "-//TaxonX//DTD Taxonomic Treatment Publishing DTD v0 20100105//EN" "tax-treatment-NSO.dtd">
<tp:taxon-treatment xmlns:tp="http://www.plazi.org/taxpub"><tp:treatment-meta><kwd-group><label>Taxon classification</label><kwd>
                  <named-content content-type="kingdom">Animalia</named-content>
                </kwd><kwd>
                  <named-content content-type="order">Stylommatophora</named-content>
                </kwd><kwd>
                  <named-content content-type="family">Clausiliidae</named-content>
                </kwd></kwd-group><mixed-citation publication-type="journal"><person-group><name><surname>De Mattia</surname><given-names>Willy</given-names></name><name><surname>Reier</surname><given-names>Susanne</given-names></name><name><surname>Haring</surname><given-names>Elisabeth</given-names></name></person-group><article-title>﻿Morphological investigation of genital organs and first insights into the phylogeny of the genus <italic><tp:taxon-name><tp:taxon-name-part taxon-name-part-type="genus" reg="Siciliaria">Siciliaria</tp:taxon-name-part></tp:taxon-name></italic> Vest, 1867 as a basis for a taxonomic revision (<tp:taxon-name><tp:taxon-name-part taxon-name-part-type="phylum">Mollusca</tp:taxon-name-part></tp:taxon-name>, <tp:taxon-name><tp:taxon-name-part taxon-name-part-type="class">Gastropoda</tp:taxon-name-part></tp:taxon-name>, <tp:taxon-name><tp:taxon-name-part taxon-name-part-type="family">Clausiliidae</tp:taxon-name-part></tp:taxon-name>)</article-title><source>Zookeys</source><day>14</day><month>12</month><year>2021</year><volume>1077</volume><fpage>1</fpage><lpage>175</lpage><pub-id pub-id-type="doi">10.3897/zookeys.1077.67081</pub-id></mixed-citation></tp:treatment-meta><tp:nomenclature><label>﻿</label><tp:taxon-name>
                <object-id xmlns:xlink="http://www.w3.org/1999/xlink" content-type="arpha" xlink:type="simple">5B2CEEDD-0EA3-5CB0-BB25-7102C03FFC7C</object-id>
                <tp:taxon-name-part taxon-name-part-type="genus" reg="Stigmatica">Stigmatica</tp:taxon-name-part>
                <tp:taxon-name-part taxon-name-part-type="species" reg="lamellata">lamellata</tp:taxon-name-part>
              </tp:taxon-name><tp:taxon-authority>(Rossmässler, 1836)</tp:taxon-authority><xref ref-type="fig" rid="F60">Figs 60.13–60.15, 61.12</xref></tp:nomenclature><tp:treatment-sec sec-type="distribution" id="SECID0E44NO"><title>Distribution.</title><p>The species is distributed in southwestern Albania and Corfu, Greece (<xref ref-type="bibr" rid="B101">Welter-Schultes 2012</xref>).</p></tp:treatment-sec><tp:treatment-sec sec-type="material" id="SECID0EH5NO"><title>Specimens examined.</title><p>Greece, Corfu, Gardiki fortress. 40 m asl, <named-content xmlns:xlink="http://www.w3.org/1999/xlink" content-type="dwc:verbatimCoordinates" xlink:type="simple"><named-content content-type="geo-json" specific-use="{&#34;type&#34;:&#34;Point&#34;,&#34;coordinates&#34;:[19.884928,39.477053]}" id="NCID0EQ5NO" xlink:type="simple">39°28'37.39"N, 19°53'5.74"E</named-content></named-content>, W. De Mattia and J. Macor leg. and det., 3 dissected <abbrev xmlns:xlink="http://www.w3.org/1999/xlink" xlink:title="specimen" id="ABBRID0EV5NO" xlink:type="simple">spm</abbrev>.</p></tp:treatment-sec><tp:treatment-sec sec-type="External morphology of the genital organs" id="SECID0EZ5NO"><title>External morphology of the genital organs</title><p><bold>(Fig. <xref ref-type="fig" rid="F60">60</xref>.13).</bold> The V is much longer than the <abbrev xmlns:xlink="http://www.w3.org/1999/xlink" xlink:title="free oviduct" id="ABBRID0EG6NO" xlink:type="simple">FO</abbrev>. The <abbrev xmlns:xlink="http://www.w3.org/1999/xlink" xlink:title="first duct of the bursa copulatrix" id="ABBRID0EK6NO" xlink:type="simple">FDBC</abbrev> is shorter than the <abbrev xmlns:xlink="http://www.w3.org/1999/xlink" xlink:title="second duct of the bursa copulatrix" id="ABBRID0EO6NO" xlink:type="simple">SDBC</abbrev>+<abbrev xmlns:xlink="http://www.w3.org/1999/xlink" xlink:title="actual bursa copulatrix" id="ABBRID0ES6NO" xlink:type="simple">BC</abbrev>. The <abbrev xmlns:xlink="http://www.w3.org/1999/xlink" xlink:title="actual bursa copulatrix" id="ABBRID0EW6NO" xlink:type="simple">BC</abbrev>+<abbrev xmlns:xlink="http://www.w3.org/1999/xlink" xlink:title="second duct of the bursa copulatrix" id="ABBRID0E16NO" xlink:type="simple">SDBC</abbrev> is club-like in shape, with a clear distinction between the <abbrev xmlns:xlink="http://www.w3.org/1999/xlink" xlink:title="second duct of the bursa copulatrix" id="ABBRID0E56NO" xlink:type="simple">SDBC</abbrev> and the <abbrev xmlns:xlink="http://www.w3.org/1999/xlink" xlink:title="actual bursa copulatrix" id="ABBRID0ECAOO" xlink:type="simple">BC</abbrev>. The <abbrev xmlns:xlink="http://www.w3.org/1999/xlink" xlink:title="second duct of the bursa copulatrix" id="ABBRID0EGAOO" xlink:type="simple">SDBC</abbrev> appears very thin. The D is shorter than the <abbrev xmlns:xlink="http://www.w3.org/1999/xlink" xlink:title="second duct of the bursa copulatrix" id="ABBRID0EKAOO" xlink:type="simple">SDBC</abbrev>+<abbrev xmlns:xlink="http://www.w3.org/1999/xlink" xlink:title="actual bursa copulatrix" id="ABBRID0EOAOO" xlink:type="simple">BC</abbrev> and slightly thinner. The V is very long, cylindrical and thin in diameter. The <abbrev xmlns:xlink="http://www.w3.org/1999/xlink" xlink:title="penial complex" id="ABBRID0ESAOO" xlink:type="simple">PC</abbrev> is ~ 2 × longer than the V. The P is cylindrical spindle-like. The transition between P and EP is only slightly visible and an <abbrev xmlns:xlink="http://www.w3.org/1999/xlink" xlink:title="epiphallar ring" id="ABBRID0EWAOO" xlink:type="simple">ER</abbrev> is not clearly detectable. The <abbrev xmlns:xlink="http://www.w3.org/1999/xlink" xlink:title="penial retractor muscle" id="ABBRID0E1AOO" xlink:type="simple">PR</abbrev> is long and robust. The E is longer than the P but thinner in diameter.</p></tp:treatment-sec><tp:treatment-sec sec-type="Internal morphology of the genital organs" id="SECID0E5AOO"><title>Internal morphology of the genital organs</title><p><bold>(Figs <xref ref-type="fig" rid="F60">60</xref>.14–60.15).</bold> The V is smooth. The P shows transversal, huge smooth pleats that stop before the A. The pseudopapilla is elongated, subquadrangular and smooth. The pseudopapilla originated directly from the epiphallar wall and its base is connected to one EPL. The <abbrev xmlns:xlink="http://www.w3.org/1999/xlink" xlink:title="epiphallar ring" id="ABBRID0ELBOO" xlink:type="simple">ER</abbrev> is missing. The epiphallar formula is: <abbrev xmlns:xlink="http://www.w3.org/1999/xlink" xlink:title="penial pseudopapilla" id="ABBRID0EPBOO" xlink:type="simple">PP</abbrev>+<abbrev xmlns:xlink="http://www.w3.org/1999/xlink" xlink:title="epiphallar longitudinal pleats" id="ABBRID0ETBOO" xlink:type="simple">ELP</abbrev>. The E shows two smooth <abbrev xmlns:xlink="http://www.w3.org/1999/xlink" xlink:title="epiphallar longitudinal pleats" id="ABBRID0EXBOO" xlink:type="simple">ELP</abbrev>. They proximally fade before the <abbrev xmlns:xlink="http://www.w3.org/1999/xlink" xlink:title="vas deferens" id="ABBRID0E2BOO" xlink:type="simple">VD</abbrev>.</p></tp:treatment-sec><tp:treatment-sec><!--Section generated to contain objects referenced in tp:taxon-treatment.--><fig id="F60" position="float" orientation="portrait"><object-id xmlns:xlink="http://www.w3.org/1999/xlink" content-type="doi" xlink:type="simple">10.3897/zookeys.1077.67081.figure60</object-id><object-id xmlns:xlink="http://www.w3.org/1999/xlink" content-type="arpha" xlink:type="simple">89DA1C58-4B3F-5C5A-94AB-13E6F1A6B215</object-id><label>Figure 60.</label><caption><p><italic><tp:taxon-name><tp:taxon-name-part taxon-name-part-type="genus" reg="Stigmatica">Stigmatica</tp:taxon-name-part><tp:taxon-name-part taxon-name-part-type="species" reg="stigmatica">stigmatica</tp:taxon-name-part><tp:taxon-name-part taxon-name-part-type="subspecies" reg="sturmii">sturmii</tp:taxon-name-part></tp:taxon-name></italic> (L. Pfeiffer, 1844), Punta Penne, Brindisi <bold>60.1</bold> whole distal genital organs <bold>60.2</bold> internal distal part of genital organs. <italic><tp:taxon-name><tp:taxon-name-part taxon-name-part-type="genus" reg="Stigmatica">Stigmatica</tp:taxon-name-part><tp:taxon-name-part taxon-name-part-type="species" reg="ernae">ernae</tp:taxon-name-part></tp:taxon-name></italic> Fauer, 1978, San Rufo, Passo Sentinella <bold>60.3</bold> whole distal genital organs <bold>60.4</bold> internal distal part of genital organs. <italic><tp:taxon-name><tp:taxon-name-part taxon-name-part-type="genus" reg="Stigmatica">Stigmatica</tp:taxon-name-part><tp:taxon-name-part taxon-name-part-type="species" reg="incerta">incerta</tp:taxon-name-part></tp:taxon-name></italic> (Küster, 1861), Serra San Bruno, Vibo Valentia <bold>60.5</bold> whole distal genital organs <bold>60.6</bold> internal distal part of genital organs. <italic><tp:taxon-name><tp:taxon-name-part taxon-name-part-type="genus" reg="Stigmatica">Stigmatica</tp:taxon-name-part><tp:taxon-name-part taxon-name-part-type="species" reg="kobeltiana">kobeltiana</tp:taxon-name-part></tp:taxon-name></italic> (Küster, 1876). Altilia, Cosenza <bold>60.7</bold> whole distal genital organs. <bold>60.8</bold> internal distal part of genital organs; Gerace <bold>60.9</bold> whole distal genital organs <bold>60.10</bold> internal distal part of genital organs; Amantea, Cosenza <bold>60.11</bold> whole distal genital organs <bold>60.12</bold> internal distal part of genital organs. <italic><tp:taxon-name><tp:taxon-name-part taxon-name-part-type="genus" reg="Stigmatica">Stigmatica</tp:taxon-name-part><tp:taxon-name-part taxon-name-part-type="species" reg="lamellata">lamellata</tp:taxon-name-part></tp:taxon-name></italic> (Rossmässler, 1836), Corfu, Greece <bold>60.13</bold> whole distal genital organs. <bold>60.14</bold> internal distal part of genital organs <bold>60.15</bold> cross section of the epiphallus.</p></caption><graphic xmlns:xlink="http://www.w3.org/1999/xlink" xlink:href="zookeys-1077-001-g060.jpg" position="float" orientation="portrait" xlink:type="simple" id="oo_622852.jpg"><uri content-type="original_file" xlink:type="simple">https://binary.pensoft.net/fig/622852</uri></graphic></fig></tp:treatment-sec><ref-list><ref id="B101"><mixed-citation xmlns:xlink="http://www.w3.org/1999/xlink" xlink:type="simple"><person-group><name name-style="western"><surname>Welter-Schultes</surname><given-names>F</given-names></name></person-group> (<year>2012</year>) <source>European non-marine molluscs, a quide for species identification.</source><publisher-name>Planet Poster Editions</publisher-name>, <publisher-loc>Göttingen</publisher-loc>, <size units="page">674 pp</size>.</mixed-citation></ref></ref-list></tp:taxon-treatment>
