# Supplementary material for: ﻿Morphological investigation of genital organs and first insights into the phylogeny of the genus Siciliaria Vest, 1867 as a basis for a taxonomic revision (Mollusca, Gastropoda, Clausiliidae)
Source: Zookeys. 2021 Dec 14;1077:1–175. doi: 10.3897/zookeys.1077.67081 (PMC8692307; doi:10.3897/zookeys.1077.67081)
Supplement: XML Treatment for Stigmatica paestana intustructa [file zookeys.1077.67081-treatment61.xml]

<!DOCTYPE tp:taxon-treatment
  PUBLIC "-//TaxonX//DTD Taxonomic Treatment Publishing DTD v0 20100105//EN" "tax-treatment-NSO.dtd">
<tp:taxon-treatment xmlns:tp="http://www.plazi.org/taxpub"><tp:treatment-meta><kwd-group><label>Taxon classification</label><kwd>
                  <named-content content-type="kingdom">Animalia</named-content>
                </kwd><kwd>
                  <named-content content-type="order">Stylommatophora</named-content>
                </kwd><kwd>
                  <named-content content-type="family">Clausiliidae</named-content>
                </kwd></kwd-group><mixed-citation publication-type="journal"><person-group><name><surname>De Mattia</surname><given-names>Willy</given-names></name><name><surname>Reier</surname><given-names>Susanne</given-names></name><name><surname>Haring</surname><given-names>Elisabeth</given-names></name></person-group><article-title>﻿Morphological investigation of genital organs and first insights into the phylogeny of the genus <italic><tp:taxon-name><tp:taxon-name-part taxon-name-part-type="genus" reg="Siciliaria">Siciliaria</tp:taxon-name-part></tp:taxon-name></italic> Vest, 1867 as a basis for a taxonomic revision (<tp:taxon-name><tp:taxon-name-part taxon-name-part-type="phylum">Mollusca</tp:taxon-name-part></tp:taxon-name>, <tp:taxon-name><tp:taxon-name-part taxon-name-part-type="class">Gastropoda</tp:taxon-name-part></tp:taxon-name>, <tp:taxon-name><tp:taxon-name-part taxon-name-part-type="family">Clausiliidae</tp:taxon-name-part></tp:taxon-name>)</article-title><source>Zookeys</source><day>14</day><month>12</month><year>2021</year><volume>1077</volume><fpage>1</fpage><lpage>175</lpage><pub-id pub-id-type="doi">10.3897/zookeys.1077.67081</pub-id></mixed-citation></tp:treatment-meta><tp:nomenclature><label>﻿</label><tp:taxon-name>
                <object-id xmlns:xlink="http://www.w3.org/1999/xlink" content-type="arpha" xlink:type="simple">C95FB041-88F9-579E-981D-8B6CEAE6798F</object-id>
                <tp:taxon-name-part taxon-name-part-type="genus" reg="Stigmatica">Stigmatica</tp:taxon-name-part>
                <tp:taxon-name-part taxon-name-part-type="species" reg="paestana">paestana</tp:taxon-name-part>
                <tp:taxon-name-part taxon-name-part-type="subspecies" reg="intustructa">intustructa</tp:taxon-name-part>
              </tp:taxon-name><tp:taxon-authority>(Westerlund, 1883)</tp:taxon-authority><xref ref-type="fig" rid="F62">Figs 62.4, 62.5, 64.2</xref></tp:nomenclature><tp:treatment-sec sec-type="distribution" id="SECID0EUQOO"><title>Distribution.</title><p>This taxon is present in Basilicata, known from the area surrounding Balvano (Italy) (<xref ref-type="bibr" rid="B69">Nordsieck 2013b</xref>: 7).</p><fig id="F62" position="float" orientation="portrait"><object-id xmlns:xlink="http://www.w3.org/1999/xlink" content-type="doi" xlink:type="simple">10.3897/zookeys.1077.67081.figure62</object-id><object-id xmlns:xlink="http://www.w3.org/1999/xlink" content-type="arpha" xlink:type="simple">2B33CD71-EB6A-5017-9C7E-D63F12B7CBFE</object-id><label>Figure 62.</label><caption><p><italic><tp:taxon-name><tp:taxon-name-part taxon-name-part-type="genus" reg="Stigmatica">Stigmatica</tp:taxon-name-part><tp:taxon-name-part taxon-name-part-type="species" reg="paestana">paestana</tp:taxon-name-part><tp:taxon-name-part taxon-name-part-type="subspecies" reg="paestana">paestana</tp:taxon-name-part></tp:taxon-name></italic> (Philippi, 1836), Monte Argentario, Grosseto <bold>62.1</bold> whole distal genital organs <bold>62.2</bold> internal distal part of genital organs <bold>62.3</bold> cross section of the epiphallus. <italic><tp:taxon-name><tp:taxon-name-part taxon-name-part-type="genus" reg="Stigmatica">Stigmatica</tp:taxon-name-part><tp:taxon-name-part taxon-name-part-type="species" reg="paestana">paestana</tp:taxon-name-part><tp:taxon-name-part taxon-name-part-type="subspecies" reg="intustructa">intustructa</tp:taxon-name-part></tp:taxon-name></italic> (Westerlund, 1883), Balvano, Potenza <bold>62.4</bold> whole distal genital organs <bold>62.5</bold> internal distal part of genital organs.</p></caption><graphic xmlns:xlink="http://www.w3.org/1999/xlink" xlink:href="zookeys-1077-001-g062.jpg" position="float" orientation="portrait" xlink:type="simple" id="oo_622854.jpg"><uri content-type="original_file" xlink:type="simple">https://binary.pensoft.net/fig/622854</uri></graphic></fig></tp:treatment-sec><tp:treatment-sec sec-type="material" id="SECID0ETSOO"><title>Specimens examined.</title><p>Italy, Basilicata, Potenza, Balvano, near the castle. 450 m asl, <named-content xmlns:xlink="http://www.w3.org/1999/xlink" content-type="dwc:verbatimCoordinates" xlink:type="simple"><named-content content-type="geo-json" specific-use="{&#34;type&#34;:&#34;Point&#34;,&#34;coordinates&#34;:[15.510808,40.650342]}" id="NCID0E3SOO" xlink:type="simple">40°39'01.23"N, 15°30'38.91"E</named-content></named-content>, W. De Mattia and J. Macor leg. and det., 3 dissected <abbrev xmlns:xlink="http://www.w3.org/1999/xlink" xlink:title="specimen" id="ABBRID0EBTOO" xlink:type="simple">spm</abbrev>; Italy, Basilicata, Potenza, Balvano. 450 m asl, <named-content xmlns:xlink="http://www.w3.org/1999/xlink" content-type="dwc:verbatimCoordinates" xlink:type="simple"><named-content content-type="geo-json" specific-use="{&#34;type&#34;:&#34;Point&#34;,&#34;coordinates&#34;:[15.510858,40.644567]}" id="NCID0EITOO" xlink:type="simple">40°38'40.44"N, 15°30'39.09"E</named-content></named-content>, I. Niero leg. and det., 2 dissected <abbrev xmlns:xlink="http://www.w3.org/1999/xlink" xlink:title="specimen" id="ABBRID0ENTOO" xlink:type="simple">spm</abbrev>.</p></tp:treatment-sec><tp:treatment-sec sec-type="External morphology of the genital organs" id="SECID0ERTOO"><title>External morphology of the genital organs</title><p><bold>(Fig. <xref ref-type="fig" rid="F62">62</xref>.4).</bold> The V is much shorter than the <abbrev xmlns:xlink="http://www.w3.org/1999/xlink" xlink:title="free oviduct" id="ABBRID0E5TOO" xlink:type="simple">FO</abbrev>. The <abbrev xmlns:xlink="http://www.w3.org/1999/xlink" xlink:title="first duct of the bursa copulatrix" id="ABBRID0ECUOO" xlink:type="simple">FDBC</abbrev> is longer than the <abbrev xmlns:xlink="http://www.w3.org/1999/xlink" xlink:title="second duct of the bursa copulatrix" id="ABBRID0EGUOO" xlink:type="simple">SDBC</abbrev>+<abbrev xmlns:xlink="http://www.w3.org/1999/xlink" xlink:title="actual bursa copulatrix" id="ABBRID0EKUOO" xlink:type="simple">BC</abbrev>. The <abbrev xmlns:xlink="http://www.w3.org/1999/xlink" xlink:title="actual bursa copulatrix" id="ABBRID0EOUOO" xlink:type="simple">BC</abbrev>+<abbrev xmlns:xlink="http://www.w3.org/1999/xlink" xlink:title="second duct of the bursa copulatrix" id="ABBRID0ESUOO" xlink:type="simple">SDBC</abbrev> is slightly club-like in shape, with a more or less clear distinction between the <abbrev xmlns:xlink="http://www.w3.org/1999/xlink" xlink:title="second duct of the bursa copulatrix" id="ABBRID0EWUOO" xlink:type="simple">SDBC</abbrev> and the <abbrev xmlns:xlink="http://www.w3.org/1999/xlink" xlink:title="actual bursa copulatrix" id="ABBRID0E1UOO" xlink:type="simple">BC</abbrev>. The D is much longer than the <abbrev xmlns:xlink="http://www.w3.org/1999/xlink" xlink:title="second duct of the bursa copulatrix" id="ABBRID0E5UOO" xlink:type="simple">SDBC</abbrev>+<abbrev xmlns:xlink="http://www.w3.org/1999/xlink" xlink:title="actual bursa copulatrix" id="ABBRID0ECVOO" xlink:type="simple">BC</abbrev> and much thinner. The V is short but wide in diameter. The <abbrev xmlns:xlink="http://www.w3.org/1999/xlink" xlink:title="penial complex" id="ABBRID0EGVOO" xlink:type="simple">PC</abbrev> is ~ 4 × longer than the V. The P is cylindrical and slightly swollen. The transition between P and EP is clearly visible with a narrowing and the presence of the <abbrev xmlns:xlink="http://www.w3.org/1999/xlink" xlink:title="epiphallar ring" id="ABBRID0EKVOO" xlink:type="simple">ER</abbrev>. The <abbrev xmlns:xlink="http://www.w3.org/1999/xlink" xlink:title="penial retractor muscle" id="ABBRID0EOVOO" xlink:type="simple">PR</abbrev> is short and robust. The E is longer than the P.</p></tp:treatment-sec><tp:treatment-sec sec-type="Internal morphology of the genital organs" id="SECID0ESVOO"><title>Internal morphology of the genital organs</title><p><bold>(Fig. <xref ref-type="fig" rid="F62">62</xref>.5).</bold> The V, the A and the P lack any macro-sculpturing. The internal surface shows a coarse fine granulation. The pseudopapilla is elongated and with a smooth surface. It originates directly from the wall of the E. Its basis is connected with one <abbrev xmlns:xlink="http://www.w3.org/1999/xlink" xlink:title="epiphallar longitudinal pleats" id="ABBRID0E6VOO" xlink:type="simple">ELP</abbrev>. The E shows two moderately fringed <abbrev xmlns:xlink="http://www.w3.org/1999/xlink" xlink:title="epiphallar longitudinal pleats" id="ABBRID0EDWOO" xlink:type="simple">ELP</abbrev>. They proximally fade before the <abbrev xmlns:xlink="http://www.w3.org/1999/xlink" xlink:title="vas deferens" id="ABBRID0EHWOO" xlink:type="simple">VD</abbrev>. The epiphallar formula is <abbrev xmlns:xlink="http://www.w3.org/1999/xlink" xlink:title="penial pseudopapilla" id="ABBRID0ELWOO" xlink:type="simple">PP</abbrev>(<abbrev xmlns:xlink="http://www.w3.org/1999/xlink" xlink:title="epiphallar longitudinal pleats" id="ABBRID0EPWOO" xlink:type="simple">ELP</abbrev>).</p></tp:treatment-sec><tp:treatment-sec sec-type="remarks" id="SECID0ETWOO"><title>Remarks.</title><p><italic><tp:taxon-name><tp:taxon-name-part taxon-name-part-type="genus" reg="Stigmatica">Stigmatica</tp:taxon-name-part><tp:taxon-name-part taxon-name-part-type="species" reg="paestana">paestana</tp:taxon-name-part><tp:taxon-name-part taxon-name-part-type="subspecies" reg="intustructa">intustructa</tp:taxon-name-part></tp:taxon-name></italic> shows an anatomy of the genital organs very similar to the nominate subspecies.</p></tp:treatment-sec><ref-list><ref id="B69"><mixed-citation xmlns:xlink="http://www.w3.org/1999/xlink" xlink:type="simple"><person-group><name name-style="western"><surname>Nordsieck</surname><given-names>H</given-names></name></person-group> (<year>2013b</year>) Revisory remarks on the species of <italic><tp:taxon-name><tp:taxon-name-part taxon-name-part-type="genus">Siciliaria</tp:taxon-name-part></tp:taxon-name></italic> Vest from N. W. Sicily. <ext-link xlink:type="simple" ext-link-type="uri" xlink:href="http://hnords.de/5356429d6b11adc0b/535642a1dc1365e05/index.html">http://hnords.de/5356429d6b11adc0b/535642a1dc1365e05/index.html</ext-link></mixed-citation></ref></ref-list></tp:taxon-treatment>
