# Supplementary material for: ﻿Morphological investigation of genital organs and first insights into the phylogeny of the genus Siciliaria Vest, 1867 as a basis for a taxonomic revision (Mollusca, Gastropoda, Clausiliidae)
Source: Zookeys. 2021 Dec 14;1077:1–175. doi: 10.3897/zookeys.1077.67081 (PMC8692307; doi:10.3897/zookeys.1077.67081)
Supplement: XML Treatment for Stigmatica pantocratoris margaritifera [file zookeys.1077.67081-treatment63.xml]

<!DOCTYPE tp:taxon-treatment
  PUBLIC "-//TaxonX//DTD Taxonomic Treatment Publishing DTD v0 20100105//EN" "tax-treatment-NSO.dtd">
<tp:taxon-treatment xmlns:tp="http://www.plazi.org/taxpub"><tp:treatment-meta><kwd-group><label>Taxon classification</label><kwd>
                  <named-content content-type="kingdom">Animalia</named-content>
                </kwd><kwd>
                  <named-content content-type="order">Stylommatophora</named-content>
                </kwd><kwd>
                  <named-content content-type="family">Clausiliidae</named-content>
                </kwd></kwd-group><mixed-citation publication-type="journal"><person-group><name><surname>De Mattia</surname><given-names>Willy</given-names></name><name><surname>Reier</surname><given-names>Susanne</given-names></name><name><surname>Haring</surname><given-names>Elisabeth</given-names></name></person-group><article-title>﻿Morphological investigation of genital organs and first insights into the phylogeny of the genus <italic><tp:taxon-name><tp:taxon-name-part taxon-name-part-type="genus" reg="Siciliaria">Siciliaria</tp:taxon-name-part></tp:taxon-name></italic> Vest, 1867 as a basis for a taxonomic revision (<tp:taxon-name><tp:taxon-name-part taxon-name-part-type="phylum">Mollusca</tp:taxon-name-part></tp:taxon-name>, <tp:taxon-name><tp:taxon-name-part taxon-name-part-type="class">Gastropoda</tp:taxon-name-part></tp:taxon-name>, <tp:taxon-name><tp:taxon-name-part taxon-name-part-type="family">Clausiliidae</tp:taxon-name-part></tp:taxon-name>)</article-title><source>Zookeys</source><day>14</day><month>12</month><year>2021</year><volume>1077</volume><fpage>1</fpage><lpage>175</lpage><pub-id pub-id-type="doi">10.3897/zookeys.1077.67081</pub-id></mixed-citation></tp:treatment-meta><tp:nomenclature><label>﻿</label><tp:taxon-name>
                <object-id xmlns:xlink="http://www.w3.org/1999/xlink" content-type="arpha" xlink:type="simple">7AA69837-206F-5949-85EE-9CEF864E0BAA</object-id>
                <tp:taxon-name-part taxon-name-part-type="genus" reg="Stigmatica">Stigmatica</tp:taxon-name-part>
                <tp:taxon-name-part taxon-name-part-type="species" reg="pantocratoris">pantocratoris</tp:taxon-name-part>
                <tp:taxon-name-part taxon-name-part-type="subspecies" reg="margaritifera">margaritifera</tp:taxon-name-part>
              </tp:taxon-name><tp:taxon-authority>(Nordsieck, 1996)</tp:taxon-authority><xref ref-type="fig" rid="F63">Figs 63.5, 63.6, 64.4</xref></tp:nomenclature><tp:treatment-sec sec-type="distribution" id="SECID0EZ5OO"><title>Distribution.</title><p><italic><tp:taxon-name><tp:taxon-name-part taxon-name-part-type="genus" reg="Stigmatica">Stigmatica</tp:taxon-name-part><tp:taxon-name-part taxon-name-part-type="species" reg="pantocratoris">pantocratoris</tp:taxon-name-part><tp:taxon-name-part taxon-name-part-type="subspecies" reg="margaritifera">margaritifera</tp:taxon-name-part></tp:taxon-name></italic> is known from northern Greece up to Kozani and Veria, SW Albania (Gjirokastër, Delvinë and Sarandë districts), and the Greek-Albanian border region of Epirus near Konitsa (<xref ref-type="bibr" rid="B63">Nordsieck 1996</xref>: 11).</p><fig id="F63" position="float" orientation="portrait"><object-id xmlns:xlink="http://www.w3.org/1999/xlink" content-type="doi" xlink:type="simple">10.3897/zookeys.1077.67081.figure63</object-id><object-id xmlns:xlink="http://www.w3.org/1999/xlink" content-type="arpha" xlink:type="simple">2AAA6507-A2E5-5196-9BC4-2C551DA629D5</object-id><label>Figure 63.</label><caption><p><italic><tp:taxon-name><tp:taxon-name-part taxon-name-part-type="genus" reg="Stigmatica">Stigmatica</tp:taxon-name-part><tp:taxon-name-part taxon-name-part-type="species" reg="pantocratoris">pantocratoris</tp:taxon-name-part><tp:taxon-name-part taxon-name-part-type="subspecies" reg="pantocratoris">pantocratoris</tp:taxon-name-part></tp:taxon-name></italic> (O. Boettger, 1889), Pantocrator, Corfu <bold>63.1</bold> whole distal genital organs <bold>63.2</bold> internal distal part of genital organs. <italic><tp:taxon-name><tp:taxon-name-part taxon-name-part-type="genus" reg="Stigmatica">Stigmatica</tp:taxon-name-part><tp:taxon-name-part taxon-name-part-type="species" reg="splendens">splendens</tp:taxon-name-part></tp:taxon-name></italic> (Nordsieck, 1996), Qeparo, AL <bold>63.3</bold> whole distal genital organs <bold>63.4</bold> internal distal part of genital organs. <italic><tp:taxon-name><tp:taxon-name-part taxon-name-part-type="genus" reg="Stigmatica">Stigmatica</tp:taxon-name-part><tp:taxon-name-part taxon-name-part-type="species" reg="pantocratoris">pantocratoris</tp:taxon-name-part><tp:taxon-name-part taxon-name-part-type="subspecies" reg="margaritifera">margaritifera</tp:taxon-name-part></tp:taxon-name></italic> (Nordsieck, 1996), Krongj, AL <bold>63.5</bold> whole distal genital organs <bold>63.6</bold> internal distal part of genital organs.</p></caption><graphic xmlns:xlink="http://www.w3.org/1999/xlink" xlink:href="zookeys-1077-001-g063.jpg" position="float" orientation="portrait" xlink:type="simple" id="oo_622855.jpg"><uri content-type="original_file" xlink:type="simple">https://binary.pensoft.net/fig/622855</uri></graphic></fig></tp:treatment-sec><tp:treatment-sec sec-type="material" id="SECID0EUBPO"><title>Specimens examined.</title><p>Albania, Delvinë District, Krongj, rocky grassland at the peak region of Mt Koqinolithar. 890 m asl, <named-content xmlns:xlink="http://www.w3.org/1999/xlink" content-type="dwc:verbatimCoordinates" xlink:type="simple"><named-content content-type="geo-json" specific-use="{&#34;type&#34;:&#34;Point&#34;,&#34;coordinates&#34;:[20.169831,39.903428]}" id="NCID0E4BPO" xlink:type="simple">39°54'12.34"N, 20°10'11.39"E</named-content></named-content>, Barina, Pifkó, Puskás leg. W. De Mattia det., 2 dissected <abbrev xmlns:xlink="http://www.w3.org/1999/xlink" xlink:title="specimen" id="ABBRID0ECCPO" xlink:type="simple">spm</abbrev>.</p></tp:treatment-sec><tp:treatment-sec sec-type="External morphology of the genital organs" id="SECID0EGCPO"><title>External morphology of the genital organs</title><p><bold>(Fig. <xref ref-type="fig" rid="F63">63</xref>.5).</bold> The V is much shorter than the <abbrev xmlns:xlink="http://www.w3.org/1999/xlink" xlink:title="free oviduct" id="ABBRID0ETCPO" xlink:type="simple">FO</abbrev>. The <abbrev xmlns:xlink="http://www.w3.org/1999/xlink" xlink:title="first duct of the bursa copulatrix" id="ABBRID0EXCPO" xlink:type="simple">FDBC</abbrev> is longer than the <abbrev xmlns:xlink="http://www.w3.org/1999/xlink" xlink:title="second duct of the bursa copulatrix" id="ABBRID0E2CPO" xlink:type="simple">SDBC</abbrev>+<abbrev xmlns:xlink="http://www.w3.org/1999/xlink" xlink:title="actual bursa copulatrix" id="ABBRID0E6CPO" xlink:type="simple">BC</abbrev>. The <abbrev xmlns:xlink="http://www.w3.org/1999/xlink" xlink:title="actual bursa copulatrix" id="ABBRID0EDDPO" xlink:type="simple">BC</abbrev>+<abbrev xmlns:xlink="http://www.w3.org/1999/xlink" xlink:title="second duct of the bursa copulatrix" id="ABBRID0EHDPO" xlink:type="simple">SDBC</abbrev> is large, club-like in shape, with a more or less clear distinction between the <abbrev xmlns:xlink="http://www.w3.org/1999/xlink" xlink:title="second duct of the bursa copulatrix" id="ABBRID0ELDPO" xlink:type="simple">SDBC</abbrev> and the <abbrev xmlns:xlink="http://www.w3.org/1999/xlink" xlink:title="actual bursa copulatrix" id="ABBRID0EPDPO" xlink:type="simple">BC</abbrev>. The D is much longer than the <abbrev xmlns:xlink="http://www.w3.org/1999/xlink" xlink:title="second duct of the bursa copulatrix" id="ABBRID0ETDPO" xlink:type="simple">SDBC</abbrev>+<abbrev xmlns:xlink="http://www.w3.org/1999/xlink" xlink:title="actual bursa copulatrix" id="ABBRID0EXDPO" xlink:type="simple">BC</abbrev> and thinner in diameter. The V is very short but large in diameter. The <abbrev xmlns:xlink="http://www.w3.org/1999/xlink" xlink:title="penial complex" id="ABBRID0E2DPO" xlink:type="simple">PC</abbrev> is ~ 5 × longer than the V. The P is large and proximally folded. The transition between P and EP is clearly visible with an evident epiphallar narrowing is not evident. The <abbrev xmlns:xlink="http://www.w3.org/1999/xlink" xlink:title="epiphallar ring" id="ABBRID0E6DPO" xlink:type="simple">ER</abbrev> is visible. The <abbrev xmlns:xlink="http://www.w3.org/1999/xlink" xlink:title="penial retractor muscle" id="ABBRID0EDEPO" xlink:type="simple">PR</abbrev> is short and robust. The E is longer than the P and not much thinner in diameter.</p></tp:treatment-sec><tp:treatment-sec sec-type="Internal morphology of the genital organs" id="SECID0EHEPO"><title>Internal morphology of the genital organs</title><p><bold>(Fig. <xref ref-type="fig" rid="F63">63</xref>.6).</bold> The V, the A and the P lack any macro-sculpturing. The internal surface shows a very fine granulation. The pseudopapilla is extremely reduced, almost vestigial. It originates from a well-developed <abbrev xmlns:xlink="http://www.w3.org/1999/xlink" xlink:title="epiphallar ring" id="ABBRID0EUEPO" xlink:type="simple">ER</abbrev> that seems not to be connected with the <abbrev xmlns:xlink="http://www.w3.org/1999/xlink" xlink:title="epiphallar longitudinal pleats" id="ABBRID0EYEPO" xlink:type="simple">ELP</abbrev>. The E shows two fringed <abbrev xmlns:xlink="http://www.w3.org/1999/xlink" xlink:title="epiphallar longitudinal pleats" id="ABBRID0E3EPO" xlink:type="simple">ELP</abbrev>. They proximally fade before the <abbrev xmlns:xlink="http://www.w3.org/1999/xlink" xlink:title="vas deferens" id="ABBRID0EAFPO" xlink:type="simple">VD</abbrev>. The epiphallar formula is <abbrev xmlns:xlink="http://www.w3.org/1999/xlink" xlink:title="penial pseudopapilla" id="ABBRID0EEFPO" xlink:type="simple">PP</abbrev>(<abbrev xmlns:xlink="http://www.w3.org/1999/xlink" xlink:title="epiphallar ring" id="ABBRID0EIFPO" xlink:type="simple">ER</abbrev>)+<abbrev xmlns:xlink="http://www.w3.org/1999/xlink" xlink:title="epiphallar longitudinal pleats" id="ABBRID0EMFPO" xlink:type="simple">ELP</abbrev>.</p></tp:treatment-sec><tp:treatment-sec sec-type="remarks" id="SECID0EQFPO"><title>Remarks.</title><p>Mainland populations of <italic><tp:taxon-name><tp:taxon-name-part taxon-name-part-type="genus" reg="Stigmatica">Stigmatica</tp:taxon-name-part><tp:taxon-name-part taxon-name-part-type="species" reg="pantocratoris">pantocratoris</tp:taxon-name-part></tp:taxon-name></italic> revealed a reduction or the complete lack of the pseudopapilla, whereas it is well developed in the nominate subspecies on the island of Corfu. More anatomical research would be necessary to improve the knowledge about the character states of the pseudopapilla, in order to properly assess, together with genetic molecular data, the status of these taxa.</p></tp:treatment-sec><ref-list><ref id="B63"><mixed-citation xmlns:xlink="http://www.w3.org/1999/xlink" xlink:type="simple"><person-group><name name-style="western"><surname>Nordsieck</surname><given-names>H</given-names></name></person-group> (<year>1996</year>) <article-title>Neue Clausilien-Taxa aus Albanien (<tp:taxon-name><tp:taxon-name-part taxon-name-part-type="class">Gastropoda</tp:taxon-name-part></tp:taxon-name>: <tp:taxon-name><tp:taxon-name-part taxon-name-part-type="family">Clausiliidae</tp:taxon-name-part></tp:taxon-name>).</article-title><source>Schriften zur Malakozoologie</source><volume>9</volume>: <fpage>7</fpage>–<lpage>16</lpage>.</mixed-citation></ref></ref-list></tp:taxon-treatment>
