# Supplementary material for: ﻿Morphological investigation of genital organs and first insights into the phylogeny of the genus Siciliaria Vest, 1867 as a basis for a taxonomic revision (Mollusca, Gastropoda, Clausiliidae)
Source: Zookeys. 2021 Dec 14;1077:1–175. doi: 10.3897/zookeys.1077.67081 (PMC8692307; doi:10.3897/zookeys.1077.67081)
Supplement: XML Treatment for Stigmatica splendens [file zookeys.1077.67081-treatment64.xml]

<!DOCTYPE tp:taxon-treatment
  PUBLIC "-//TaxonX//DTD Taxonomic Treatment Publishing DTD v0 20100105//EN" "tax-treatment-NSO.dtd">
<tp:taxon-treatment xmlns:tp="http://www.plazi.org/taxpub"><tp:treatment-meta><kwd-group><label>Taxon classification</label><kwd>
                  <named-content content-type="kingdom">Animalia</named-content>
                </kwd><kwd>
                  <named-content content-type="order">Stylommatophora</named-content>
                </kwd><kwd>
                  <named-content content-type="family">Clausiliidae</named-content>
                </kwd></kwd-group><mixed-citation publication-type="journal"><person-group><name><surname>De Mattia</surname><given-names>Willy</given-names></name><name><surname>Reier</surname><given-names>Susanne</given-names></name><name><surname>Haring</surname><given-names>Elisabeth</given-names></name></person-group><article-title>﻿Morphological investigation of genital organs and first insights into the phylogeny of the genus <italic><tp:taxon-name><tp:taxon-name-part taxon-name-part-type="genus" reg="Siciliaria">Siciliaria</tp:taxon-name-part></tp:taxon-name></italic> Vest, 1867 as a basis for a taxonomic revision (<tp:taxon-name><tp:taxon-name-part taxon-name-part-type="phylum">Mollusca</tp:taxon-name-part></tp:taxon-name>, <tp:taxon-name><tp:taxon-name-part taxon-name-part-type="class">Gastropoda</tp:taxon-name-part></tp:taxon-name>, <tp:taxon-name><tp:taxon-name-part taxon-name-part-type="family">Clausiliidae</tp:taxon-name-part></tp:taxon-name>)</article-title><source>Zookeys</source><day>14</day><month>12</month><year>2021</year><volume>1077</volume><fpage>1</fpage><lpage>175</lpage><pub-id pub-id-type="doi">10.3897/zookeys.1077.67081</pub-id></mixed-citation></tp:treatment-meta><tp:nomenclature><label>﻿</label><tp:taxon-name>
                <object-id xmlns:xlink="http://www.w3.org/1999/xlink" content-type="arpha" xlink:type="simple">92D0A952-7112-5112-9351-B35C1D2CD607</object-id>
                <tp:taxon-name-part taxon-name-part-type="genus" reg="Stigmatica">Stigmatica</tp:taxon-name-part>
                <tp:taxon-name-part taxon-name-part-type="species" reg="splendens">splendens</tp:taxon-name-part>
              </tp:taxon-name><tp:taxon-authority>(Nordsieck, 1996)</tp:taxon-authority><xref ref-type="fig" rid="F63">Figs 63.3, 63.4, 64.4</xref></tp:nomenclature><tp:treatment-sec sec-type="distribution" id="SECID0ELHPO"><title>Distribution.</title><p>This taxon is restricted to southern Albania from Tepelenë area near Lum i Bençës (<xref ref-type="bibr" rid="B63">Nordsieck 1996</xref>: 12).</p></tp:treatment-sec><tp:treatment-sec sec-type="material" id="SECID0EVHPO"><title>Specimens examined.</title><p>Albania, Vlorë district, Qeparo, macchia with tree spurges W of the village, 20 m, 50 m asl,  <named-content xmlns:xlink="http://www.w3.org/1999/xlink" content-type="dwc:verbatimCoordinates" xlink:type="simple"><named-content content-type="geo-json" specific-use="{&#34;type&#34;:&#34;Point&#34;,&#34;coordinates&#34;:[19.829739,40.056964]}" id="NCID0E5HPO" xlink:type="simple">40°03'25.07"N, 19°49'47.06"E</named-content></named-content>, Juhász, Kovács, Murányi, Puskás leg. W. De Mattia det., 2 dissected <abbrev xmlns:xlink="http://www.w3.org/1999/xlink" xlink:title="specimen" id="ABBRID0EDIPO" xlink:type="simple">spm</abbrev>.</p></tp:treatment-sec><tp:treatment-sec sec-type="External morphology of the genital organs" id="SECID0EHIPO"><title>External morphology of the genital organs</title><p><bold>(Fig. <xref ref-type="fig" rid="F63">63</xref>.3).</bold> The V is much shorter than the <abbrev xmlns:xlink="http://www.w3.org/1999/xlink" xlink:title="free oviduct" id="ABBRID0EUIPO" xlink:type="simple">FO</abbrev>. The <abbrev xmlns:xlink="http://www.w3.org/1999/xlink" xlink:title="first duct of the bursa copulatrix" id="ABBRID0EYIPO" xlink:type="simple">FDBC</abbrev> is shorter than the <abbrev xmlns:xlink="http://www.w3.org/1999/xlink" xlink:title="second duct of the bursa copulatrix" id="ABBRID0E3IPO" xlink:type="simple">SDBC</abbrev>+<abbrev xmlns:xlink="http://www.w3.org/1999/xlink" xlink:title="actual bursa copulatrix" id="ABBRID0EAJPO" xlink:type="simple">BC</abbrev>. The <abbrev xmlns:xlink="http://www.w3.org/1999/xlink" xlink:title="actual bursa copulatrix" id="ABBRID0EEJPO" xlink:type="simple">BC</abbrev>+<abbrev xmlns:xlink="http://www.w3.org/1999/xlink" xlink:title="second duct of the bursa copulatrix" id="ABBRID0EIJPO" xlink:type="simple">SDBC</abbrev> is club-like in shape, large, with a more or less clear distinction between the <abbrev xmlns:xlink="http://www.w3.org/1999/xlink" xlink:title="second duct of the bursa copulatrix" id="ABBRID0EMJPO" xlink:type="simple">SDBC</abbrev> and the <abbrev xmlns:xlink="http://www.w3.org/1999/xlink" xlink:title="actual bursa copulatrix" id="ABBRID0EQJPO" xlink:type="simple">BC</abbrev>. The D is extremely long, much longer than the <abbrev xmlns:xlink="http://www.w3.org/1999/xlink" xlink:title="second duct of the bursa copulatrix" id="ABBRID0EUJPO" xlink:type="simple">SDBC</abbrev>+<abbrev xmlns:xlink="http://www.w3.org/1999/xlink" xlink:title="actual bursa copulatrix" id="ABBRID0EYJPO" xlink:type="simple">BC</abbrev> and slightly thinner. The V is short and very thin in diameter. The <abbrev xmlns:xlink="http://www.w3.org/1999/xlink" xlink:title="penial complex" id="ABBRID0E3JPO" xlink:type="simple">PC</abbrev> is ~ 3 × longer than the V. The P is large and proximally folded. The transition between P and EP is clearly visible even if the epiphallar narrowing is not evident. The <abbrev xmlns:xlink="http://www.w3.org/1999/xlink" xlink:title="epiphallar ring" id="ABBRID0EAKPO" xlink:type="simple">ER</abbrev> is visible. The <abbrev xmlns:xlink="http://www.w3.org/1999/xlink" xlink:title="penial retractor muscle" id="ABBRID0EEKPO" xlink:type="simple">PR</abbrev> is short and robust. The E is longer than the P but thinner in diameter.</p></tp:treatment-sec><tp:treatment-sec sec-type="Internal morphology of the genital organs" id="SECID0EIKPO"><title>Internal morphology of the genital organs</title><p><bold>(Fig. <xref ref-type="fig" rid="F63">63</xref>.4).</bold> The V, the A and the P lack any macro-sculpturing. The internal surface shows a coarse fine granulation. The pseudopapilla is missing. The transition between P and E is visible. The E shows two fringed <abbrev xmlns:xlink="http://www.w3.org/1999/xlink" xlink:title="epiphallar longitudinal pleats" id="ABBRID0EVKPO" xlink:type="simple">ELP</abbrev> that start with two smooth longitudinal pleats. They proximally fade before the <abbrev xmlns:xlink="http://www.w3.org/1999/xlink" xlink:title="vas deferens" id="ABBRID0EZKPO" xlink:type="simple">VD</abbrev>. The epiphallar formula is: <abbrev xmlns:xlink="http://www.w3.org/1999/xlink" xlink:title="epiphallar longitudinal pleats" id="ABBRID0E4KPO" xlink:type="simple">ELP</abbrev>.</p><fig id="F64" position="float" orientation="portrait"><object-id xmlns:xlink="http://www.w3.org/1999/xlink" content-type="doi" xlink:type="simple">10.3897/zookeys.1077.67081.figure64</object-id><object-id xmlns:xlink="http://www.w3.org/1999/xlink" content-type="arpha" xlink:type="simple">7C0EEE9F-DFA4-5160-B2D2-0D77C74E3CBF</object-id><label>Figure 64.</label><caption><p><italic><tp:taxon-name><tp:taxon-name-part taxon-name-part-type="genus" reg="Stigmatica">Stigmatica</tp:taxon-name-part><tp:taxon-name-part taxon-name-part-type="species" reg="paestana">paestana</tp:taxon-name-part><tp:taxon-name-part taxon-name-part-type="subspecies" reg="paestana">paestana</tp:taxon-name-part></tp:taxon-name></italic> (Philippi, 1836), Monte Argentario, Grosseto <bold>64.1</bold> shell. <italic><tp:taxon-name><tp:taxon-name-part taxon-name-part-type="genus" reg="Stigmatica">Stigmatica</tp:taxon-name-part><tp:taxon-name-part taxon-name-part-type="species" reg="paestana">paestana</tp:taxon-name-part><tp:taxon-name-part taxon-name-part-type="subspecies" reg="intustructa">intustructa</tp:taxon-name-part></tp:taxon-name></italic> (Westerlund, 1883), Balvano, Potenza <bold>64.2</bold> shell. <italic><tp:taxon-name><tp:taxon-name-part taxon-name-part-type="genus" reg="Stigmatica">Stigmatica</tp:taxon-name-part><tp:taxon-name-part taxon-name-part-type="species" reg="pantocratoris">pantocratoris</tp:taxon-name-part><tp:taxon-name-part taxon-name-part-type="subspecies" reg="pantocratoris">pantocratoris</tp:taxon-name-part></tp:taxon-name></italic> (O. Boettger, 1889), Pantocrator, Corfu <bold>64.3</bold> shell. <italic><tp:taxon-name><tp:taxon-name-part taxon-name-part-type="genus" reg="Stigmatica">Stigmatica</tp:taxon-name-part><tp:taxon-name-part taxon-name-part-type="species" reg="splendens">splendens</tp:taxon-name-part></tp:taxon-name></italic> (Nordsieck, 1996), Qeparo, AL <bold>64.4</bold> shell. <italic><tp:taxon-name><tp:taxon-name-part taxon-name-part-type="genus" reg="Stigmatica">Stigmatica</tp:taxon-name-part><tp:taxon-name-part taxon-name-part-type="species" reg="pantocratoris">pantocratoris</tp:taxon-name-part><tp:taxon-name-part taxon-name-part-type="subspecies" reg="margaritifera">margaritifera</tp:taxon-name-part></tp:taxon-name></italic> (Nordsieck, 1996), Krongj, AL <bold>64.5</bold> shell.</p></caption><graphic xmlns:xlink="http://www.w3.org/1999/xlink" xlink:href="zookeys-1077-001-g064.jpg" position="float" orientation="portrait" xlink:type="simple" id="oo_622856.jpg"><uri content-type="original_file" xlink:type="simple">https://binary.pensoft.net/fig/622856</uri></graphic></fig></tp:treatment-sec><tp:treatment-sec sec-type="remarks" id="SECID0E6NPO"><title>Remarks.</title><p>The lack of the pseudopapilla represents a possible apomorphic state of the epiphallus as already seen in other genera (e.g., <italic>Montenegrina</italic>, De Mattia 2020).</p></tp:treatment-sec><tp:treatment-sec><!--Section generated to contain objects referenced in tp:taxon-treatment.--><fig id="F63" position="float" orientation="portrait"><object-id xmlns:xlink="http://www.w3.org/1999/xlink" content-type="doi" xlink:type="simple">10.3897/zookeys.1077.67081.figure63</object-id><object-id xmlns:xlink="http://www.w3.org/1999/xlink" content-type="arpha" xlink:type="simple">2AAA6507-A2E5-5196-9BC4-2C551DA629D5</object-id><label>Figure 63.</label><caption><p><italic><tp:taxon-name><tp:taxon-name-part taxon-name-part-type="genus" reg="Stigmatica">Stigmatica</tp:taxon-name-part><tp:taxon-name-part taxon-name-part-type="species" reg="pantocratoris">pantocratoris</tp:taxon-name-part><tp:taxon-name-part taxon-name-part-type="subspecies" reg="pantocratoris">pantocratoris</tp:taxon-name-part></tp:taxon-name></italic> (O. Boettger, 1889), Pantocrator, Corfu <bold>63.1</bold> whole distal genital organs <bold>63.2</bold> internal distal part of genital organs. <italic><tp:taxon-name><tp:taxon-name-part taxon-name-part-type="genus" reg="Stigmatica">Stigmatica</tp:taxon-name-part><tp:taxon-name-part taxon-name-part-type="species" reg="splendens">splendens</tp:taxon-name-part></tp:taxon-name></italic> (Nordsieck, 1996), Qeparo, AL <bold>63.3</bold> whole distal genital organs <bold>63.4</bold> internal distal part of genital organs. <italic><tp:taxon-name><tp:taxon-name-part taxon-name-part-type="genus" reg="Stigmatica">Stigmatica</tp:taxon-name-part><tp:taxon-name-part taxon-name-part-type="species" reg="pantocratoris">pantocratoris</tp:taxon-name-part><tp:taxon-name-part taxon-name-part-type="subspecies" reg="margaritifera">margaritifera</tp:taxon-name-part></tp:taxon-name></italic> (Nordsieck, 1996), Krongj, AL <bold>63.5</bold> whole distal genital organs <bold>63.6</bold> internal distal part of genital organs.</p></caption><graphic xmlns:xlink="http://www.w3.org/1999/xlink" xlink:href="zookeys-1077-001-g063.jpg" position="float" orientation="portrait" xlink:type="simple" id="oo_622855.jpg"><uri content-type="original_file" xlink:type="simple">https://binary.pensoft.net/fig/622855</uri></graphic></fig></tp:treatment-sec><ref-list><ref id="B63"><mixed-citation xmlns:xlink="http://www.w3.org/1999/xlink" xlink:type="simple"><person-group><name name-style="western"><surname>Nordsieck</surname><given-names>H</given-names></name></person-group> (<year>1996</year>) <article-title>Neue Clausilien-Taxa aus Albanien (<tp:taxon-name><tp:taxon-name-part taxon-name-part-type="class">Gastropoda</tp:taxon-name-part></tp:taxon-name>: <tp:taxon-name><tp:taxon-name-part taxon-name-part-type="family">Clausiliidae</tp:taxon-name-part></tp:taxon-name>).</article-title><source>Schriften zur Malakozoologie</source><volume>9</volume>: <fpage>7</fpage>–<lpage>16</lpage>.</mixed-citation></ref></ref-list></tp:taxon-treatment>
