# Supplementary material for: ﻿Morphological investigation of genital organs and first insights into the phylogeny of the genus Siciliaria Vest, 1867 as a basis for a taxonomic revision (Mollusca, Gastropoda, Clausiliidae)
Source: Zookeys. 2021 Dec 14;1077:1–175. doi: 10.3897/zookeys.1077.67081 (PMC8692307; doi:10.3897/zookeys.1077.67081)
Supplement: XML Treatment for Stigmatica vulcanica vulcanica [file zookeys.1077.67081-treatment65.xml]

<!DOCTYPE tp:taxon-treatment
  PUBLIC "-//TaxonX//DTD Taxonomic Treatment Publishing DTD v0 20100105//EN" "tax-treatment-NSO.dtd">
<tp:taxon-treatment xmlns:tp="http://www.plazi.org/taxpub"><tp:treatment-meta><kwd-group><label>Taxon classification</label><kwd>
                  <named-content content-type="kingdom">Animalia</named-content>
                </kwd><kwd>
                  <named-content content-type="order">Stylommatophora</named-content>
                </kwd><kwd>
                  <named-content content-type="family">Clausiliidae</named-content>
                </kwd></kwd-group><mixed-citation publication-type="journal"><person-group><name><surname>De Mattia</surname><given-names>Willy</given-names></name><name><surname>Reier</surname><given-names>Susanne</given-names></name><name><surname>Haring</surname><given-names>Elisabeth</given-names></name></person-group><article-title>﻿Morphological investigation of genital organs and first insights into the phylogeny of the genus <italic><tp:taxon-name><tp:taxon-name-part taxon-name-part-type="genus" reg="Siciliaria">Siciliaria</tp:taxon-name-part></tp:taxon-name></italic> Vest, 1867 as a basis for a taxonomic revision (<tp:taxon-name><tp:taxon-name-part taxon-name-part-type="phylum">Mollusca</tp:taxon-name-part></tp:taxon-name>, <tp:taxon-name><tp:taxon-name-part taxon-name-part-type="class">Gastropoda</tp:taxon-name-part></tp:taxon-name>, <tp:taxon-name><tp:taxon-name-part taxon-name-part-type="family">Clausiliidae</tp:taxon-name-part></tp:taxon-name>)</article-title><source>Zookeys</source><day>14</day><month>12</month><year>2021</year><volume>1077</volume><fpage>1</fpage><lpage>175</lpage><pub-id pub-id-type="doi">10.3897/zookeys.1077.67081</pub-id></mixed-citation></tp:treatment-meta><tp:nomenclature><label>﻿</label><tp:taxon-name>
                <object-id xmlns:xlink="http://www.w3.org/1999/xlink" content-type="arpha" xlink:type="simple">E094522F-3052-548A-98FE-B54DF49C37DF</object-id>
                <tp:taxon-name-part taxon-name-part-type="genus" reg="Stigmatica">Stigmatica</tp:taxon-name-part>
                <tp:taxon-name-part taxon-name-part-type="species" reg="vulcanica">vulcanica</tp:taxon-name-part>
                <tp:taxon-name-part taxon-name-part-type="subspecies" reg="vulcanica">vulcanica</tp:taxon-name-part>
              </tp:taxon-name><tp:taxon-authority>(Benoit, 1860)</tp:taxon-authority><xref ref-type="fig" rid="F65">Figs 65.1–65.6, 66.1–66.3</xref></tp:nomenclature><tp:treatment-sec sec-type="distribution" id="SECID0EVPPO"><title>Distribution.</title><p><italic><tp:taxon-name><tp:taxon-name-part taxon-name-part-type="genus" reg="Stigmatica">Stigmatica</tp:taxon-name-part><tp:taxon-name-part taxon-name-part-type="species" reg="vulcanica">vulcanica</tp:taxon-name-part><tp:taxon-name-part taxon-name-part-type="subspecies" reg="vulcanica">vulcanica</tp:taxon-name-part></tp:taxon-name></italic> is found in northeastern Sicily, Eaolian Islands and Calabria (<xref ref-type="bibr" rid="B68">Nordsieck 2013a</xref>: 7).</p></tp:treatment-sec><tp:treatment-sec sec-type="material" id="SECID0EOQPO"><title>Specimens examined.</title><p>Italy, Calabria, Cosenza, Via Porta Piana. 300 m asl, <named-content xmlns:xlink="http://www.w3.org/1999/xlink" content-type="dwc:verbatimCoordinates" xlink:type="simple"><named-content content-type="geo-json" specific-use="{&#34;type&#34;:&#34;Point&#34;,&#34;coordinates&#34;:[16.258394,39.283911]}" id="NCID0EXQPO" xlink:type="simple">39°17'2.08"N, 16°15'30.22"E</named-content></named-content>, [Lab ID 12068_2, <abbrev xmlns:xlink="http://www.w3.org/1999/xlink" xlink:title="cytochrome c oxidase subunit 1 gene" id="ABBRID0E3QPO" xlink:type="simple">COI</abbrev>: <ext-link xmlns:xlink="http://www.w3.org/1999/xlink" ext-link-type="gen" xlink:href="MW758943" xlink:type="simple">MW758943</ext-link>, <abbrev xmlns:xlink="http://www.w3.org/1999/xlink" xlink:title="internal transcribed spacer 2" id="ABBRID0EFRPO" xlink:type="simple">ITS2</abbrev>: <ext-link xmlns:xlink="http://www.w3.org/1999/xlink" ext-link-type="gen" xlink:href="MW757060" xlink:type="simple">MW757060</ext-link>, <ext-link xmlns:xlink="http://www.w3.org/1999/xlink" ext-link-type="gen" xlink:href="MW757061" xlink:type="simple">MW757061</ext-link>], H. Nordsieck leg. and det., 2 dissected <abbrev xmlns:xlink="http://www.w3.org/1999/xlink" xlink:title="specimen" id="ABBRID0ETRPO" xlink:type="simple">spm</abbrev>; Italy, Calabria, Paola, Castello di San Lucido, Via Porta Piana. 120 m asl, <named-content xmlns:xlink="http://www.w3.org/1999/xlink" content-type="dwc:verbatimCoordinates" xlink:type="simple"><named-content content-type="geo-json" specific-use="{&#34;type&#34;:&#34;Point&#34;,&#34;coordinates&#34;:[16.044436,39.359183]}" id="NCID0E1RPO" xlink:type="simple">39°21'33.06"N, 16°02'39.97"E</named-content></named-content>, I. Niero leg. and det., 1 dissected <abbrev xmlns:xlink="http://www.w3.org/1999/xlink" xlink:title="specimen" id="ABBRID0E6RPO" xlink:type="simple">spm</abbrev>; Italy, Calabria, Cosenza, Amantea. 30 m asl, <named-content xmlns:xlink="http://www.w3.org/1999/xlink" content-type="dwc:verbatimCoordinates" xlink:type="simple"><named-content content-type="geo-json" specific-use="{&#34;type&#34;:&#34;Point&#34;,&#34;coordinates&#34;:[16.071703,39.140181]}" id="NCID0EGSPO" xlink:type="simple">39°08'24.65"N, 16°04'18.13"E</named-content></named-content>, W. I. Niero leg., W. De Mattia det., 1 dissected <abbrev xmlns:xlink="http://www.w3.org/1999/xlink" xlink:title="specimen" id="ABBRID0ELSPO" xlink:type="simple">spm</abbrev>; Italy, Sicily, Catania, Belpasso, Contrada Piscitello. 650 m asl, <named-content xmlns:xlink="http://www.w3.org/1999/xlink" content-type="dwc:verbatimCoordinates" xlink:type="simple"><named-content content-type="geo-json" specific-use="{&#34;type&#34;:&#34;Point&#34;,&#34;coordinates&#34;:[14.990394,37.603878]}" id="NCID0ESSPO" xlink:type="simple">37°36'13.96"N, 14°59'25.42"E</named-content></named-content>, W. De Mattia and J. Macor leg. and det., 2 dissected <abbrev xmlns:xlink="http://www.w3.org/1999/xlink" xlink:title="specimen" id="ABBRID0EXSPO" xlink:type="simple">spm</abbrev>.</p></tp:treatment-sec><tp:treatment-sec sec-type="External morphology of the genital organs" id="SECID0E2SPO"><title>External morphology of the genital organs</title><p><bold>(Figs <xref ref-type="fig" rid="F65">65</xref>.1, 65.3, 65.5, 65.7).</bold> The V can be as long as or shorter or longer than the <abbrev xmlns:xlink="http://www.w3.org/1999/xlink" xlink:title="free oviduct" id="ABBRID0EITPO" xlink:type="simple">FO</abbrev>. The <abbrev xmlns:xlink="http://www.w3.org/1999/xlink" xlink:title="first duct of the bursa copulatrix" id="ABBRID0EMTPO" xlink:type="simple">FDBC</abbrev> is longer than the <abbrev xmlns:xlink="http://www.w3.org/1999/xlink" xlink:title="second duct of the bursa copulatrix" id="ABBRID0EQTPO" xlink:type="simple">SDBC</abbrev>+<abbrev xmlns:xlink="http://www.w3.org/1999/xlink" xlink:title="actual bursa copulatrix" id="ABBRID0EUTPO" xlink:type="simple">BC</abbrev>. The <abbrev xmlns:xlink="http://www.w3.org/1999/xlink" xlink:title="actual bursa copulatrix" id="ABBRID0EYTPO" xlink:type="simple">BC</abbrev>+<abbrev xmlns:xlink="http://www.w3.org/1999/xlink" xlink:title="second duct of the bursa copulatrix" id="ABBRID0E3TPO" xlink:type="simple">SDBC</abbrev> is club-like to slightly elongated in shape, with a more or less clear distinction between the <abbrev xmlns:xlink="http://www.w3.org/1999/xlink" xlink:title="second duct of the bursa copulatrix" id="ABBRID0EAUPO" xlink:type="simple">SDBC</abbrev> and the <abbrev xmlns:xlink="http://www.w3.org/1999/xlink" xlink:title="actual bursa copulatrix" id="ABBRID0EEUPO" xlink:type="simple">BC</abbrev>. The D is as long as or much longer than the <abbrev xmlns:xlink="http://www.w3.org/1999/xlink" xlink:title="second duct of the bursa copulatrix" id="ABBRID0EIUPO" xlink:type="simple">SDBC</abbrev>+<abbrev xmlns:xlink="http://www.w3.org/1999/xlink" xlink:title="actual bursa copulatrix" id="ABBRID0EMUPO" xlink:type="simple">BC</abbrev> and thinner. The <abbrev xmlns:xlink="http://www.w3.org/1999/xlink" xlink:title="penial complex" id="ABBRID0EQUPO" xlink:type="simple">PC</abbrev> is ~ 2 × longer than the V. The P is cylindrical and slightly swollen. The transition between P and EP is clearly visible and two samples out of nine showed a strong <abbrev xmlns:xlink="http://www.w3.org/1999/xlink" xlink:title="epiphallar thickening" id="ABBRID0EUUPO" xlink:type="simple">ET</abbrev>. The <abbrev xmlns:xlink="http://www.w3.org/1999/xlink" xlink:title="penial retractor muscle" id="ABBRID0EYUPO" xlink:type="simple">PR</abbrev> is long and robust. The E is longer than the P but thinner in diameter.</p></tp:treatment-sec><tp:treatment-sec sec-type="Internal morphology of the genital organs" id="SECID0E3UPO"><title>Internal morphology of the genital organs</title><p><bold>(Figs <xref ref-type="fig" rid="F65">65</xref>.2, 65.4, 65.6, 65.8).</bold> Belpasso, Catania, Sicily (Fig. <xref ref-type="fig" rid="F65">65</xref>.2): The V is smooth. The P shows a chevron-like pattern that gradually disappears as approaching the A. The proximal penis presents an irregular pattern of smooth small pleats. The pseudopapilla is very long and reaches the A. It is smooth and slightly irregularly folded at its base. The <abbrev xmlns:xlink="http://www.w3.org/1999/xlink" xlink:title="epiphallar ring" id="ABBRID0ENVPO" xlink:type="simple">ER</abbrev> is not present. The E distally shows many small irregular pleats that proximally merge into two smooth <abbrev xmlns:xlink="http://www.w3.org/1999/xlink" xlink:title="epiphallar longitudinal pleats" id="ABBRID0ERVPO" xlink:type="simple">ELP</abbrev>. They proximally fade before the <abbrev xmlns:xlink="http://www.w3.org/1999/xlink" xlink:title="vas deferens" id="ABBRID0EVVPO" xlink:type="simple">VD</abbrev>. The epiphallar formula is: <abbrev xmlns:xlink="http://www.w3.org/1999/xlink" xlink:title="penial pseudopapilla" id="ABBRID0EZVPO" xlink:type="simple">PP</abbrev>(<abbrev xmlns:xlink="http://www.w3.org/1999/xlink" xlink:title="epiphallar longitudinal pleats" id="ABBRID0E4VPO" xlink:type="simple">ELP</abbrev>).</p><p>Cosenza and Paola, Calabria (Figs <xref ref-type="fig" rid="F65">65</xref>.4, 65.6): The V is smooth. The P shows many fine smooth longitudinal pleats that tend to fade towards the A. The pseudopapilla is very long and almost reaches the A. It is smooth and blade-shaped. A strong <abbrev xmlns:xlink="http://www.w3.org/1999/xlink" xlink:title="epiphallar ring" id="ABBRID0EHWPO" xlink:type="simple">ER</abbrev> is present. The pseudopapilla originates from the E wall, independent from the <abbrev xmlns:xlink="http://www.w3.org/1999/xlink" xlink:title="epiphallar ring" id="ABBRID0ELWPO" xlink:type="simple">ER</abbrev> and it is connected to the <abbrev xmlns:xlink="http://www.w3.org/1999/xlink" xlink:title="epiphallar longitudinal pleats" id="ABBRID0EPWPO" xlink:type="simple">ELP</abbrev> by means of 3 to 8 smooth longitudinal pleats. The epiphallar formula is: <abbrev xmlns:xlink="http://www.w3.org/1999/xlink" xlink:title="penial pseudopapilla" id="ABBRID0ETWPO" xlink:type="simple">PP</abbrev>+<abbrev xmlns:xlink="http://www.w3.org/1999/xlink" xlink:title="epiphallar ring" id="ABBRID0EXWPO" xlink:type="simple">ER</abbrev>(<abbrev xmlns:xlink="http://www.w3.org/1999/xlink" xlink:title="epiphallar longitudinal pleats" id="ABBRID0E2WPO" xlink:type="simple">ELP</abbrev>). The two <abbrev xmlns:xlink="http://www.w3.org/1999/xlink" xlink:title="epiphallar longitudinal pleats" id="ABBRID0E6WPO" xlink:type="simple">ELP</abbrev> are smooth and fade before entering the <abbrev xmlns:xlink="http://www.w3.org/1999/xlink" xlink:title="vas deferens" id="ABBRID0EDXPO" xlink:type="simple">VD</abbrev>.</p></tp:treatment-sec><tp:treatment-sec sec-type="remarks" id="SECID0EHXPO"><title>Remarks.</title><p><italic><tp:taxon-name><tp:taxon-name-part taxon-name-part-type="genus" reg="Stigmatica">Stigmatica</tp:taxon-name-part><tp:taxon-name-part taxon-name-part-type="species" reg="vulcanica">vulcanica</tp:taxon-name-part><tp:taxon-name-part taxon-name-part-type="subspecies" reg="vulcanica">vulcanica</tp:taxon-name-part></tp:taxon-name></italic> showed a variable morphology of the genital organs. The Sicilian samples present an anatomy of the genital organs that greatly differs from those from Calabria. The internal penis of two populations from Cosenza shows longitudinal pleats vs. the chevron pattern of the Sicilian samples. Moreover, the pseudopapilla and the transition between P and E are different (presence of the <abbrev xmlns:xlink="http://www.w3.org/1999/xlink" xlink:title="epiphallar ring" id="ABBRID0E3XPO" xlink:type="simple">ER</abbrev> vs. absence of <abbrev xmlns:xlink="http://www.w3.org/1999/xlink" xlink:title="epiphallar ring" id="ABBRID0EAYPO" xlink:type="simple">ER</abbrev>).</p><p>Unfortunately, genetic molecular data are not yet available from topotypic populations from the Mongibello-Etna (Sicily) thus, although the anatomical investigations highlight reliable differences, the relationships with and the status of the Calabrian populations still have to be properly assessed.</p><fig id="F65" position="float" orientation="portrait"><object-id xmlns:xlink="http://www.w3.org/1999/xlink" content-type="doi" xlink:type="simple">10.3897/zookeys.1077.67081.figure65</object-id><object-id xmlns:xlink="http://www.w3.org/1999/xlink" content-type="arpha" xlink:type="simple">145DCD6E-928E-5434-B3C8-065D4F43735F</object-id><label>Figure 65.</label><caption><p><italic><tp:taxon-name><tp:taxon-name-part taxon-name-part-type="genus" reg="Stigmatica">Stigmatica</tp:taxon-name-part><tp:taxon-name-part taxon-name-part-type="species" reg="vulcanica">vulcanica</tp:taxon-name-part><tp:taxon-name-part taxon-name-part-type="subspecies" reg="vulcanica">vulcanica</tp:taxon-name-part></tp:taxon-name></italic> (Benoit, 1860), Belpasso, Catania <bold>65.1</bold> whole distal genital organs <bold>65.2</bold> internal distal part of genital organs. Cosenza <bold>65.3</bold> whole distal genital organs <bold>65.4</bold> internal distal part of genital organs. Paola <bold>65.5</bold> whole distal genital organs <bold>65.6</bold> internal distal part of genital organs. <italic><tp:taxon-name><tp:taxon-name-part taxon-name-part-type="genus" reg="Stigmatica">Stigmatica</tp:taxon-name-part><tp:taxon-name-part taxon-name-part-type="species" reg="vulcanica">vulcanica</tp:taxon-name-part><tp:taxon-name-part taxon-name-part-type="subspecies" reg="sigridae">sigridae</tp:taxon-name-part></tp:taxon-name></italic> Nordsieck, 2013, Mendicino, Cosenza <bold>65.7</bold> whole distal genital organs <bold>65.8</bold> internal distal part of genital organs.</p></caption><graphic xmlns:xlink="http://www.w3.org/1999/xlink" xlink:href="zookeys-1077-001-g065.jpg" position="float" orientation="portrait" xlink:type="simple" id="oo_622857.jpg"><uri content-type="original_file" xlink:type="simple">https://binary.pensoft.net/fig/622857</uri></graphic></fig></tp:treatment-sec><ref-list><ref id="B68"><mixed-citation xmlns:xlink="http://www.w3.org/1999/xlink" xlink:type="simple"><person-group><name name-style="western"><surname>Nordsieck</surname><given-names>H</given-names></name></person-group> (<year>2013a</year>) <tp:taxon-name>Delimini</tp:taxon-name> (<tp:taxon-name><tp:taxon-name-part taxon-name-part-type="class">Gastropoda</tp:taxon-name-part></tp:taxon-name>, <tp:taxon-name><tp:taxon-name-part taxon-name-part-type="infraclass">Pulmonata</tp:taxon-name-part></tp:taxon-name>, <tp:taxon-name><tp:taxon-name-part taxon-name-part-type="family">Clausiliidae</tp:taxon-name-part></tp:taxon-name>) from Apennine Italy, with the description of three new subspecies from Calabria. Conchylia 44(1/2): 3–14.</mixed-citation></ref></ref-list></tp:taxon-treatment>
