# Supplementary material for: ﻿Morphological investigation of genital organs and first insights into the phylogeny of the genus Siciliaria Vest, 1867 as a basis for a taxonomic revision (Mollusca, Gastropoda, Clausiliidae)
Source: Zookeys. 2021 Dec 14;1077:1–175. doi: 10.3897/zookeys.1077.67081 (PMC8692307; doi:10.3897/zookeys.1077.67081)
Supplement: XML Treatment for Stigmatica vulcanica sigridae [file zookeys.1077.67081-treatment66.xml]

<!DOCTYPE tp:taxon-treatment
  PUBLIC "-//TaxonX//DTD Taxonomic Treatment Publishing DTD v0 20100105//EN" "tax-treatment-NSO.dtd">
<tp:taxon-treatment xmlns:tp="http://www.plazi.org/taxpub"><tp:treatment-meta><kwd-group><label>Taxon classification</label><kwd>
                  <named-content content-type="kingdom">Animalia</named-content>
                </kwd><kwd>
                  <named-content content-type="order">Stylommatophora</named-content>
                </kwd><kwd>
                  <named-content content-type="family">Clausiliidae</named-content>
                </kwd></kwd-group><mixed-citation publication-type="journal"><person-group><name><surname>De Mattia</surname><given-names>Willy</given-names></name><name><surname>Reier</surname><given-names>Susanne</given-names></name><name><surname>Haring</surname><given-names>Elisabeth</given-names></name></person-group><article-title>﻿Morphological investigation of genital organs and first insights into the phylogeny of the genus <italic><tp:taxon-name><tp:taxon-name-part taxon-name-part-type="genus" reg="Siciliaria">Siciliaria</tp:taxon-name-part></tp:taxon-name></italic> Vest, 1867 as a basis for a taxonomic revision (<tp:taxon-name><tp:taxon-name-part taxon-name-part-type="phylum">Mollusca</tp:taxon-name-part></tp:taxon-name>, <tp:taxon-name><tp:taxon-name-part taxon-name-part-type="class">Gastropoda</tp:taxon-name-part></tp:taxon-name>, <tp:taxon-name><tp:taxon-name-part taxon-name-part-type="family">Clausiliidae</tp:taxon-name-part></tp:taxon-name>)</article-title><source>Zookeys</source><day>14</day><month>12</month><year>2021</year><volume>1077</volume><fpage>1</fpage><lpage>175</lpage><pub-id pub-id-type="doi">10.3897/zookeys.1077.67081</pub-id></mixed-citation></tp:treatment-meta><tp:nomenclature><label>﻿</label><tp:taxon-name>
                <object-id xmlns:xlink="http://www.w3.org/1999/xlink" content-type="arpha" xlink:type="simple">3769474E-8D23-5501-B481-080CD589FB23</object-id>
                <tp:taxon-name-part taxon-name-part-type="genus" reg="Stigmatica">Stigmatica</tp:taxon-name-part>
                <tp:taxon-name-part taxon-name-part-type="species" reg="vulcanica">vulcanica</tp:taxon-name-part>
                <tp:taxon-name-part taxon-name-part-type="subspecies" reg="sigridae">sigridae</tp:taxon-name-part>
              </tp:taxon-name><tp:taxon-authority>Nordsieck, 2013</tp:taxon-authority><xref ref-type="fig" rid="F65">Figs 65.7, 65.8, 66.4, 66.5</xref></tp:nomenclature><tp:treatment-sec sec-type="distribution" id="SECID0EO2PO"><title>Distribution.</title><p><italic><tp:taxon-name><tp:taxon-name-part taxon-name-part-type="genus" reg="Stigmatica">Stigmatica</tp:taxon-name-part><tp:taxon-name-part taxon-name-part-type="species" reg="vulcanica">vulcanica</tp:taxon-name-part><tp:taxon-name-part taxon-name-part-type="subspecies" reg="sigridae">sigridae</tp:taxon-name-part></tp:taxon-name></italic> is restricted to a small range east of Cosenza in central Calabria (<xref ref-type="bibr" rid="B68">Nordsieck 2013a</xref>: 10).</p></tp:treatment-sec><tp:treatment-sec sec-type="material" id="SECID0EH3PO"><title>Specimens examined.</title><p>Italy, Calabria, Cosenza, Contrada Rizzuto. 770 m asl, <named-content xmlns:xlink="http://www.w3.org/1999/xlink" content-type="dwc:verbatimCoordinates" xlink:type="simple"><named-content content-type="geo-json" specific-use="{&#34;type&#34;:&#34;Point&#34;,&#34;coordinates&#34;:[16.175142,39.247567]}" id="NCID0EQ3PO" xlink:type="simple">39°14'51.24"N, 16°10'30.51"E</named-content></named-content>, W. De Mattia and J. Macor leg. and det., 2 dissected <abbrev xmlns:xlink="http://www.w3.org/1999/xlink" xlink:title="specimen" id="ABBRID0EV3PO" xlink:type="simple">spm</abbrev>; Italy, Calabria, Cosenza, Contrada Rizzuto road to San Bartolo, Cosenza, Calabria, Italy. 740 m asl, <named-content xmlns:xlink="http://www.w3.org/1999/xlink" content-type="dwc:verbatimCoordinates" xlink:type="simple"><named-content content-type="geo-json" specific-use="{&#34;type&#34;:&#34;Point&#34;,&#34;coordinates&#34;:[16.185878,39.255736]}" id="NCID0E33PO" xlink:type="simple">39°15'20.65"N, 16°11'09.16"E</named-content></named-content>, W. De Mattia and J. Macor leg. and det., 2 dissected <abbrev xmlns:xlink="http://www.w3.org/1999/xlink" xlink:title="specimen" id="ABBRID0EB4PO" xlink:type="simple">spm</abbrev>.</p><fig id="F66" position="float" orientation="portrait"><object-id xmlns:xlink="http://www.w3.org/1999/xlink" content-type="doi" xlink:type="simple">10.3897/zookeys.1077.67081.figure66</object-id><object-id xmlns:xlink="http://www.w3.org/1999/xlink" content-type="arpha" xlink:type="simple">F213AD68-466E-587E-BB74-A220584DE190</object-id><label>Figure 66.</label><caption><p><italic><tp:taxon-name><tp:taxon-name-part taxon-name-part-type="genus" reg="Stigmatica">Stigmatica</tp:taxon-name-part><tp:taxon-name-part taxon-name-part-type="species" reg="vulcanica">vulcanica</tp:taxon-name-part><tp:taxon-name-part taxon-name-part-type="subspecies" reg="vulcanica">vulcanica</tp:taxon-name-part></tp:taxon-name></italic> (Benoit, 1860), Belpasso, Catania <bold>66.1</bold> shell. Cosenza <bold>66.2</bold> shell; Paola <bold>66.3</bold> shell. <italic><tp:taxon-name><tp:taxon-name-part taxon-name-part-type="genus" reg="Stigmatica">Stigmatica</tp:taxon-name-part><tp:taxon-name-part taxon-name-part-type="species" reg="vulcanica">vulcanica</tp:taxon-name-part><tp:taxon-name-part taxon-name-part-type="subspecies" reg="sigridae">sigridae</tp:taxon-name-part></tp:taxon-name></italic> Nordsieck, 2013, Mendicino, Cosenza <bold>66.4–66.5</bold> shells.</p></caption><graphic xmlns:xlink="http://www.w3.org/1999/xlink" xlink:href="zookeys-1077-001-g066.jpg" position="float" orientation="portrait" xlink:type="simple" id="oo_622858.jpg"><uri content-type="original_file" xlink:type="simple">https://binary.pensoft.net/fig/622858</uri></graphic></fig></tp:treatment-sec><tp:treatment-sec sec-type="External morphology of the genital organs" id="SECID0EY5PO"><title>External morphology of the genital organs</title><p><bold>(Fig. <xref ref-type="fig" rid="F65">65</xref>.9).</bold> The V as long as the <abbrev xmlns:xlink="http://www.w3.org/1999/xlink" xlink:title="free oviduct" id="ABBRID0EF6PO" xlink:type="simple">FO</abbrev>. The <abbrev xmlns:xlink="http://www.w3.org/1999/xlink" xlink:title="first duct of the bursa copulatrix" id="ABBRID0EJ6PO" xlink:type="simple">FDBC</abbrev> is 1.5 × longer than the <abbrev xmlns:xlink="http://www.w3.org/1999/xlink" xlink:title="second duct of the bursa copulatrix" id="ABBRID0EN6PO" xlink:type="simple">SDBC</abbrev>+<abbrev xmlns:xlink="http://www.w3.org/1999/xlink" xlink:title="actual bursa copulatrix" id="ABBRID0ER6PO" xlink:type="simple">BC</abbrev>. The <abbrev xmlns:xlink="http://www.w3.org/1999/xlink" xlink:title="actual bursa copulatrix" id="ABBRID0EV6PO" xlink:type="simple">BC</abbrev>+<abbrev xmlns:xlink="http://www.w3.org/1999/xlink" xlink:title="second duct of the bursa copulatrix" id="ABBRID0EZ6PO" xlink:type="simple">SDBC</abbrev> is club-like in shape, with a clear distinction between the <abbrev xmlns:xlink="http://www.w3.org/1999/xlink" xlink:title="second duct of the bursa copulatrix" id="ABBRID0E46PO" xlink:type="simple">SDBC</abbrev> and the <abbrev xmlns:xlink="http://www.w3.org/1999/xlink" xlink:title="actual bursa copulatrix" id="ABBRID0EBAQO" xlink:type="simple">BC</abbrev>. The D is much longer than the <abbrev xmlns:xlink="http://www.w3.org/1999/xlink" xlink:title="second duct of the bursa copulatrix" id="ABBRID0EFAQO" xlink:type="simple">SDBC</abbrev>+<abbrev xmlns:xlink="http://www.w3.org/1999/xlink" xlink:title="actual bursa copulatrix" id="ABBRID0EJAQO" xlink:type="simple">BC</abbrev> and remarkably thinner. The V is wide in diameter. The <abbrev xmlns:xlink="http://www.w3.org/1999/xlink" xlink:title="penial complex" id="ABBRID0ENAQO" xlink:type="simple">PC</abbrev> is ~ 2.5 × longer than the V. The P is cylindrical and slightly swollen. The transition between P and EP is clearly visible with a strong <abbrev xmlns:xlink="http://www.w3.org/1999/xlink" xlink:title="epiphallar thickening" id="ABBRID0ERAQO" xlink:type="simple">ET</abbrev>. The <abbrev xmlns:xlink="http://www.w3.org/1999/xlink" xlink:title="penial retractor muscle" id="ABBRID0EVAQO" xlink:type="simple">PR</abbrev> is short and robust. The E is longer than the P but thinner in diameter.</p></tp:treatment-sec><tp:treatment-sec sec-type="Internal morphology of the genital organs" id="SECID0EZAQO"><title>Internal morphology of the genital organs</title><p><bold>(Fig. <xref ref-type="fig" rid="F65">65</xref>.10).</bold> The V shows a weak longitudinal sculpturing. The P shows 6 to 8 smooth longitudinal pleats that fade as entering into the A. The pseudopapilla is smooth and short. It originates from the <abbrev xmlns:xlink="http://www.w3.org/1999/xlink" xlink:title="epiphallar ring" id="ABBRID0EGBQO" xlink:type="simple">ER</abbrev> which is connected to the <abbrev xmlns:xlink="http://www.w3.org/1999/xlink" xlink:title="epiphallar longitudinal pleats" id="ABBRID0EKBQO" xlink:type="simple">ELP</abbrev> by means of three or four smooth longitudinal pleats. The two <abbrev xmlns:xlink="http://www.w3.org/1999/xlink" xlink:title="epiphallar longitudinal pleats" id="ABBRID0EOBQO" xlink:type="simple">ELP</abbrev> are slightly fringed and fade before entering the <abbrev xmlns:xlink="http://www.w3.org/1999/xlink" xlink:title="vas deferens" id="ABBRID0ESBQO" xlink:type="simple">VD</abbrev>. The epiphallar formula is <abbrev xmlns:xlink="http://www.w3.org/1999/xlink" xlink:title="penial pseudopapilla" id="ABBRID0EWBQO" xlink:type="simple">PP</abbrev>(<abbrev xmlns:xlink="http://www.w3.org/1999/xlink" xlink:title="epiphallar ring" id="ABBRID0E1BQO" xlink:type="simple">ER</abbrev>)+<abbrev xmlns:xlink="http://www.w3.org/1999/xlink" xlink:title="epiphallar longitudinal pleats" id="ABBRID0E5BQO" xlink:type="simple">ELP</abbrev>.</p></tp:treatment-sec><tp:treatment-sec sec-type="remarks" id="SECID0ECCQO"><title>Remarks.</title><p><italic><tp:taxon-name><tp:taxon-name-part taxon-name-part-type="genus" reg="Stigmatica">Stigmatica</tp:taxon-name-part><tp:taxon-name-part taxon-name-part-type="species" reg="vulcanica">vulcanica</tp:taxon-name-part><tp:taxon-name-part taxon-name-part-type="subspecies" reg="sigridae">sigridae</tp:taxon-name-part></tp:taxon-name></italic> was described based on shell characters that slightly differ from the nominate subspecies (<xref ref-type="bibr" rid="B68">Nordsieck 2013a</xref>: 10). Its anatomy of the genital organs, except for the smooth (instead of fringed) longitudinal penial pleats, matches with the nominate subspecies populations from Calabria but nevertheless keeps reliable differences with the Sicilian samples.</p></tp:treatment-sec><tp:treatment-sec><!--Section generated to contain objects referenced in tp:taxon-treatment.--><fig id="F65" position="float" orientation="portrait"><object-id xmlns:xlink="http://www.w3.org/1999/xlink" content-type="doi" xlink:type="simple">10.3897/zookeys.1077.67081.figure65</object-id><object-id xmlns:xlink="http://www.w3.org/1999/xlink" content-type="arpha" xlink:type="simple">145DCD6E-928E-5434-B3C8-065D4F43735F</object-id><label>Figure 65.</label><caption><p><italic><tp:taxon-name><tp:taxon-name-part taxon-name-part-type="genus" reg="Stigmatica">Stigmatica</tp:taxon-name-part><tp:taxon-name-part taxon-name-part-type="species" reg="vulcanica">vulcanica</tp:taxon-name-part><tp:taxon-name-part taxon-name-part-type="subspecies" reg="vulcanica">vulcanica</tp:taxon-name-part></tp:taxon-name></italic> (Benoit, 1860), Belpasso, Catania <bold>65.1</bold> whole distal genital organs <bold>65.2</bold> internal distal part of genital organs. Cosenza <bold>65.3</bold> whole distal genital organs <bold>65.4</bold> internal distal part of genital organs. Paola <bold>65.5</bold> whole distal genital organs <bold>65.6</bold> internal distal part of genital organs. <italic><tp:taxon-name><tp:taxon-name-part taxon-name-part-type="genus" reg="Stigmatica">Stigmatica</tp:taxon-name-part><tp:taxon-name-part taxon-name-part-type="species" reg="vulcanica">vulcanica</tp:taxon-name-part><tp:taxon-name-part taxon-name-part-type="subspecies" reg="sigridae">sigridae</tp:taxon-name-part></tp:taxon-name></italic> Nordsieck, 2013, Mendicino, Cosenza <bold>65.7</bold> whole distal genital organs <bold>65.8</bold> internal distal part of genital organs.</p></caption><graphic xmlns:xlink="http://www.w3.org/1999/xlink" xlink:href="zookeys-1077-001-g065.jpg" position="float" orientation="portrait" xlink:type="simple" id="oo_622857.jpg"><uri content-type="original_file" xlink:type="simple">https://binary.pensoft.net/fig/622857</uri></graphic></fig></tp:treatment-sec><ref-list><ref id="B68"><mixed-citation xmlns:xlink="http://www.w3.org/1999/xlink" xlink:type="simple"><person-group><name name-style="western"><surname>Nordsieck</surname><given-names>H</given-names></name></person-group> (<year>2013a</year>) <tp:taxon-name>Delimini</tp:taxon-name> (<tp:taxon-name><tp:taxon-name-part taxon-name-part-type="class">Gastropoda</tp:taxon-name-part></tp:taxon-name>, <tp:taxon-name><tp:taxon-name-part taxon-name-part-type="infraclass">Pulmonata</tp:taxon-name-part></tp:taxon-name>, <tp:taxon-name><tp:taxon-name-part taxon-name-part-type="family">Clausiliidae</tp:taxon-name-part></tp:taxon-name>) from Apennine Italy, with the description of three new subspecies from Calabria. Conchylia 44(1/2): 3–14.</mixed-citation></ref></ref-list></tp:taxon-treatment>
