# Supplementary material for: ﻿Morphological investigation of genital organs and first insights into the phylogeny of the genus Siciliaria Vest, 1867 as a basis for a taxonomic revision (Mollusca, Gastropoda, Clausiliidae)
Source: Zookeys. 2021 Dec 14;1077:1–175. doi: 10.3897/zookeys.1077.67081 (PMC8692307; doi:10.3897/zookeys.1077.67081)
Supplement: XML Treatment for Papillifera [file zookeys.1077.67081-treatment67.xml]

<!DOCTYPE tp:taxon-treatment
  PUBLIC "-//TaxonX//DTD Taxonomic Treatment Publishing DTD v0 20100105//EN" "tax-treatment-NSO.dtd">
<tp:taxon-treatment xmlns:tp="http://www.plazi.org/taxpub"><tp:treatment-meta><kwd-group><label>Taxon classification</label><kwd>
                  <named-content content-type="kingdom">Animalia</named-content>
                </kwd><kwd>
                  <named-content content-type="order">Stylommatophora</named-content>
                </kwd><kwd>
                  <named-content content-type="family">Clausiliidae</named-content>
                </kwd></kwd-group><mixed-citation publication-type="journal"><person-group><name><surname>De Mattia</surname><given-names>Willy</given-names></name><name><surname>Reier</surname><given-names>Susanne</given-names></name><name><surname>Haring</surname><given-names>Elisabeth</given-names></name></person-group><article-title>﻿Morphological investigation of genital organs and first insights into the phylogeny of the genus <italic><tp:taxon-name><tp:taxon-name-part taxon-name-part-type="genus" reg="Siciliaria">Siciliaria</tp:taxon-name-part></tp:taxon-name></italic> Vest, 1867 as a basis for a taxonomic revision (<tp:taxon-name><tp:taxon-name-part taxon-name-part-type="phylum">Mollusca</tp:taxon-name-part></tp:taxon-name>, <tp:taxon-name><tp:taxon-name-part taxon-name-part-type="class">Gastropoda</tp:taxon-name-part></tp:taxon-name>, <tp:taxon-name><tp:taxon-name-part taxon-name-part-type="family">Clausiliidae</tp:taxon-name-part></tp:taxon-name>)</article-title><source>Zookeys</source><day>14</day><month>12</month><year>2021</year><volume>1077</volume><fpage>1</fpage><lpage>175</lpage><pub-id pub-id-type="doi">10.3897/zookeys.1077.67081</pub-id></mixed-citation></tp:treatment-meta><tp:nomenclature><label>﻿</label><tp:taxon-name>
                <object-id xmlns:xlink="http://www.w3.org/1999/xlink" content-type="arpha" xlink:type="simple">86CEAA0B-13E1-5F7C-B575-05D571BDFC4D</object-id>
                <tp:taxon-name-part taxon-name-part-type="genus" reg="Papillifera">Papillifera</tp:taxon-name-part>
              </tp:taxon-name><tp:taxon-authority>Hartmann, 1842</tp:taxon-authority></tp:nomenclature><tp:treatment-sec sec-type="remarks" id="SECID0E2DQO"><title>Remarks.</title><p>The genus <italic><tp:taxon-name><tp:taxon-name-part taxon-name-part-type="genus" reg="Papillifera">Papillifera</tp:taxon-name-part></tp:taxon-name></italic> was used as the outgroup genus in the molecular genetic analysis (Figs <xref ref-type="fig" rid="F4">4</xref>–<xref ref-type="fig" rid="F6">6</xref>). The general features of the genus <italic><tp:taxon-name><tp:taxon-name-part taxon-name-part-type="genus" reg="Papillifera">Papillifera</tp:taxon-name-part></tp:taxon-name></italic> were summarised by <xref ref-type="bibr" rid="B68">Nordsieck (2013a</xref>: 8) who provided two lists of synonyms without any explanation or justification. <italic><tp:taxon-name><tp:taxon-name-part taxon-name-part-type="genus" reg="Papillifera">Papillifera</tp:taxon-name-part></tp:taxon-name></italic> includes two species: <italic><tp:taxon-name><tp:taxon-name-part taxon-name-part-type="genus" reg="Papillifera">P.</tp:taxon-name-part><tp:taxon-name-part taxon-name-part-type="species" reg="papillaris">papillaris</tp:taxon-name-part></tp:taxon-name></italic> and <italic><tp:taxon-name><tp:taxon-name-part taxon-name-part-type="genus" reg="Papillifera">P.</tp:taxon-name-part><tp:taxon-name-part taxon-name-part-type="species" reg="solida">solida</tp:taxon-name-part></tp:taxon-name></italic> (<xref ref-type="bibr" rid="B45">Margelli 2014</xref>; MolluscaBase 2021). The current known distribution and status of its (sub)specific taxa is far of being satisfactorily assessed, due to the unknown or inadequately evaluated validity of many old names.</p><p><italic><tp:taxon-name><tp:taxon-name-part taxon-name-part-type="genus" reg="Papillifera">Papillifera</tp:taxon-name-part></tp:taxon-name></italic> is clearly distinguishable from <italic><tp:taxon-name><tp:taxon-name-part taxon-name-part-type="genus" reg="Siciliaria">Siciliaria</tp:taxon-name-part></tp:taxon-name></italic> s. s., <italic><tp:taxon-name><tp:taxon-name-part taxon-name-part-type="genus" reg="Sicania">Sicania</tp:taxon-name-part></tp:taxon-name></italic> and <italic><tp:taxon-name><tp:taxon-name-part taxon-name-part-type="genus" reg="Stigmatica">Stigmatica</tp:taxon-name-part></tp:taxon-name></italic> by its G-type clausiliar apparatus and the general shell features (e.g., the sutural dark band, see Fig. <xref ref-type="fig" rid="F68">68</xref>.1–68.7). In our study, we dissected the <italic><tp:taxon-name><tp:taxon-name-part taxon-name-part-type="genus" reg="Papillifera">Papillifera</tp:taxon-name-part></tp:taxon-name></italic> samples that underwent molecular genetic investigations, which are shown in Fig. <xref ref-type="fig" rid="F67">67</xref>.1–67.12. The genital anatomical drawings of <italic><tp:taxon-name><tp:taxon-name-part taxon-name-part-type="genus" reg="Papillifera">Papillifera</tp:taxon-name-part><tp:taxon-name-part taxon-name-part-type="species" reg="papillaris">papillaris</tp:taxon-name-part><tp:taxon-name-part taxon-name-part-type="subspecies" reg="papillaris">papillaris</tp:taxon-name-part></tp:taxon-name></italic> (O. F. Müller, 1774) (Fig. <xref ref-type="fig" rid="F67">67</xref>.1–67.2), <italic><tp:taxon-name><tp:taxon-name-part taxon-name-part-type="genus" reg="Papillifera">Papillifera</tp:taxon-name-part><tp:taxon-name-part taxon-name-part-type="species" reg="papillaris">papillaris</tp:taxon-name-part><tp:taxon-name-part taxon-name-part-type="subspecies" reg="affinis">affinis</tp:taxon-name-part></tp:taxon-name></italic> (Philippi, 1836) (Fig. <xref ref-type="fig" rid="F67">67</xref>.3–67.8), <italic><tp:taxon-name><tp:taxon-name-part taxon-name-part-type="genus" reg="Papillifera">Papillifera</tp:taxon-name-part><tp:taxon-name-part taxon-name-part-type="species" reg="papillaris">papillaris</tp:taxon-name-part><tp:taxon-name-part taxon-name-part-type="subspecies" reg="transitans">transitans</tp:taxon-name-part></tp:taxon-name></italic> (Paulucci, 1878) (Figs <xref ref-type="fig" rid="F67">67</xref>.9–67.10), and <italic><tp:taxon-name><tp:taxon-name-part taxon-name-part-type="genus" reg="Papillifera">Papillifera</tp:taxon-name-part><tp:taxon-name-part taxon-name-part-type="species" reg="solida">solida</tp:taxon-name-part><tp:taxon-name-part taxon-name-part-type="subspecies" reg="solida">solida</tp:taxon-name-part></tp:taxon-name></italic> (Draparnaud, 1805) (Fig. <xref ref-type="fig" rid="F67">67</xref>.11–67.12) show a stable genital structure in dimensions, ratios among the main genital parts and internal features.</p><p><xref ref-type="bibr" rid="B68">Nordsieck (2013a</xref>: 8) highlights that the anatomy of the genital organs of <italic><tp:taxon-name><tp:taxon-name-part taxon-name-part-type="genus" reg="Papillifera">Papillifera</tp:taxon-name-part></tp:taxon-name></italic> is the same as <italic><tp:taxon-name><tp:taxon-name-part taxon-name-part-type="genus" reg="Siciliaria">Siciliaria</tp:taxon-name-part></tp:taxon-name></italic> s. l. Following our anatomical investigations, this statement must be rejected, as the general internal architecture of the <abbrev xmlns:xlink="http://www.w3.org/1999/xlink" xlink:title="penial complex" id="ABBRID0EJKQO" xlink:type="simple">PC</abbrev> (P+E and transition) revealed to be substantially different from <italic><tp:taxon-name><tp:taxon-name-part taxon-name-part-type="genus" reg="Siciliaria">Siciliaria</tp:taxon-name-part></tp:taxon-name></italic>/<italic><tp:taxon-name><tp:taxon-name-part taxon-name-part-type="genus" reg="Sicania">Sicania</tp:taxon-name-part></tp:taxon-name></italic> and <italic><tp:taxon-name><tp:taxon-name-part taxon-name-part-type="genus" reg="Stigmatica">Stigmatica</tp:taxon-name-part></tp:taxon-name></italic>. In detail, <italic><tp:taxon-name><tp:taxon-name-part taxon-name-part-type="genus" reg="Papillifera">Papillifera</tp:taxon-name-part></tp:taxon-name></italic> lacks the <abbrev xmlns:xlink="http://www.w3.org/1999/xlink" xlink:title="epiphallar thickening" id="ABBRID0EJLQO" xlink:type="simple">ET</abbrev> and the connecting longitudinal pleats between <abbrev xmlns:xlink="http://www.w3.org/1999/xlink" xlink:title="penial pseudopapilla" id="ABBRID0ENLQO" xlink:type="simple">PP</abbrev> and the <abbrev xmlns:xlink="http://www.w3.org/1999/xlink" xlink:title="epiphallar longitudinal pleats" id="ABBRID0ERLQO" xlink:type="simple">ELP</abbrev>. The epiphallar formula of <italic><tp:taxon-name><tp:taxon-name-part taxon-name-part-type="genus" reg="Papillifera">Papillifera</tp:taxon-name-part></tp:taxon-name></italic> is: <abbrev xmlns:xlink="http://www.w3.org/1999/xlink" xlink:title="penial pseudopapilla" id="ABBRID0E3LQO" xlink:type="simple">PP</abbrev>+<abbrev xmlns:xlink="http://www.w3.org/1999/xlink" xlink:title="epiphallar longitudinal pleats" id="ABBRID0EAMQO" xlink:type="simple">ELP</abbrev>. The sculpturing of the internal walls of the penis are mainly smooth or with very soft longitudinal pleats. The pseudopapilla is elongated to rounded, smooth and unrooted, directly emerging from the P-E transition walls. The E shows two smooth <abbrev xmlns:xlink="http://www.w3.org/1999/xlink" xlink:title="epiphallar longitudinal pleats" id="ABBRID0EEMQO" xlink:type="simple">ELP</abbrev>.</p><table-wrap id="T11" position="float" orientation="portrait"><label>Table 11.</label><caption><p>Examined taxa of <italic><tp:taxon-name><tp:taxon-name-part taxon-name-part-type="genus" reg="Papillifera">Papillifera</tp:taxon-name-part></tp:taxon-name></italic> with information on availability of genetic data (DNA) and description of the variability penis-epiphallus transition (epiphallar formula).</p></caption><table id="TID0EQRKM" rules="all"><tbody><tr><th rowspan="1" colspan="1">Taxon</th><th rowspan="1" colspan="1">Examined specimens</th><th rowspan="1" colspan="1">Epiphallar formula</th><th rowspan="1" colspan="1">DNA</th></tr><tr><td rowspan="1" colspan="1"><italic><tp:taxon-name><tp:taxon-name-part taxon-name-part-type="genus" reg="Papillifera">Papillifera</tp:taxon-name-part><tp:taxon-name-part taxon-name-part-type="species" reg="papillaris">papillaris</tp:taxon-name-part><tp:taxon-name-part taxon-name-part-type="subspecies" reg="papillaris">papillaris</tp:taxon-name-part></tp:taxon-name></italic> (O.F. Müller, 1774)</td><td rowspan="1" colspan="1">Vicovaro, Latina, Lazio, Italy. 320 m asl. <named-content xmlns:xlink="http://www.w3.org/1999/xlink" content-type="dwc:verbatimCoordinates" xlink:type="simple"><named-content content-type="geo-json" specific-use="{&#34;type&#34;:&#34;Point&#34;,&#34;coordinates&#34;:[12.905361,42.017939]}" id="NCID0EEOQO" xlink:type="simple">42°01'04.58"N, 12°54'19.30"E</named-content></named-content>, H. Nordsieck leg. and det.</td><td rowspan="1" colspan="1"><abbrev xmlns:xlink="http://www.w3.org/1999/xlink" xlink:title="penial pseudopapilla" id="ABBRID0ENOQO" xlink:type="simple">PP</abbrev>+<abbrev xmlns:xlink="http://www.w3.org/1999/xlink" xlink:title="epiphallar longitudinal pleats" id="ABBRID0EROQO" xlink:type="simple">ELP</abbrev></td><td rowspan="1" colspan="1">Y</td></tr><tr><td rowspan="1" colspan="1"><italic><tp:taxon-name><tp:taxon-name-part taxon-name-part-type="genus" reg="Papillifera">Papillifera</tp:taxon-name-part><tp:taxon-name-part taxon-name-part-type="species" reg="papillaris">papillaris</tp:taxon-name-part><tp:taxon-name-part taxon-name-part-type="subspecies" reg="affinis">affinis</tp:taxon-name-part></tp:taxon-name></italic> (Philippi, 1836)</td><td rowspan="1" colspan="1">Jato Antica, Monreale, Sicily, Italy, 830 m asl, <named-content xmlns:xlink="http://www.w3.org/1999/xlink" content-type="dwc:verbatimCoordinates" xlink:type="simple"><named-content content-type="geo-json" specific-use="{&#34;type&#34;:&#34;Point&#34;,&#34;coordinates&#34;:[13.195886,37.967322]}" id="NCID0ESPQO" xlink:type="simple">37°58'2.36"N, 13°11'45.19"E</named-content></named-content>, W. De Mattia and J. Macor leg. and det.</td><td rowspan="1" colspan="1"><abbrev xmlns:xlink="http://www.w3.org/1999/xlink" xlink:title="penial pseudopapilla" id="ABBRID0E2PQO" xlink:type="simple">PP</abbrev>+<abbrev xmlns:xlink="http://www.w3.org/1999/xlink" xlink:title="epiphallar longitudinal pleats" id="ABBRID0E6PQO" xlink:type="simple">ELP</abbrev></td><td rowspan="1" colspan="1">Y</td></tr><tr><td rowspan="1" colspan="1"><italic><tp:taxon-name><tp:taxon-name-part taxon-name-part-type="genus" reg="Papillifera">Papillifera</tp:taxon-name-part><tp:taxon-name-part taxon-name-part-type="species" reg="papillaris">papillaris</tp:taxon-name-part><tp:taxon-name-part taxon-name-part-type="subspecies" reg="affinis">affinis</tp:taxon-name-part></tp:taxon-name></italic> (Philippi, 1836)</td><td rowspan="1" colspan="1">western part of Monte Kumeta toward Jato Antica, Monreale, Sicily, Italy, 630 m asl, <named-content xmlns:xlink="http://www.w3.org/1999/xlink" content-type="dwc:verbatimCoordinates" xlink:type="simple"><named-content content-type="geo-json" specific-use="{&#34;type&#34;:&#34;Point&#34;,&#34;coordinates&#34;:[13.220714,37.952272]}" id="NCID0EARQO" xlink:type="simple">37°57'8.18"N, 13°13'14.57"E</named-content></named-content>, W. De Mattia and J. Macor leg. and det.</td><td rowspan="1" colspan="1"><abbrev xmlns:xlink="http://www.w3.org/1999/xlink" xlink:title="penial pseudopapilla" id="ABBRID0EJRQO" xlink:type="simple">PP</abbrev>+<abbrev xmlns:xlink="http://www.w3.org/1999/xlink" xlink:title="epiphallar longitudinal pleats" id="ABBRID0ENRQO" xlink:type="simple">ELP</abbrev></td><td rowspan="1" colspan="1">Y</td></tr><tr><td rowspan="1" colspan="1"><italic><tp:taxon-name><tp:taxon-name-part taxon-name-part-type="genus" reg="Papillifera">Papillifera</tp:taxon-name-part><tp:taxon-name-part taxon-name-part-type="species" reg="papillaris">papillaris</tp:taxon-name-part><tp:taxon-name-part taxon-name-part-type="subspecies" reg="affinis">affinis</tp:taxon-name-part></tp:taxon-name></italic> (Philippi, 1836)</td><td rowspan="1" colspan="1">Monte Bonifato, west side of the mountain, over the quarry, Alcamo, Sicily, Italy. 550 m asl, <named-content xmlns:xlink="http://www.w3.org/1999/xlink" content-type="dwc:verbatimCoordinates" xlink:type="simple"><named-content content-type="geo-json" specific-use="{&#34;type&#34;:&#34;Point&#34;,&#34;coordinates&#34;:[12.969183,37.954700]}" id="NCID0EOSQO" xlink:type="simple">37°57'16.92"N, 12°58'09.06"E</named-content></named-content>, W. De Mattia and J. Macor leg. and det.</td><td rowspan="1" colspan="1"><abbrev xmlns:xlink="http://www.w3.org/1999/xlink" xlink:title="penial pseudopapilla" id="ABBRID0EXSQO" xlink:type="simple">PP</abbrev>+<abbrev xmlns:xlink="http://www.w3.org/1999/xlink" xlink:title="epiphallar longitudinal pleats" id="ABBRID0E2SQO" xlink:type="simple">ELP</abbrev></td><td rowspan="1" colspan="1">Y</td></tr><tr><td rowspan="1" colspan="1"><italic><tp:taxon-name><tp:taxon-name-part taxon-name-part-type="genus" reg="Papillifera">Papillifera</tp:taxon-name-part><tp:taxon-name-part taxon-name-part-type="species" reg="papillaris">papillaris</tp:taxon-name-part><tp:taxon-name-part taxon-name-part-type="subspecies" reg="transitans">transitans</tp:taxon-name-part></tp:taxon-name></italic> (Paulucci, 1878)</td><td rowspan="1" colspan="1">road to the Norman Castle, Stilo, Reggio Calabria, Calabria, Italy. 320 m asl. <named-content xmlns:xlink="http://www.w3.org/1999/xlink" content-type="dwc:verbatimCoordinates" xlink:type="simple"><named-content content-type="geo-json" specific-use="{&#34;type&#34;:&#34;Point&#34;,&#34;coordinates&#34;:[16.463347,38.479419]}" id="NCID0E3TQO" xlink:type="simple">38°28'45.91"N, 16°27'48.05"E</named-content></named-content>, H. Nordsieck leg. and det.</td><td rowspan="1" colspan="1"><abbrev xmlns:xlink="http://www.w3.org/1999/xlink" xlink:title="penial pseudopapilla" id="ABBRID0EFUQO" xlink:type="simple">PP</abbrev>+<abbrev xmlns:xlink="http://www.w3.org/1999/xlink" xlink:title="epiphallar longitudinal pleats" id="ABBRID0EJUQO" xlink:type="simple">ELP</abbrev></td><td rowspan="1" colspan="1">Y</td></tr></tbody></table></table-wrap><table-wrap id="T12" position="float" orientation="portrait"><label>Table 12.</label><caption><p>New <italic><tp:taxon-name><tp:taxon-name-part taxon-name-part-type="genus" reg="Siciliaria">Siciliaria</tp:taxon-name-part></tp:taxon-name></italic>/<italic><tp:taxon-name><tp:taxon-name-part taxon-name-part-type="genus" reg="Sicania">Sicania</tp:taxon-name-part></tp:taxon-name></italic> checklist and comparison with lists provided by <xref ref-type="bibr" rid="B69">Nordsieck (2013b)</xref> and <xref ref-type="bibr" rid="B52">MolluscaBase eds. (2021)</xref>.</p></caption><table id="TID0EFXKM" rules="all"><tbody><tr><th rowspan="1" colspan="1">
                        <xref ref-type="bibr" rid="B69">Nordsieck 2013b</xref>
                      </th><th rowspan="1" colspan="1">MolluscaBase 2021</th><th rowspan="1" colspan="1">De Mattia, Reier and Haring 2021</th></tr><tr><td rowspan="1" colspan="1"><italic><tp:taxon-name><tp:taxon-name-part taxon-name-part-type="genus" reg="Siciliaria">Siciliaria</tp:taxon-name-part><tp:taxon-name-part taxon-name-part-type="species" reg="grohmanniana">grohmanniana</tp:taxon-name-part></tp:taxon-name></italic> (Rossmässler, 1836)</td><td rowspan="1" colspan="1"><italic><tp:taxon-name><tp:taxon-name-part taxon-name-part-type="genus" reg="Charpentieria">Charpentieria</tp:taxon-name-part><tp:taxon-name-part taxon-name-part-type="species" reg="grohmanniana">grohmanniana</tp:taxon-name-part></tp:taxon-name></italic> (Rossmässler, 1836)</td><td rowspan="1" colspan="1"><italic><tp:taxon-name><tp:taxon-name-part taxon-name-part-type="genus" reg="Siciliaria">Siciliaria</tp:taxon-name-part><tp:taxon-name-part taxon-name-part-type="species" reg="grohmanniana">grohmanniana</tp:taxon-name-part><tp:taxon-name-part taxon-name-part-type="subspecies" reg="grohmanniana">grohmanniana</tp:taxon-name-part></tp:taxon-name></italic> (Rossmässler, 1836)</td></tr><tr><td rowspan="1" colspan="1"/><td rowspan="1" colspan="1"/><td rowspan="1" colspan="1"><italic><tp:taxon-name><tp:taxon-name-part taxon-name-part-type="genus" reg="Siciliaria">Siciliaria</tp:taxon-name-part><tp:taxon-name-part taxon-name-part-type="species" reg="grohmanniana">grohmanniana</tp:taxon-name-part><tp:taxon-name-part taxon-name-part-type="subspecies" reg="addaurae">addaurae</tp:taxon-name-part></tp:taxon-name></italic> ssp. nov. De Mattia, Reier and Haring</td></tr><tr><td rowspan="1" colspan="1"><italic><tp:taxon-name><tp:taxon-name-part taxon-name-part-type="genus" reg="Siciliaria">Siciliaria</tp:taxon-name-part><tp:taxon-name-part taxon-name-part-type="species" reg="septemplicata">septemplicata</tp:taxon-name-part></tp:taxon-name></italic> (Philippi, 1836)</td><td rowspan="1" colspan="1"><italic><tp:taxon-name><tp:taxon-name-part taxon-name-part-type="genus" reg="Charpentieria">Charpentieria</tp:taxon-name-part><tp:taxon-name-part taxon-name-part-type="species" reg="septemplicata">septemplicata</tp:taxon-name-part></tp:taxon-name></italic> (Philippi, 1836)</td><td rowspan="1" colspan="1"><italic><tp:taxon-name><tp:taxon-name-part taxon-name-part-type="genus" reg="Siciliaria">Siciliaria</tp:taxon-name-part><tp:taxon-name-part taxon-name-part-type="species" reg="septemplicata">septemplicata</tp:taxon-name-part></tp:taxon-name></italic> (Philippi, 1836)</td></tr><tr><td rowspan="1" colspan="1"><italic><tp:taxon-name><tp:taxon-name-part taxon-name-part-type="genus" reg="Siciliaria">Siciliaria</tp:taxon-name-part><tp:taxon-name-part taxon-name-part-type="species" reg="leucophryna">leucophryna</tp:taxon-name-part></tp:taxon-name></italic> (L. Pfeiffer, 1862)</td><td rowspan="1" colspan="1"><italic><tp:taxon-name><tp:taxon-name-part taxon-name-part-type="genus" reg="Charpentieria">Charpentieria</tp:taxon-name-part><tp:taxon-name-part taxon-name-part-type="species" reg="leucophryna">leucophryna</tp:taxon-name-part></tp:taxon-name></italic> (L. Pfeiffer, 1862)</td><td rowspan="1" colspan="1"><italic><tp:taxon-name><tp:taxon-name-part taxon-name-part-type="genus" reg="Siciliaria">Siciliaria</tp:taxon-name-part><tp:taxon-name-part taxon-name-part-type="species" reg="leucophryna">leucophryna</tp:taxon-name-part></tp:taxon-name></italic> (L. Pfeiffer, 1862)</td></tr><tr><td rowspan="1" colspan="1"><italic><tp:taxon-name><tp:taxon-name-part taxon-name-part-type="genus" reg="Siciliaria">Siciliaria</tp:taxon-name-part><tp:taxon-name-part taxon-name-part-type="species" reg="calcarae">calcarae</tp:taxon-name-part></tp:taxon-name></italic> (<xref ref-type="bibr" rid="B78">Philippi 1844</xref>)</td><td rowspan="1" colspan="1"><italic><tp:taxon-name><tp:taxon-name-part taxon-name-part-type="genus" reg="Charpentieria">Charpentieria</tp:taxon-name-part><tp:taxon-name-part taxon-name-part-type="species" reg="calcarae">calcarae</tp:taxon-name-part></tp:taxon-name></italic> (Philippi, 1844)</td><td rowspan="1" colspan="1"><italic><tp:taxon-name><tp:taxon-name-part taxon-name-part-type="genus" reg="Siciliaria">Siciliaria</tp:taxon-name-part><tp:taxon-name-part taxon-name-part-type="species" reg="calcarae">calcarae</tp:taxon-name-part><tp:taxon-name-part taxon-name-part-type="subspecies" reg="calcarae">calcarae</tp:taxon-name-part></tp:taxon-name></italic> (<xref ref-type="bibr" rid="B78">Philippi 1844</xref>)</td></tr><tr><td rowspan="1" colspan="1"><italic><tp:taxon-name><tp:taxon-name-part taxon-name-part-type="genus" reg="Siciliaria">Siciliaria</tp:taxon-name-part><tp:taxon-name-part taxon-name-part-type="species" reg="calcarae">calcarae</tp:taxon-name-part><tp:taxon-name-part taxon-name-part-type="subspecies" reg="belliemii">belliemii</tp:taxon-name-part></tp:taxon-name></italic> (Brandt, 1961)</td><td rowspan="1" colspan="1"><italic><tp:taxon-name><tp:taxon-name-part taxon-name-part-type="genus" reg="Charpentieria">Charpentieria</tp:taxon-name-part><tp:taxon-name-part taxon-name-part-type="species" reg="calcarae">calcarae</tp:taxon-name-part><tp:taxon-name-part taxon-name-part-type="subspecies" reg="belliemii">belliemii</tp:taxon-name-part></tp:taxon-name></italic> (Brandt, 1961)</td><td rowspan="1" colspan="1"><italic><tp:taxon-name><tp:taxon-name-part taxon-name-part-type="genus" reg="Siciliaria">Siciliaria</tp:taxon-name-part><tp:taxon-name-part taxon-name-part-type="species" reg="calcarae">calcarae</tp:taxon-name-part><tp:taxon-name-part taxon-name-part-type="subspecies" reg="belliemii">belliemii</tp:taxon-name-part></tp:taxon-name></italic> (Brandt, 1961)</td></tr><tr><td rowspan="1" colspan="1"/><td rowspan="1" colspan="1"/><td rowspan="1" colspan="1"><italic><tp:taxon-name><tp:taxon-name-part taxon-name-part-type="genus" reg="Siciliaria">Siciliaria</tp:taxon-name-part><tp:taxon-name-part taxon-name-part-type="species" reg="calcarae">calcarae</tp:taxon-name-part><tp:taxon-name-part taxon-name-part-type="subspecies" reg="borgettensis">borgettensis</tp:taxon-name-part></tp:taxon-name></italic> ssp. nov. De Mattia, Reier and Haring</td></tr><tr><td rowspan="1" colspan="1"/><td rowspan="1" colspan="1"/><td rowspan="1" colspan="1"><italic><tp:taxon-name><tp:taxon-name-part taxon-name-part-type="genus" reg="Siciliaria">Siciliaria</tp:taxon-name-part><tp:taxon-name-part taxon-name-part-type="species" reg="calcarae">calcarae</tp:taxon-name-part><tp:taxon-name-part taxon-name-part-type="subspecies" reg="jatinensis">jatinensis</tp:taxon-name-part></tp:taxon-name></italic> ssp. nov. De Mattia, Reier and Haring</td></tr><tr><td rowspan="1" colspan="1"/><td rowspan="1" colspan="1"/><td rowspan="1" colspan="1"><italic><tp:taxon-name><tp:taxon-name-part taxon-name-part-type="genus" reg="Siciliaria">Siciliaria</tp:taxon-name-part><tp:taxon-name-part taxon-name-part-type="species" reg="calcarae">calcarae</tp:taxon-name-part><tp:taxon-name-part taxon-name-part-type="subspecies" reg="parajatinensis">parajatinensis</tp:taxon-name-part></tp:taxon-name></italic> ssp. nov. De Mattia, Reier and Haring</td></tr><tr><td rowspan="1" colspan="1"/><td rowspan="1" colspan="1"><italic><tp:taxon-name><tp:taxon-name-part taxon-name-part-type="genus" reg="Charpentieria">Charpentieria</tp:taxon-name-part><tp:taxon-name-part taxon-name-part-type="species" reg="calcarae">calcarae</tp:taxon-name-part><tp:taxon-name-part taxon-name-part-type="subspecies" reg="orlandoi">orlandoi</tp:taxon-name-part></tp:taxon-name></italic> Liberto, Reitano, Giglio, Colomba &amp; Sparacio, 2016</td><td rowspan="1" colspan="1"><italic><tp:taxon-name><tp:taxon-name-part taxon-name-part-type="genus" reg="Siciliaria">Siciliaria</tp:taxon-name-part><tp:taxon-name-part taxon-name-part-type="species" reg="calcarae">calcarae</tp:taxon-name-part><tp:taxon-name-part taxon-name-part-type="subspecies" reg="orlandoi">orlandoi</tp:taxon-name-part></tp:taxon-name></italic> Liberto, Reitano, Giglio, Colomba &amp; Sparacio, 2016</td></tr><tr><td rowspan="1" colspan="1"/><td rowspan="1" colspan="1"/><td rowspan="1" colspan="1"><italic><tp:taxon-name><tp:taxon-name-part taxon-name-part-type="genus" reg="Siciliaria">Siciliaria</tp:taxon-name-part><tp:taxon-name-part taxon-name-part-type="species" reg="calcarae">calcarae</tp:taxon-name-part><tp:taxon-name-part taxon-name-part-type="subspecies" reg="cruenta">cruenta</tp:taxon-name-part></tp:taxon-name></italic> ssp. nov. De Mattia, Reier and Haring</td></tr><tr><td rowspan="1" colspan="1"><italic><tp:taxon-name><tp:taxon-name-part taxon-name-part-type="genus" reg="Siciliaria">Siciliaria</tp:taxon-name-part><tp:taxon-name-part taxon-name-part-type="species" reg="ferrox">ferrox</tp:taxon-name-part></tp:taxon-name></italic> (Brandt, 1961)</td><td rowspan="1" colspan="1"><italic><tp:taxon-name><tp:taxon-name-part taxon-name-part-type="genus" reg="Charpentieria">Charpentieria</tp:taxon-name-part><tp:taxon-name-part taxon-name-part-type="species" reg="ferrox">ferrox</tp:taxon-name-part></tp:taxon-name></italic> (Brandt, 1961)</td><td rowspan="1" colspan="1"><italic><tp:taxon-name><tp:taxon-name-part taxon-name-part-type="genus" reg="Siciliaria">Siciliaria</tp:taxon-name-part><tp:taxon-name-part taxon-name-part-type="species" reg="ferrox">ferrox</tp:taxon-name-part></tp:taxon-name></italic> (Brandt, 1961)</td></tr><tr><td rowspan="1" colspan="1"><italic><tp:taxon-name><tp:taxon-name-part taxon-name-part-type="genus" reg="Siciliaria">Siciliaria</tp:taxon-name-part><tp:taxon-name-part taxon-name-part-type="species" reg="riberothi">riberothi</tp:taxon-name-part></tp:taxon-name></italic> (Brandt, 1961)</td><td rowspan="1" colspan="1"><italic><tp:taxon-name><tp:taxon-name-part taxon-name-part-type="genus" reg="Charpentieria">Charpentieria</tp:taxon-name-part><tp:taxon-name-part taxon-name-part-type="species" reg="riberothi">riberothi</tp:taxon-name-part></tp:taxon-name></italic> (Brandt, 1961)</td><td rowspan="1" colspan="1">see <xref ref-type="bibr" rid="B69">Nordsieck (2013b)</xref></td></tr><tr><td rowspan="1" colspan="1"><italic><tp:taxon-name><tp:taxon-name-part taxon-name-part-type="genus" reg="Siciliaria">Siciliaria</tp:taxon-name-part><tp:taxon-name-part taxon-name-part-type="species" reg="tiberii">tiberii</tp:taxon-name-part><tp:taxon-name-part taxon-name-part-type="subspecies" reg="tiberii">tiberii</tp:taxon-name-part></tp:taxon-name></italic> (A. Schmidt, 1868)</td><td rowspan="1" colspan="1"><italic><tp:taxon-name><tp:taxon-name-part taxon-name-part-type="genus" reg="Charpentieria">Charpentieria</tp:taxon-name-part><tp:taxon-name-part taxon-name-part-type="species" reg="tiberii">tiberii</tp:taxon-name-part></tp:taxon-name></italic> (A. Schmidt, 1868)</td><td rowspan="1" colspan="1"><italic><tp:taxon-name><tp:taxon-name-part taxon-name-part-type="genus" reg="Siciliaria">Siciliaria</tp:taxon-name-part><tp:taxon-name-part taxon-name-part-type="species" reg="tiberii">tiberii</tp:taxon-name-part><tp:taxon-name-part taxon-name-part-type="subspecies" reg="tiberii">tiberii</tp:taxon-name-part></tp:taxon-name></italic> (A. Schmidt, 1868)</td></tr><tr><td rowspan="1" colspan="1"/><td rowspan="1" colspan="1"/><td rowspan="1" colspan="1"><italic><tp:taxon-name><tp:taxon-name-part taxon-name-part-type="genus" reg="Siciliaria">Siciliaria</tp:taxon-name-part><tp:taxon-name-part taxon-name-part-type="species" reg="tiberii">tiberii</tp:taxon-name-part><tp:taxon-name-part taxon-name-part-type="subspecies" reg="armettensis">armettensis</tp:taxon-name-part></tp:taxon-name></italic> ssp. nov. De Mattia, Reier and Haring</td></tr><tr><td rowspan="1" colspan="1"><italic><tp:taxon-name><tp:taxon-name-part taxon-name-part-type="genus" reg="Siciliaria">Siciliaria</tp:taxon-name-part><tp:taxon-name-part taxon-name-part-type="species" reg="septemplicata">septemplicata</tp:taxon-name-part><tp:taxon-name-part taxon-name-part-type="subspecies" reg="alcamoensis">alcamoensis</tp:taxon-name-part></tp:taxon-name></italic> Brandt, 1961</td><td rowspan="1" colspan="1"><italic><tp:taxon-name><tp:taxon-name-part taxon-name-part-type="genus" reg="Siciliaria">Siciliaria</tp:taxon-name-part><tp:taxon-name-part taxon-name-part-type="species" reg="septemplicata">septemplicata</tp:taxon-name-part><tp:taxon-name-part taxon-name-part-type="subspecies" reg="alcamoensis">alcamoensis</tp:taxon-name-part></tp:taxon-name></italic> Brandt, 1961</td><td rowspan="1" colspan="1"><italic><tp:taxon-name><tp:taxon-name-part taxon-name-part-type="genus" reg="Siciliaria">Siciliaria</tp:taxon-name-part><tp:taxon-name-part taxon-name-part-type="species" reg="tiberii">tiberii</tp:taxon-name-part><tp:taxon-name-part taxon-name-part-type="subspecies" reg="alcamoensis">alcamoensis</tp:taxon-name-part></tp:taxon-name></italic> Brandt, 1961 comb. nov.</td></tr><tr><td rowspan="1" colspan="1"/><td rowspan="1" colspan="1"><italic><tp:taxon-name><tp:taxon-name-part taxon-name-part-type="genus" reg="Charpentieria">Charpentieria</tp:taxon-name-part><tp:taxon-name-part taxon-name-part-type="species" reg="septemplicata">septemplicata</tp:taxon-name-part><tp:taxon-name-part taxon-name-part-type="subspecies" reg="hemmeni">hemmeni</tp:taxon-name-part></tp:taxon-name></italic> Beckmann, 2004</td><td rowspan="1" colspan="1"/></tr><tr><td rowspan="1" colspan="1"><italic><tp:taxon-name><tp:taxon-name-part taxon-name-part-type="genus" reg="Siciliaria">Siciliaria</tp:taxon-name-part><tp:taxon-name-part taxon-name-part-type="species" reg="tiberii">tiberii</tp:taxon-name-part><tp:taxon-name-part taxon-name-part-type="subspecies" reg="scalettensis">scalettensis</tp:taxon-name-part></tp:taxon-name></italic> Beckmann, 2004</td><td rowspan="1" colspan="1"><italic><tp:taxon-name><tp:taxon-name-part taxon-name-part-type="genus" reg="Charpentieria">Charpentieria</tp:taxon-name-part><tp:taxon-name-part taxon-name-part-type="species" reg="tiberii">tiberii</tp:taxon-name-part><tp:taxon-name-part taxon-name-part-type="subspecies" reg="scalettensis">scalettensis</tp:taxon-name-part></tp:taxon-name></italic> Beckmann, 2004</td><td rowspan="1" colspan="1"><italic><tp:taxon-name><tp:taxon-name-part taxon-name-part-type="genus" reg="Siciliaria">Siciliaria</tp:taxon-name-part><tp:taxon-name-part taxon-name-part-type="species" reg="tiberii">tiberii</tp:taxon-name-part><tp:taxon-name-part taxon-name-part-type="subspecies" reg="scalettensis">scalettensis</tp:taxon-name-part></tp:taxon-name></italic> Beckmann, 2004</td></tr><tr><td rowspan="1" colspan="1"><italic><tp:taxon-name><tp:taxon-name-part taxon-name-part-type="genus" reg="Siciliaria">Siciliaria</tp:taxon-name-part><tp:taxon-name-part taxon-name-part-type="species" reg="crassicostata">crassicostata</tp:taxon-name-part></tp:taxon-name></italic> (L. Pfeiffer, 1856)</td><td rowspan="1" colspan="1"><italic><tp:taxon-name><tp:taxon-name-part taxon-name-part-type="genus" reg="Siciliaria">Siciliaria</tp:taxon-name-part><tp:taxon-name-part taxon-name-part-type="species" reg="crassicostata">crassicostata</tp:taxon-name-part></tp:taxon-name></italic> (L. Pfeiffer, 1856)</td><td rowspan="1" colspan="1"><italic><tp:taxon-name><tp:taxon-name-part taxon-name-part-type="genus" reg="Sicania">Sicania</tp:taxon-name-part><tp:taxon-name-part taxon-name-part-type="species" reg="crassicostata">crassicostata</tp:taxon-name-part></tp:taxon-name></italic> (L. Pfeiffer, 1856) comb. nov.</td></tr><tr><td rowspan="1" colspan="1"><italic><tp:taxon-name><tp:taxon-name-part taxon-name-part-type="genus" reg="Siciliaria">Siciliaria</tp:taxon-name-part><tp:taxon-name-part taxon-name-part-type="species" reg="eminens">eminens</tp:taxon-name-part></tp:taxon-name></italic> (A. Schmidt, 1868)</td><td rowspan="1" colspan="1"><italic><tp:taxon-name><tp:taxon-name-part taxon-name-part-type="genus" reg="Charpentieria">Charpentieria</tp:taxon-name-part><tp:taxon-name-part taxon-name-part-type="species" reg="eminens">eminens</tp:taxon-name-part></tp:taxon-name></italic> (A. Schmidt, 1868)</td><td rowspan="1" colspan="1"><italic><tp:taxon-name><tp:taxon-name-part taxon-name-part-type="genus" reg="Sicania">Sicania</tp:taxon-name-part><tp:taxon-name-part taxon-name-part-type="species" reg="eminens">eminens</tp:taxon-name-part></tp:taxon-name></italic> (A. Schmidt, 1868) comb. nov.</td></tr><tr><td rowspan="1" colspan="1"><italic><tp:taxon-name><tp:taxon-name-part taxon-name-part-type="genus" reg="Siciliaria">Siciliaria</tp:taxon-name-part><tp:taxon-name-part taxon-name-part-type="species" reg="nobilis">nobilis</tp:taxon-name-part></tp:taxon-name></italic> (L. Pfeiffer, 1848)</td><td rowspan="1" colspan="1"><italic><tp:taxon-name><tp:taxon-name-part taxon-name-part-type="genus" reg="Charpentieria">Charpentieria</tp:taxon-name-part><tp:taxon-name-part taxon-name-part-type="species" reg="nobilis">nobilis</tp:taxon-name-part></tp:taxon-name></italic> (L. Pfeiffer, 1848)</td><td rowspan="1" colspan="1"><italic><tp:taxon-name><tp:taxon-name-part taxon-name-part-type="genus" reg="Sicania">Sicania</tp:taxon-name-part><tp:taxon-name-part taxon-name-part-type="species" reg="nobilis">nobilis</tp:taxon-name-part><tp:taxon-name-part taxon-name-part-type="subspecies" reg="nobilis">nobilis</tp:taxon-name-part></tp:taxon-name></italic> (L. Pfeiffer, 1848) comb. nov.</td></tr><tr><td rowspan="1" colspan="1"><italic><tp:taxon-name><tp:taxon-name-part taxon-name-part-type="genus" reg="Siciliaria">Siciliaria</tp:taxon-name-part><tp:taxon-name-part taxon-name-part-type="species" reg="spezialensis">spezialensis</tp:taxon-name-part></tp:taxon-name></italic> (Nordsieck, 1984)</td><td rowspan="1" colspan="1"><italic><tp:taxon-name><tp:taxon-name-part taxon-name-part-type="genus" reg="Charpentieria">Charpentieria</tp:taxon-name-part><tp:taxon-name-part taxon-name-part-type="species" reg="spezialensis">spezialensis</tp:taxon-name-part></tp:taxon-name></italic> (Nordsieck, 1984)</td><td rowspan="1" colspan="1"><italic><tp:taxon-name><tp:taxon-name-part taxon-name-part-type="genus" reg="Sicania">Sicania</tp:taxon-name-part><tp:taxon-name-part taxon-name-part-type="species" reg="nobilis">nobilis</tp:taxon-name-part><tp:taxon-name-part taxon-name-part-type="subspecies" reg="spezialensis">spezialensis</tp:taxon-name-part></tp:taxon-name></italic> (Nordsieck, 1984) comb. nov.; stat. nov.</td></tr><tr><td rowspan="1" colspan="1"><italic><tp:taxon-name><tp:taxon-name-part taxon-name-part-type="genus" reg="Siciliaria">Siciliaria</tp:taxon-name-part><tp:taxon-name-part taxon-name-part-type="species" reg="scarificata">scarificata</tp:taxon-name-part></tp:taxon-name></italic> (L. <xref ref-type="bibr" rid="B74">Pfeiffer 1856</xref>)</td><td rowspan="1" colspan="1"><italic><tp:taxon-name><tp:taxon-name-part taxon-name-part-type="genus" reg="Charpentieria">Charpentieria</tp:taxon-name-part><tp:taxon-name-part taxon-name-part-type="species" reg="scarificata">scarificata</tp:taxon-name-part></tp:taxon-name></italic> (L. <xref ref-type="bibr" rid="B74">Pfeiffer 1856</xref>)</td><td rowspan="1" colspan="1"><italic><tp:taxon-name><tp:taxon-name-part taxon-name-part-type="genus" reg="Mauritanica">Mauritanica</tp:taxon-name-part><tp:taxon-name-part taxon-name-part-type="species" reg="scarificata">scarificata</tp:taxon-name-part></tp:taxon-name></italic> (L. <xref ref-type="bibr" rid="B74">Pfeiffer 1856</xref>) comb. nov.</td></tr></tbody></table></table-wrap><fig id="F67" position="float" orientation="portrait"><object-id xmlns:xlink="http://www.w3.org/1999/xlink" content-type="doi" xlink:type="simple">10.3897/zookeys.1077.67081.figure67</object-id><object-id xmlns:xlink="http://www.w3.org/1999/xlink" content-type="arpha" xlink:type="simple">6A1D62A7-8CB2-51C4-8C86-B359F8D9EA4F</object-id><label>Figure 67.</label><caption><p><italic><tp:taxon-name><tp:taxon-name-part taxon-name-part-type="genus" reg="Papillifera">Papillifera</tp:taxon-name-part><tp:taxon-name-part taxon-name-part-type="species" reg="papillaris">papillaris</tp:taxon-name-part><tp:taxon-name-part taxon-name-part-type="subspecies" reg="papillaris">papillaris</tp:taxon-name-part></tp:taxon-name></italic> (O.F. Müller, 1774). Vicovaro, Latina <bold>67.1</bold> whole distal genital organs <bold>67.2</bold> internal distal part of genital organs. <italic><tp:taxon-name><tp:taxon-name-part taxon-name-part-type="genus" reg="Papillifera">Papillifera</tp:taxon-name-part><tp:taxon-name-part taxon-name-part-type="species" reg="papillaris">papillaris</tp:taxon-name-part><tp:taxon-name-part taxon-name-part-type="subspecies" reg="affinis">affinis</tp:taxon-name-part></tp:taxon-name></italic> (Philippi, 1836). Jato Antica, San Giuseppe Jato <bold>67.3</bold> whole distal genital organs <bold>67.4</bold> internal distal part of genital organs. Monte Bonifato, Alcamo <bold>67.5</bold> whole distal genital organs <bold>67.6</bold> internal distal part of genital organs. Western slopes Monte Kumeta, Monreale <bold>67.7</bold> whole distal genital organs <bold>67.8</bold> internal distal part of genital organs. <italic><tp:taxon-name><tp:taxon-name-part taxon-name-part-type="genus" reg="Papillifera">Papillifera</tp:taxon-name-part><tp:taxon-name-part taxon-name-part-type="species" reg="papillaris">papillaris</tp:taxon-name-part><tp:taxon-name-part taxon-name-part-type="subspecies" reg="transitans">transitans</tp:taxon-name-part></tp:taxon-name></italic> (Paulucci, 1878). Road to the Norman Castle, Stilo <bold>67.9</bold> whole distal genital organs <bold>67.10</bold> internal distal part of genital organs. <italic><tp:taxon-name><tp:taxon-name-part taxon-name-part-type="genus" reg="Papillifera">Papillifera</tp:taxon-name-part><tp:taxon-name-part taxon-name-part-type="species" reg="solida">solida</tp:taxon-name-part><tp:taxon-name-part taxon-name-part-type="subspecies" reg="solida">solida</tp:taxon-name-part></tp:taxon-name></italic> (Draparnaud, 1805), Matera <bold>67.11</bold> whole distal genital organs <bold>67.12</bold> internal distal part of genital organs.</p></caption><graphic xmlns:xlink="http://www.w3.org/1999/xlink" xlink:href="zookeys-1077-001-g067.jpg" position="float" orientation="portrait" xlink:type="simple" id="oo_622859.jpg"><uri content-type="original_file" xlink:type="simple">https://binary.pensoft.net/fig/622859</uri></graphic></fig><fig id="F68" position="float" orientation="portrait"><object-id xmlns:xlink="http://www.w3.org/1999/xlink" content-type="doi" xlink:type="simple">10.3897/zookeys.1077.67081.figure68</object-id><object-id xmlns:xlink="http://www.w3.org/1999/xlink" content-type="arpha" xlink:type="simple">ED39976D-1C0E-5A32-B0D5-D1D50B02B722</object-id><label>Figure 68.</label><caption><p><italic><tp:taxon-name><tp:taxon-name-part taxon-name-part-type="genus" reg="Papillifera">Papillifera</tp:taxon-name-part><tp:taxon-name-part taxon-name-part-type="species" reg="papillaris">papillaris</tp:taxon-name-part><tp:taxon-name-part taxon-name-part-type="subspecies" reg="papillaris">papillaris</tp:taxon-name-part></tp:taxon-name></italic> (O.F. Müller, 1774). Vicovaro, Latina <bold>68.1</bold> shell <bold>68.2</bold> clausiliar plate. <italic><tp:taxon-name><tp:taxon-name-part taxon-name-part-type="genus" reg="Papillifera">Papillifera</tp:taxon-name-part><tp:taxon-name-part taxon-name-part-type="species" reg="papillaris">papillaris</tp:taxon-name-part><tp:taxon-name-part taxon-name-part-type="subspecies" reg="affinis">affinis</tp:taxon-name-part></tp:taxon-name></italic> (Philippi, 1836). Jato Antica, San Giuseppe Jato <bold>68.3</bold> shell. Monte Bonifato, Alcamo <bold>68.4</bold> shell. Western slopes Monte Kumeta, Monreale <bold>68.5</bold> shell. <italic><tp:taxon-name><tp:taxon-name-part taxon-name-part-type="genus" reg="Papillifera">Papillifera</tp:taxon-name-part><tp:taxon-name-part taxon-name-part-type="species" reg="papillaris">papillaris</tp:taxon-name-part><tp:taxon-name-part taxon-name-part-type="subspecies" reg="transitans">transitans</tp:taxon-name-part></tp:taxon-name></italic> (Paulucci, 1878). Road to the Norman Castle, Stilo <bold>68.6</bold> shell. <italic><tp:taxon-name><tp:taxon-name-part taxon-name-part-type="genus" reg="Papillifera">Papillifera</tp:taxon-name-part><tp:taxon-name-part taxon-name-part-type="species" reg="solida">solida</tp:taxon-name-part><tp:taxon-name-part taxon-name-part-type="subspecies" reg="solida">solida</tp:taxon-name-part></tp:taxon-name></italic> (Draparnaud, 1805), Matera <bold>68.7</bold> shell.</p></caption><graphic xmlns:xlink="http://www.w3.org/1999/xlink" xlink:href="zookeys-1077-001-g068.jpg" position="float" orientation="portrait" xlink:type="simple" id="oo_622860.jpg"><uri content-type="original_file" xlink:type="simple">https://binary.pensoft.net/fig/622860</uri></graphic></fig><fig id="F69" position="float" orientation="portrait"><object-id xmlns:xlink="http://www.w3.org/1999/xlink" content-type="doi" xlink:type="simple">10.3897/zookeys.1077.67081.figure69</object-id><object-id xmlns:xlink="http://www.w3.org/1999/xlink" content-type="arpha" xlink:type="simple">FFE88BB0-7C2E-5921-91E4-09B4480F7F24</object-id><label>Figure 69.</label><caption><p><bold>69.1</bold><italic><tp:taxon-name><tp:taxon-name-part taxon-name-part-type="genus" reg="Siciliaria">Siciliaria</tp:taxon-name-part><tp:taxon-name-part taxon-name-part-type="species" reg="grohmanniana">grohmanniana</tp:taxon-name-part><tp:taxon-name-part taxon-name-part-type="subspecies" reg="grohmanniana">grohmanniana</tp:taxon-name-part></tp:taxon-name></italic> (Rossmässler, 1836), Monte Pellegrino, Palermo <bold>69.2</bold><italic><tp:taxon-name><tp:taxon-name-part taxon-name-part-type="genus" reg="Siciliaria">Siciliaria</tp:taxon-name-part><tp:taxon-name-part taxon-name-part-type="species" reg="grohmanniana">grohmanniana</tp:taxon-name-part><tp:taxon-name-part taxon-name-part-type="subspecies" reg="addaurae">addaurae</tp:taxon-name-part></tp:taxon-name></italic> ssp. nov. Grotta dell’Addaura, Punta Priola <bold>69.3</bold> Limestone walls at Grotta dell’Addaura, Punta Priola <bold>69.4</bold><italic><tp:taxon-name><tp:taxon-name-part taxon-name-part-type="genus" reg="Siciliaria">Siciliaria</tp:taxon-name-part><tp:taxon-name-part taxon-name-part-type="species" reg="calcarae">calcarae</tp:taxon-name-part><tp:taxon-name-part taxon-name-part-type="subspecies" reg="belliemii">belliemii</tp:taxon-name-part></tp:taxon-name></italic> (Brandt, 1961), Castello Calatubo, Alcamo <bold>69.5</bold><italic><tp:taxon-name><tp:taxon-name-part taxon-name-part-type="genus" reg="Siciliaria">Siciliaria</tp:taxon-name-part><tp:taxon-name-part taxon-name-part-type="species" reg="calcarae">calcarae</tp:taxon-name-part><tp:taxon-name-part taxon-name-part-type="subspecies" reg="parajatinensis">parajatinensis</tp:taxon-name-part></tp:taxon-name></italic> ssp. nov., west side Monte Kumeta <bold>69</bold>.<bold>6</bold><italic><tp:taxon-name><tp:taxon-name-part taxon-name-part-type="genus" reg="Siciliaria">Siciliaria</tp:taxon-name-part><tp:taxon-name-part taxon-name-part-type="species" reg="tiberii">tiberii</tp:taxon-name-part><tp:taxon-name-part taxon-name-part-type="subspecies" reg="armettensis">armettensis</tp:taxon-name-part></tp:taxon-name></italic> ssp. nov., Grotta dei Puntali, Carini.</p></caption><graphic xmlns:xlink="http://www.w3.org/1999/xlink" xlink:href="zookeys-1077-001-g069.jpg" position="float" orientation="portrait" xlink:type="simple" id="oo_622861.jpg"><uri content-type="original_file" xlink:type="simple">https://binary.pensoft.net/fig/622861</uri></graphic></fig><fig id="F70" position="float" orientation="portrait"><object-id xmlns:xlink="http://www.w3.org/1999/xlink" content-type="doi" xlink:type="simple">10.3897/zookeys.1077.67081.figure70</object-id><object-id xmlns:xlink="http://www.w3.org/1999/xlink" content-type="arpha" xlink:type="simple">DD612C0D-8C2F-5277-88E6-B24B6A68E1DD</object-id><label>Figure 70.</label><caption><p><bold>70.1</bold><italic><tp:taxon-name><tp:taxon-name-part taxon-name-part-type="genus" reg="Siciliaria">Siciliaria</tp:taxon-name-part><tp:taxon-name-part taxon-name-part-type="species" reg="leucophryna">leucophryna</tp:taxon-name-part></tp:taxon-name></italic> (L. Pfeiffer, 1862), Grotta Conza, Palermo <bold>70.2</bold><italic><tp:taxon-name><tp:taxon-name-part taxon-name-part-type="genus" reg="Siciliaria">Siciliaria</tp:taxon-name-part><tp:taxon-name-part taxon-name-part-type="species" reg="tiberii">tiberii</tp:taxon-name-part><tp:taxon-name-part taxon-name-part-type="subspecies" reg="scalettensis">scalettensis</tp:taxon-name-part></tp:taxon-name></italic> Beckmann, 2004 Portella Scaletta, Villagrazia <bold>70.3</bold> Limestone walls at Monte Cofano, Custonaci <bold>70.4</bold><italic><tp:taxon-name><tp:taxon-name-part taxon-name-part-type="genus" reg="Sicania">Sicania</tp:taxon-name-part><tp:taxon-name-part taxon-name-part-type="species" reg="crassicostata">crassicostata</tp:taxon-name-part></tp:taxon-name></italic> (L. Pfeiffer, 1856), comb. nov., Monte Cofano, Custonaci <bold>70.5</bold><italic><tp:taxon-name><tp:taxon-name-part taxon-name-part-type="genus" reg="Sicania">Sicania</tp:taxon-name-part><tp:taxon-name-part taxon-name-part-type="species" reg="nobilis">nobilis</tp:taxon-name-part><tp:taxon-name-part taxon-name-part-type="subspecies" reg="spezialensis">spezialensis</tp:taxon-name-part></tp:taxon-name></italic> (<xref ref-type="bibr" rid="B61">Nordsieck 1984</xref>), stat. nov., comb. nov. Macari.</p></caption><graphic xmlns:xlink="http://www.w3.org/1999/xlink" xlink:href="zookeys-1077-001-g070.jpg" position="float" orientation="portrait" xlink:type="simple" id="oo_622862.jpg"><uri content-type="original_file" xlink:type="simple">https://binary.pensoft.net/fig/622862</uri></graphic></fig><fig id="F71" position="float" orientation="portrait"><object-id xmlns:xlink="http://www.w3.org/1999/xlink" content-type="doi" xlink:type="simple">10.3897/zookeys.1077.67081.figure71</object-id><object-id xmlns:xlink="http://www.w3.org/1999/xlink" content-type="arpha" xlink:type="simple">B1AEEFB2-632A-51BC-A3C6-DD19B4A0F5C7</object-id><label>Figure 71.</label><caption><p><bold>71.1</bold><italic><tp:taxon-name><tp:taxon-name-part taxon-name-part-type="genus" reg="Sicania">Sicania</tp:taxon-name-part><tp:taxon-name-part taxon-name-part-type="species" reg="nobilis">nobilis</tp:taxon-name-part><tp:taxon-name-part taxon-name-part-type="subspecies" reg="nobilis">nobilis</tp:taxon-name-part></tp:taxon-name></italic> (L. Pfeiffer, 1848), comb. nov., Monte Cofano, Tonnara Cofano <bold>71.2</bold> Limestone walls at Monte Cofano, Tonnara Cofano <bold>71.3</bold><italic><tp:taxon-name><tp:taxon-name-part taxon-name-part-type="genus" reg="Mauritanica">Mauritanica</tp:taxon-name-part><tp:taxon-name-part taxon-name-part-type="species" reg="scarificata">scarificata</tp:taxon-name-part></tp:taxon-name></italic> (L. Pfeiffer, 1856), comb. nov., Marettimo.</p></caption><graphic xmlns:xlink="http://www.w3.org/1999/xlink" xlink:href="zookeys-1077-001-g071.jpg" position="float" orientation="portrait" xlink:type="simple" id="oo_622863.jpg"><uri content-type="original_file" xlink:type="simple">https://binary.pensoft.net/fig/622863</uri></graphic></fig></tp:treatment-sec><tp:treatment-sec><!--Section generated to contain objects referenced in tp:taxon-treatment.--><fig id="F4" position="float" orientation="portrait"><object-id xmlns:xlink="http://www.w3.org/1999/xlink" content-type="doi" xlink:type="simple">10.3897/zookeys.1077.67081.figure4</object-id><object-id xmlns:xlink="http://www.w3.org/1999/xlink" content-type="arpha" xlink:type="simple">43D244E6-EEF2-5D2E-A09C-AAE45E51361E</object-id><label>Figure 4.</label><caption><p>BI tree of based on the <abbrev xmlns:xlink="http://www.w3.org/1999/xlink" xlink:title="cytochrome c oxidase subunit 1 gene" id="ABBRID0EZGAK" xlink:type="simple">COI</abbrev> data set of <italic><tp:taxon-name><tp:taxon-name-part taxon-name-part-type="genus" reg="Siciliaria">Siciliaria</tp:taxon-name-part></tp:taxon-name></italic>, <italic><tp:taxon-name><tp:taxon-name-part taxon-name-part-type="genus" reg="Sicania">Sicania</tp:taxon-name-part></tp:taxon-name></italic> and related genera. BI posterior probability values (&gt; 0.90) of major nodes are indicated.</p></caption><graphic xmlns:xlink="http://www.w3.org/1999/xlink" xlink:href="zookeys-1077-001-g004.jpg" position="float" orientation="portrait" xlink:type="simple" id="oo_622796.jpg"><uri content-type="original_file" xlink:type="simple">https://binary.pensoft.net/fig/622796</uri></graphic></fig><fig id="F6" position="float" orientation="portrait"><object-id xmlns:xlink="http://www.w3.org/1999/xlink" content-type="doi" xlink:type="simple">10.3897/zookeys.1077.67081.figure6</object-id><object-id xmlns:xlink="http://www.w3.org/1999/xlink" content-type="arpha" xlink:type="simple">BBD3C712-710D-5203-A653-CD69A379F4C5</object-id><label>Figure 6.</label><caption><p>BI tree of based on the concatenated <abbrev xmlns:xlink="http://www.w3.org/1999/xlink" xlink:title="cytochrome c oxidase subunit 1 gene" id="ABBRID0ESZBK" xlink:type="simple">COI</abbrev> and <abbrev xmlns:xlink="http://www.w3.org/1999/xlink" xlink:title="internal transcribed spacer 2" id="ABBRID0EWZBK" xlink:type="simple">ITS2</abbrev> data set of <italic><tp:taxon-name><tp:taxon-name-part taxon-name-part-type="genus" reg="Siciliaria">Siciliaria</tp:taxon-name-part></tp:taxon-name></italic>, <italic><tp:taxon-name><tp:taxon-name-part taxon-name-part-type="genus" reg="Sicania">Sicania</tp:taxon-name-part></tp:taxon-name></italic> and related genera. Colours of <italic><tp:taxon-name><tp:taxon-name-part taxon-name-part-type="genus" reg="Siciliaria">Siciliaria</tp:taxon-name-part></tp:taxon-name></italic> and <italic><tp:taxon-name><tp:taxon-name-part taxon-name-part-type="genus" reg="Sicania">Sicania</tp:taxon-name-part></tp:taxon-name></italic> clades correspond to those in the distribution maps (Fig. <xref ref-type="fig" rid="F1">1E, F</xref>). BI posterior probability values (&gt; 0.90) of major nodes are indicated.</p></caption><graphic xmlns:xlink="http://www.w3.org/1999/xlink" xlink:href="zookeys-1077-001-g006.jpg" position="float" orientation="portrait" xlink:type="simple" id="oo_622798.jpg"><uri content-type="original_file" xlink:type="simple">https://binary.pensoft.net/fig/622798</uri></graphic></fig><fig id="F1" position="float" orientation="portrait"><object-id xmlns:xlink="http://www.w3.org/1999/xlink" content-type="doi" xlink:type="simple">10.3897/zookeys.1077.67081.figure1</object-id><object-id xmlns:xlink="http://www.w3.org/1999/xlink" content-type="arpha" xlink:type="simple">E0BBC528-6D1C-5398-8FA2-974F59E6665E</object-id><label>Figure 1.</label><caption><p>Wagner’s (1913, <xref ref-type="bibr" rid="B100">1925</xref>) and <xref ref-type="bibr" rid="B10">Brandt’s (1961)</xref><italic><tp:taxon-name><tp:taxon-name-part taxon-name-part-type="genus" reg="Siciliaria">Siciliaria</tp:taxon-name-part></tp:taxon-name></italic> genital drawings <bold>A</bold><italic><tp:taxon-name><tp:taxon-name-part taxon-name-part-type="genus" reg="Siciliaria">Siciliaria</tp:taxon-name-part><tp:taxon-name-part taxon-name-part-type="species" reg="septemplicata">septemplicata</tp:taxon-name-part></tp:taxon-name></italic>, Wagner, 1913: plate 572, fig. 14 <bold>B</bold><italic><tp:taxon-name><tp:taxon-name-part taxon-name-part-type="genus" reg="Siciliaria">Siciliaria</tp:taxon-name-part><tp:taxon-name-part taxon-name-part-type="species" reg="grohmanniana">grohmanniana</tp:taxon-name-part><tp:taxon-name-part taxon-name-part-type="subspecies" reg="grohmanniana">grohmanniana</tp:taxon-name-part></tp:taxon-name></italic>, Wagner, 1925: plate 1, fig. 8 <bold>C</bold><italic><tp:taxon-name><tp:taxon-name-part taxon-name-part-type="genus" reg="Siciliaria">Siciliaria</tp:taxon-name-part><tp:taxon-name-part taxon-name-part-type="species" reg="calcarae">calcarae</tp:taxon-name-part><tp:taxon-name-part taxon-name-part-type="subspecies" reg="calcarae">calcarae</tp:taxon-name-part></tp:taxon-name></italic>, 1925: plate 3, fig. 25 <bold>D</bold><italic><tp:taxon-name><tp:taxon-name-part taxon-name-part-type="genus" reg="Siciliaria">Siciliaria</tp:taxon-name-part><tp:taxon-name-part taxon-name-part-type="species" reg="ferrox">ferrox</tp:taxon-name-part></tp:taxon-name></italic>, Brandt, 1961: fig. 1 <bold>E</bold> overall <italic><tp:taxon-name><tp:taxon-name-part taxon-name-part-type="genus" reg="Siciliaria">Siciliaria</tp:taxon-name-part></tp:taxon-name>/<tp:taxon-name><tp:taxon-name-part taxon-name-part-type="genus" reg="Sicania">Sicania</tp:taxon-name-part></tp:taxon-name></italic> and Sicilian <italic><tp:taxon-name><tp:taxon-name-part taxon-name-part-type="genus" reg="Mauritanica">Mauritanica</tp:taxon-name-part></tp:taxon-name></italic> distribution <bold>F</bold><italic><tp:taxon-name><tp:taxon-name-part taxon-name-part-type="genus" reg="Siciliaria">Siciliaria</tp:taxon-name-part></tp:taxon-name>/<tp:taxon-name><tp:taxon-name-part taxon-name-part-type="genus" reg="Sicania">Sicania</tp:taxon-name-part></tp:taxon-name></italic> and Sicilian <italic><tp:taxon-name><tp:taxon-name-part taxon-name-part-type="genus" reg="Mauritanica">Mauritanica</tp:taxon-name-part></tp:taxon-name></italic> distribution of taxa.</p></caption><graphic xmlns:xlink="http://www.w3.org/1999/xlink" xlink:href="zookeys-1077-001-g001.jpg" position="float" orientation="portrait" xlink:type="simple" id="oo_622793.jpg"><uri content-type="original_file" xlink:type="simple">https://binary.pensoft.net/fig/622793</uri></graphic></fig></tp:treatment-sec><ref-list><ref id="B68"><mixed-citation xmlns:xlink="http://www.w3.org/1999/xlink" xlink:type="simple"><person-group><name name-style="western"><surname>Nordsieck</surname><given-names>H</given-names></name></person-group> (<year>2013a</year>) <tp:taxon-name>Delimini</tp:taxon-name> (<tp:taxon-name><tp:taxon-name-part taxon-name-part-type="class">Gastropoda</tp:taxon-name-part></tp:taxon-name>, <tp:taxon-name><tp:taxon-name-part taxon-name-part-type="infraclass">Pulmonata</tp:taxon-name-part></tp:taxon-name>, <tp:taxon-name><tp:taxon-name-part taxon-name-part-type="family">Clausiliidae</tp:taxon-name-part></tp:taxon-name>) from Apennine Italy, with the description of three new subspecies from Calabria. Conchylia 44(1/2): 3–14.</mixed-citation></ref><ref id="B45"><mixed-citation xmlns:xlink="http://www.w3.org/1999/xlink" xlink:type="simple"><person-group><name name-style="western"><surname>Margelli</surname><given-names>A</given-names></name></person-group> (<year>2014</year>) <article-title>The genus <italic><tp:taxon-name><tp:taxon-name-part taxon-name-part-type="genus">Papillifera</tp:taxon-name-part></tp:taxon-name></italic> W. Hartmann, 1842 species, variability, some comments and illustrations.</article-title><source>Argonauta</source><volume>24</volume>(<issue>7–12</issue>): <fpage>1</fpage>–<lpage>78</lpage>.</mixed-citation></ref><ref id="B69"><mixed-citation xmlns:xlink="http://www.w3.org/1999/xlink" xlink:type="simple"><person-group><name name-style="western"><surname>Nordsieck</surname><given-names>H</given-names></name></person-group> (<year>2013b</year>) Revisory remarks on the species of <italic><tp:taxon-name><tp:taxon-name-part taxon-name-part-type="genus">Siciliaria</tp:taxon-name-part></tp:taxon-name></italic> Vest from N. W. Sicily. <ext-link xlink:type="simple" ext-link-type="uri" xlink:href="http://hnords.de/5356429d6b11adc0b/535642a1dc1365e05/index.html">http://hnords.de/5356429d6b11adc0b/535642a1dc1365e05/index.html</ext-link></mixed-citation></ref><ref id="B52"><mixed-citation xmlns:xlink="http://www.w3.org/1999/xlink" xlink:type="simple"><institution xlink:type="simple">MolluscaBase [Eds]</institution> (<year>2021</year>) MolluscaBase. <ext-link xlink:type="simple" ext-link-type="uri" xlink:href="http://www.molluscabase.org">http://www.molluscabase.org</ext-link> [Accessed on 2021-08-08]</mixed-citation></ref><ref id="B78"><mixed-citation xmlns:xlink="http://www.w3.org/1999/xlink" xlink:type="simple"><person-group><name name-style="western"><surname>Philippi</surname><given-names>RA</given-names></name></person-group> (<year>1844</year>) <article-title>Nachtrag zum zweiten Bande der Enumeratio Molluscorum Siciliae.</article-title><source>Zeitschrift für Malakozoologie</source><volume>1844</volume>(<issue>7</issue>): <fpage>100</fpage>–<lpage>112</lpage>.</mixed-citation></ref><ref id="B74"><mixed-citation xmlns:xlink="http://www.w3.org/1999/xlink" xlink:type="simple"><person-group><name name-style="western"><surname>Pfeiffer</surname><given-names>L</given-names></name></person-group> (<year>1856</year>) <article-title>Bericht über weitere Mittheilungen des Herrn Zelebor.</article-title><source>Malakozoologische Blätter</source><volume>3</volume>: <fpage>175</fpage>–<lpage>186</lpage>.</mixed-citation></ref><ref id="B61"><mixed-citation xmlns:xlink="http://www.w3.org/1999/xlink" xlink:type="simple"><person-group><name name-style="western"><surname>Nordsieck</surname><given-names>H</given-names></name></person-group> (<year>1984</year>) Neue Taxa rezenter europäischer Clausilien, mit Bemerkungen zur Bastardierung bei Clausilien (<tp:taxon-name><tp:taxon-name-part taxon-name-part-type="class">Gastropoda</tp:taxon-name-part></tp:taxon-name>: <tp:taxon-name><tp:taxon-name-part taxon-name-part-type="family">Clausiliidae</tp:taxon-name-part></tp:taxon-name>). Archiv für Molluskenkunde 114(4/6): 189–211.</mixed-citation></ref></ref-list></tp:taxon-treatment>
